# Supplementary material for: Stromal Expression of the Core Clock Gene Period 2 Is Essential for Tumor Initiation and Metastatic Colonization
Source: Front Cell Dev Biol. 2020 Oct 2;8:587697. doi: 10.3389/fcell.2020.587697 (PMC7573548; doi:10.3389/fcell.2020.587697)
Supplement: Supplementary file 3 [file Table_1.XLSX]

## Sheet: Supplementary Table 1_RNA seq
Supplementary Table 1. RNA-seq results from livers of Per2-/- and WT mice one week post-injection of MC38 or PBS. Values represent normalized counts.
Gene Name	Per2-/-_PBS_1	Per2-/-_PBS_2	Per2-/-_MC38_1	Per2-/-_MC38_2	Per2-/-_MC38_3	Per2-/-_MC38_4	WT_PBS_1	WT_PBS_2	WT_MC38_1	WT_MC38_2	WT_MC38_3	WT_MC38_4
36951	1893.3	1775.8	2158.4	2053.4	2142	2231	1916.2	2279.4	2463.6	2076.7	1860.7	2055.7
36951	15	15.3	6.4	3.4	4.9	5.6	7.2	14	6.5	6.8	4.2	8.3
37316	1735.9	2151.4	2174.4	2401.2	2335.6	2101.9	2900.3	2982	3413.7	2751.6	2795.3	2280.7
37316	261.8	259.7	299.7	310.8	293.3	245.9	330.9	347.2	326.4	345.7	411.6	241
37681	0.8	5.1	5.1	2.1	4.1	2.2	0	2.3	3.2	1.4	5.6	3.2
38412	400.2	375.5	366	369.6	493.5	457.3	377.2	395.1	516	450.9	524.4	399.3
38777	1055	1135.5	1070.6	1304.6	827.9	910.2	793.4	813.6	887.6	955	875.4	910.9
39142	20.6	35.6	19.8	19.8	15.7	13.4	13	3.5	9.7	21.9	11.3	17.3
39508	370.9	331	394.1	315.5	277.6	366.1	216.8	257.2	280.1	347	238.2	392.3
39873	4	5.1	4.5	7.5	11.5	12.2	4.3	8.2	2.2	2.7	5.6	5.8
37135	25.3	26.7	19.8	29.4	28	26.7	50.6	36.2	26.9	27.3	35.2	19.9
37500	355.9	280.1	201.5	250.5	201	189.2	307.8	251.3	266.1	374.4	294.6	265.4
38231	51.4	62.4	56.8	55.4	73.3	75.7	92.5	63.1	66.8	53.3	45.1	61.5
38596	17.4	8.9	21	13	47.8	25.6	8.7	12.9	11.8	5.5	12.7	12.8
38961	18.2	14	12.1	15.7	21.4	28.9	17.3	29.2	22.6	19.1	22.6	16.7
39326	512.5	423.9	219.4	349.8	312.2	242.6	410.4	291.1	335	416.7	396.1	378.2
39692	48.2	36.9	29.3	47.2	37.9	34.5	65	42.1	40.9	46.5	47.9	50
40057	520.4	497.7	505	482.6	402.9	403.9	481.2	510.8	359.8	411.2	489.1	487.8
40422	89.4	61.1	49.1	48.6	44.5	55.6	18.8	23.4	32.3	42.4	28.2	31.4
40787	121.8	105.7	136.5	102.7	121.9	104.6	62.1	150.8	86.2	103.8	131.1	90.4
42248	1147.5	887.3	696.3	936.4	1047.1	806.7	1290.5	1232.1	1222.6	1214.6	1198.2	964.7
0610005C13Rik	1058.1	1245	1370.9	1448.4	1423.6	1606.8	1851.2	1661.1	1293.7	1037	1163	1088.4
0610007P14Rik	592.3	634	670.2	564.7	645.9	555.3	494.2	492.1	530	516.4	432.8	537.8
0610009B22Rik	159	147.7	111	125.3	111.2	113.5	112.7	83	142.2	143.5	126.9	149.4
0610009L18Rik	6.3	2.5	7.7	5.5	9.9	6.7	5.8	3.5	12.9	5.5	1.4	11.5
0610009O20Rik	289.4	266.1	279.9	267.6	207.6	234.8	296.2	267.7	215.4	250	200.2	263.5
0610010F05Rik	47.5	35.6	31.2	42.4	37.9	28.9	18.8	24.5	35.5	46.5	38.1	48.7
0610010K14Rik	137.6	150.2	179.8	168.4	153.2	171.4	221.1	213.9	134.7	121.6	146.6	125.6
0610011F06Rik	815.4	1038.8	1513.1	1392.2	1501.8	1544.5	2093.9	2181.2	1557.6	1056.1	1397	1098.7
0610012G03Rik	360.6	345	453.4	340.9	547	487.4	423.4	475.8	528.9	452.2	452.5	492.9
0610030E20Rik	144.7	123.5	92.5	115.7	97.2	107.9	57.8	70.1	67.9	79.2	80.4	92.3
0610031O16Rik	23.7	31.8	42.7	34.2	17.3	32.3	18.8	18.7	26.9	13.7	28.2	26.3
0610037L13Rik	162.9	215.1	170.3	197.1	196.9	179.1	325.1	264.2	285.5	228.2	276.3	203.2
0610040B10Rik	11.1	10.2	7	8.9	9.9	11.1	2.9	4.7	7.5	12.3	7	5.8
0610040J01Rik	227	259.7	259.5	283.4	210.9	213.6	420.5	368.2	341.5	293.7	236.8	258.3
0610043K17Rik	4.7	3.8	5.7	5.5	4.1	2.2	0	1.2	4.3	6.8	4.2	5.8
1010001N08Rik	13.4	16.5	15.3	19.2	9.9	10	23.1	8.2	10.8	16.4	12.7	9.6
1110001J03Rik	453.9	492.7	519	487.3	501.7	468.5	458.1	506.1	616.2	430.4	397.5	503.2
1110002L01Rik	12.7	8.9	14	12.3	19.8	17.8	7.2	9.4	10.8	12.3	22.6	14.1
1110004E09Rik	94.9	81.5	109.7	97.9	118.6	99	144.5	126.2	115.3	116.1	142.4	106.4
1110004F10Rik	177.9	222.8	242.9	245.7	192	182.5	270.2	264.2	220.8	262.3	201.6	192.3
1110006O24Rik	4	1.3	3.8	8.2	2.5	4.5	7.2	7	8.6	5.5	2.8	1.3
1110007C09Rik	52.2	76.4	81	81.5	126.9	109	138.7	175.3	104.5	102.5	95.9	80.1
1110008F13Rik	696.7	598.3	557.3	512.7	776	667.6	907.5	924.6	935	792.4	802.1	737.1
1110008L16Rik	98.9	91.7	75.9	67.1	98	96.8	102.6	90	118.5	91.5	105.7	94.2
1110008P14Rik	285.5	397.2	461	496.9	428.4	462.9	534.7	520.2	333.9	291	394.7	303.2
1110012L19Rik	63.3	59.8	59.9	58.2	66.7	70.1	63.6	49.1	76.5	47.8	42.3	71.8
1110019D14Rik	15.8	16.5	8.3	10.3	15.7	11.1	10.1	8.2	10.8	15	12.7	15.4
1110020A21Rik	41.1	33.1	28.1	34.2	33.8	46.7	20.2	18.7	34.5	31.4	25.4	27.6
1110028F11Rik	16.6	16.5	11.5	17.1	22.2	14.5	28.9	19.9	28	30.1	21.1	17.9
1110032A03Rik	554.4	455.7	422.1	372.4	467.9	409.5	672	632.4	772.4	651.7	616	538.4
1110034G24Rik	26.9	28	35.1	45.9	23.1	34.5	18.8	30.4	20.5	23.2	25.4	26.3
1110037F02Rik	140	128.6	92.5	124.6	115.3	73.4	79.5	94.7	87.3	106.6	86	110.9
1110038B12Rik	106.8	128.6	206	157.4	173	176.9	119.9	141.4	105.6	106.6	138.1	123.1
1110038F14Rik	30.1	34.4	23.6	45.2	34.6	25.6	43.4	43.3	44.2	27.3	29.6	37.2
1110046J04Rik	3.2	2.5	1.3	1.4	1.6	1.1	2.9	7	3.2	2.7	2.8	1.9
1110051M20Rik	11.1	8.9	17.2	19.8	14.8	12.2	8.7	16.4	17.2	23.2	15.5	16
1110059E24Rik	148.7	137.5	87.4	97.2	118.6	77.9	154.6	108.7	140	158.5	104.3	135.9
1110059G10Rik	78.3	63.7	62.5	67.8	55.2	72.3	52	49.1	46.3	53.3	45.1	60.9
1110065P20Rik	80.7	100.6	130.1	107.5	146.6	113.5	112.7	174.2	95.9	128.4	97.3	98.7
1190002F15Rik	0.8	0	1.9	2.1	6.6	1.1	0	3.5	4.3	4.1	4.2	1.9
1190002N15Rik	188.2	155.3	105.2	125.3	121.9	150.2	112.7	106.4	100.2	159.9	110	176.9
1190005I06Rik	0.8	0	3.2	0	4.9	5.6	2.9	1.2	3.2	1.4	1.4	0
1190007I07Rik	67.2	63.7	95	89	75	94.6	104	93.5	89.4	72.4	63.4	81.4
1200014J11Rik	62.5	64.9	50.4	56.1	59.3	66.8	28.9	51.4	46.3	49.2	35.2	61.5
1300002E11Rik	91.7	59.8	65.7	56.1	52.7	43.4	33.2	42.1	60.3	73.8	47.9	54.5
1300017J02Rik	1857.7	2073.7	2479.2	2442.9	2005.2	2188.7	2300.6	2214	2170.6	1804.8	2069.4	2214
1500011B03Rik	12.7	11.5	3.8	8.2	8.2	6.7	11.6	17.5	11.8	5.5	4.2	16
1500011K16Rik	40.3	43.3	54.8	52	58.5	49	73.7	86.5	100.2	75.1	59.2	68.6
1500012F01Rik	68.8	61.1	75.9	81.5	88.1	90.1	66.5	116.9	96.9	71	108.5	81.4
1500015O10Rik	0	0	0	0	16.5	1.1	0	0	26.9	1.4	1.4	1.9
1500017E21Rik	6.3	6.4	7	16.4	9.9	6.7	17.3	12.9	38.8	36.9	18.3	39.7
1500026H17Rik	24.5	16.5	15.9	21.2	24.7	31.2	17.3	21	21.5	28.7	22.6	35.3
1600002H07Rik	354.3	406.1	663.8	525	627.8	523	485.6	731.8	526.8	580.7	336.9	534
1600002K03Rik	24.5	31.8	33.2	39	34.6	41.2	39	53.8	23.7	30.1	19.7	30.8
1600010M07Rik	5.5	7.6	0.6	2.7	4.9	3.3	7.2	5.8	5.4	9.6	1.4	5.8
1600012H06Rik	90.2	66.2	74	80.8	75.8	72.3	54.9	53.8	77.6	79.2	69.1	91
1600014C10Rik	1014.6	1208.1	1721.6	1429.2	1650.1	1633.5	2099.7	2111.1	1598.6	1306.1	995.2	1252.5
1600020E01Rik	20.6	25.5	32.5	14.4	39.5	28.9	44.8	19.9	50.6	36.9	50.7	34
1700001C19Rik	89.4	92.9	67	82.1	63.4	89	63.6	44.4	61.4	64.2	69.1	73.1
1700001L05Rik	43.5	47.1	59.3	47.2	30.5	22.3	65	43.3	72.2	57.4	81.8	56.4
1700003E16Rik	2.4	2.5	4.5	4.8	6.6	2.2	10.1	9.4	1.1	2.7	5.6	3.2
1700007L15Rik	11.1	10.2	14.7	10.3	5.8	4.5	7.2	15.2	12.9	8.2	11.3	7.1
1700008J07Rik	19	7.6	10.8	8.2	17.3	12.2	24.6	10.5	15.1	9.6	8.5	15.4
1700011H14Rik	16.6	15.3	4.5	11.6	7.4	7.8	27.5	15.2	16.2	10.9	7	13.5
1700012D01Rik	28.5	36.9	24.9	32.9	18.9	18.9	34.7	36.2	49.6	41	55	39.1
1700017B05Rik	63.3	81.5	106.5	113.6	117	99	104	80.7	87.3	109.3	170.6	64.1
1700018L02Rik	11.9	14	30.6	26	28	49	30.3	26.9	35.5	26	22.6	16
1700019G17Rik	30.8	39.5	21	30.1	21.4	24.5	18.8	35.1	35.5	30.1	43.7	28.8
1700020I14Rik	49.8	39.5	38.3	41.1	36.2	31.2	23.1	16.4	31.2	38.3	46.5	41
1700021F05Rik	83.8	86.6	67.6	60.2	58.5	38.9	40.5	54.9	73.3	66.9	81.8	80.8
1700021K19Rik	81.5	57.3	67	86.9	64.3	75.7	62.1	87.7	62.5	57.4	69.1	72.4
1700024P16Rik	76.7	49.6	38.3	32.2	25.5	17.8	15.9	19.9	40.9	39.6	47.9	39.1
1700025G04Rik	7.9	10.2	22.3	17.1	24.7	17.8	18.8	30.4	26.9	15	19.7	17.3
1700028E10Rik	1.6	0	0.6	4.1	1.6	4.5	2.9	1.2	2.2	0	0	0.6
1700028J19Rik	3.2	0	0.6	0.7	3.3	5.6	8.7	2.3	1.1	5.5	1.4	2.6
1700029I15Rik	3.2	7.6	1.9	4.8	3.3	7.8	11.6	7	7.5	4.1	8.5	4.5
1700029J07Rik	2.4	0	3.8	4.1	10.7	2.2	8.7	7	2.2	1.4	0	3.8
1700030C10Rik	5.5	7.6	0.6	3.4	3.3	3.3	5.8	1.2	3.2	6.8	0	1.9
1700030J22Rik	1.6	0	1.9	2.7	3.3	1.1	0	8.2	4.3	4.1	2.8	1.3
1700030K09Rik	21.4	16.5	14.7	21.9	12.4	8.9	23.1	24.5	17.2	17.8	21.1	26.9
1700034P13Rik	5.5	2.5	7.7	8.9	5.8	6.7	2.9	1.2	10.8	10.9	1.4	9
1700037H04Rik	30.1	36.9	36.3	24.6	36.2	38.9	15.9	42.1	34.5	27.3	49.3	28.2
1700040L02Rik	10.3	11.5	5.1	11	6.6	5.6	17.3	10.5	17.2	13.7	8.5	7.1
1700047M11Rik	4	1.3	7	0.7	0.8	3.3	4.3	3.5	4.3	5.5	0	3.2
1700048O20Rik	4	10.2	1.9	8.2	2.5	4.5	17.3	15.2	9.7	6.8	21.1	1.3
1700049G17Rik	7.9	11.5	3.8	3.4	2.5	8.9	4.3	4.7	4.3	2.7	4.2	6.4
1700052K11Rik	11.1	1.3	4.5	7.5	8.2	5.6	10.1	16.4	10.8	8.2	8.5	9.6
1700056E22Rik	3.2	0	2.6	5.5	4.1	3.3	4.3	0	6.5	5.5	4.2	1.3
1700066M21Rik	135.2	100.6	61.2	77.3	72.5	75.7	86.7	53.8	76.5	77.9	36.7	94.2
1700067K01Rik	0	3.8	6.4	6.2	4.1	4.5	0	1.2	2.2	4.1	7	5.1
1700084E18Rik	10.3	1.3	7	6.8	9.1	11.1	17.3	10.5	5.4	1.4	5.6	9
1700086O06Rik	11.1	12.7	7	17.8	9.9	14.5	18.8	8.2	7.5	13.7	19.7	6.4
1700088E04Rik	0.8	2.5	3.2	3.4	3.3	6.7	5.8	5.8	3.2	6.8	0	2.6
1700092C10Rik	5.5	7.6	5.1	3.4	0	0	5.8	5.8	10.8	6.8	4.2	6.4
1700094D03Rik	15	15.3	10.8	17.1	15.7	18.9	18.8	17.5	34.5	19.1	26.8	17.9
1700096K18Rik	9.5	7.6	12.8	8.2	8.2	15.6	2.9	5.8	12.9	13.7	7	6.4
1700112E06Rik	19	25.5	13.4	22.6	9.1	5.6	27.5	19.9	24.8	21.9	21.1	11.5
1700113A16Rik	30.8	33.1	45.9	41.8	38.7	54.5	34.7	23.4	44.2	38.3	31	35.9
1700119H24Rik	3.2	6.4	8.3	9.6	6.6	8.9	5.8	7	4.3	4.1	7	9
1700123O20Rik	125.7	136.2	109.7	152	113.7	146.9	141.6	163.7	144.3	105.2	139.6	130.1
1810008I18Rik	265.7	269.9	220	227.2	195.2	281.5	169.1	114.6	133.6	117.5	105.7	181.4
1810010H24Rik	8.7	8.9	11.5	16.4	3.3	12.2	20.2	10.5	11.8	16.4	12.7	10.9
1810011H11Rik	7.1	7.6	7.7	11.6	9.9	3.3	8.7	5.8	7.5	5.5	9.9	8.3
1810011O10Rik	412	320.8	321.4	214.2	201.8	230.3	657.5	369.4	349	452.2	351	478.8
1810013L24Rik	128.1	132.4	118.6	115.7	146.6	136.9	60.7	73.6	82.9	94.3	117	121.1
1810014B01Rik	12.7	15.3	8.3	13	11.5	6.7	1.4	16.4	20.5	9.6	14.1	11.5
1810019D21Rik	158.2	213.9	267.8	212.2	308.9	466.2	485.6	216.3	192.8	118.9	224.1	142.3
1810021B22Rik	15	14	17.2	13.7	12.4	23.4	43.4	38.6	20.5	27.3	22.6	19.2
1810022K09Rik	68	62.4	24.2	47.9	21.4	33.4	36.1	37.4	53.9	50.6	42.3	55.8
1810024B03Rik	11.1	17.8	15.9	28.7	18.1	22.3	24.6	17.5	15.1	15	12.7	9.6
1810026B05Rik	44.3	36.9	22.3	35.6	24.7	34.5	33.2	32.7	32.3	41	35.2	37.8
1810026J23Rik	292.6	236.8	232.7	230.7	308.1	253.7	257.2	258.3	364.1	318.3	304.5	284.6
1810030O07Rik	30.1	20.4	31.9	28.1	46.1	55.6	17.3	35.1	26.9	32.8	31	26.9
1810032O08Rik	9.5	6.4	8.9	7.5	13.2	20	10.1	10.5	16.2	12.3	16.9	10.3
1810034E14Rik	64.1	62.4	71.4	47.2	57.7	59	54.9	47.9	43.1	26	31	44.2
1810037I17Rik	87.8	62.4	68.2	109.5	103	70.1	96.8	119.2	125	105.2	119.8	81.4
1810043G02Rik	28.5	31.8	54.8	46.5	50.3	56.7	50.6	40.9	44.2	32.8	42.3	30.8
1810043H04Rik	48.2	52.2	84.8	100.6	76.6	109	96.8	109.9	94.8	62.8	78.9	79.5
1810044D09Rik	35.6	34.4	46.5	51.3	42	64.5	60.7	47.9	32.3	27.3	39.5	33.3
1810046K07Rik	10.3	6.4	8.9	11	9.9	13.4	2.9	9.4	6.5	0	7	9.6
1810053B23Rik	0.8	6.4	6.4	4.8	3.3	5.6	4.3	3.5	4.3	9.6	14.1	5.8
1810055G02Rik	131.3	225.3	414.5	256.7	123.6	146.9	128.6	188.2	155.1	270.5	160.7	189.7
1810058I24Rik	873.1	1276.8	1285.5	1251.9	1248.9	1407.6	2248.6	2159	1825.9	1491.9	1485.8	1271.1
1810062G17Rik	4.7	2.5	4.5	5.5	5.8	8.9	5.8	1.2	3.2	0	4.2	3.8
1810064F22Rik	10.3	3.8	11.5	3.4	6.6	5.6	7.2	3.5	5.4	5.5	8.5	2.6
2010001A14Rik	22.1	14	26.1	26	19.8	11.1	26	24.5	31.2	20.5	43.7	23.1
2010003K11Rik	91.7	35.6	54.2	65.7	39.5	79	79.5	194	74.3	114.8	176.2	56.4
2010012O05Rik	59.3	75.1	55.5	46.5	59.3	53.4	59.2	44.4	49.6	49.2	52.2	70.5
2010107E04Rik	618.4	507.9	654.9	612.6	673.9	743.3	724	717.7	663.6	699.5	600.5	684.6
2010107G23Rik	7.1	7.6	7.7	14.4	5.8	14.5	7.2	10.5	7.5	1.4	4.2	7.1
2010111I01Rik	104.4	128.6	112.9	150.6	116.2	130.2	199.4	170.7	155.1	172.1	194.5	170.5
2010204K13Rik	3.2	1.3	1.3	4.1	8.2	5.6	11.6	10.5	4.3	2.7	7	2.6
2010308F09Rik	0	0	3.8	1.4	2.5	3.3	1.4	1.2	1.1	4.1	2.8	1.9
2010315B03Rik	41.9	30.6	24.9	29.4	37.1	28.9	31.8	19.9	43.1	28.7	33.8	43.6
2010320M18Rik	19.8	29.3	24.2	22.6	22.2	28.9	20.2	22.2	18.3	9.6	9.9	16.7
2200002D01Rik	95.7	99.3	125	133.5	83.2	63.4	147.4	140.3	112	97	187.5	80.8
2210011C24Rik	1.6	2.5	0.6	2.1	4.1	3.3	7.2	4.7	8.6	4.1	9.9	3.2
2210013O21Rik	34.8	31.8	19.8	21.2	21.4	32.3	17.3	14	35.5	13.7	26.8	31.4
2210015D19Rik	124.2	115.8	133.3	148.5	108.7	89	144.5	126.2	108.8	114.8	121.2	120.5
2210016F16Rik	128.9	129.8	135.8	135.5	118.6	85.7	166.2	130.9	177.7	155.8	177.6	155.8
2210016L21Rik	90.2	123.5	104.6	97.9	114.5	111.3	132.9	107.5	118.5	84.7	104.3	84
2210018M11Rik	77.5	94.2	96.3	89.7	72.5	102.4	79.5	69	70	76.5	64.8	92.3
2210039B01Rik	5.5	2.5	2.6	8.9	3.3	4.5	2.9	3.5	3.2	4.1	2.8	2.6
2210407C18Rik	5.5	0	0.6	0	2.5	0	1.4	0	2.2	0	0	0
2210408F21Rik	28.5	39.5	45.9	58.2	40.4	54.5	41.9	23.4	54.9	46.5	50.7	46.2
2210408I21Rik	6.3	6.4	5.1	4.8	4.9	5.6	4.3	2.3	4.3	4.1	4.2	5.1
2210417A02Rik	33.2	11.5	23	29.4	29.7	26.7	10.1	25.7	20.5	31.4	18.3	30.1
2300009A05Rik	158.2	156.6	187.5	160.2	210.1	211.4	202.3	167.2	159.4	164	150.8	109
2310001H17Rik	90.9	92.9	84.8	97.2	114.5	121.3	99.7	73.6	109.9	58.7	73.3	78.8
2310002L09Rik	0	0	0	0	9.1	0	0	3.5	5.4	0	0	0
2310009A05Rik	90.9	72.6	120.5	119.1	130.2	107.9	138.7	169.5	129.3	155.8	153.7	123.7
2310009B15Rik	37.2	67.5	45.3	59.5	55.2	45.6	82.4	69	49.6	64.2	46.5	42.9
2310010J17Rik	68.8	70	61.2	50.7	45.3	62.3	67.9	66.6	57.1	72.4	84.6	77.6
2310011J03Rik	46.7	95.5	77.2	101.3	78.3	85.7	104	108.7	85.1	110.7	74.7	80.1
2310015A10Rik	4	5.1	8.9	8.9	1.6	7.8	10.1	5.8	6.5	1.4	4.2	6.4
2310020H05Rik	0	0	0	0	4.9	0	0	0	3.2	0	0	0
2310022A10Rik	41.1	38.2	44	56.8	61	50.1	56.4	78.3	40.9	53.3	62	53.2
2310022B05Rik	201.7	151.5	234	181.4	197.7	198.1	248.6	236.1	200.4	200.8	200.2	180.1
2310030G06Rik	162.9	170.6	136.5	133.5	163.1	134.6	150.3	119.2	135.7	174.9	126.9	134.6
2310033P09Rik	24.5	26.7	39.5	36.3	32.1	35.6	24.6	22.2	22.6	30.1	31	18.6
2310035C23Rik	111.5	90.4	88	91	65.9	65.7	89.6	49.1	71.1	82	70.5	86.5
2310036O22Rik	296.6	449.4	584.7	581.1	533	474	673.4	648.8	458.9	449.5	556.8	397.4
2310039H08Rik	314.8	332.3	338	412.1	308.1	323.8	458.1	489.8	435.2	321.1	327	320.5
2310040G24Rik	21.4	14	15.3	19.8	32.1	22.3	24.6	18.7	34.5	24.6	25.4	32.7
2310045N01Rik	181.1	210	248	210.8	209.3	241.5	248.6	267.7	207.9	232.3	204.4	218.6
2310047M10Rik	20.6	26.7	40.2	42.4	43.7	55.6	39	43.3	38.8	21.9	40.9	25.6
2310057M21Rik	17.4	16.5	13.4	15.1	30.5	22.3	17.3	9.4	18.3	19.1	14.1	16
2310061I04Rik	445.2	431.5	491.6	321	504.2	506.3	547.7	461.7	506.3	439.9	427.1	475
2310065F04Rik	0	0	0	0	3.3	0	0	10.5	4.3	0	0	0
2310067B10Rik	208	283.9	337.3	271.1	299	369.4	333.8	279.4	199.3	225.4	245.3	248.1
2310068J16Rik	2.4	1.3	1.3	4.8	6.6	4.5	2.9	2.3	2.2	0	2.8	1.9
2310069G16Rik	6.3	2.5	2.6	6.8	5.8	4.5	0	5.8	0	2.7	14.1	4.5
2410002F23Rik	16.6	49.6	28.7	39.7	23.9	31.2	41.9	38.6	35.5	19.1	29.6	28.2
2410004B18Rik	32.4	47.1	30	38.3	70	47.8	43.4	42.1	47.4	31.4	36.7	41.7
2410006H16Rik	135.2	152.8	221.9	197.1	194.4	255.9	153.2	204.6	165.9	169.4	191.7	137.2
2410015M20Rik	137.6	133.7	171.5	117.7	186.2	150.2	247.1	224.4	164.8	150.3	128.3	190.4
2410016O06Rik	18.2	20.4	26.1	29.4	27.2	31.2	17.3	21	16.2	17.8	25.4	25.6
2410089E03Rik	26.1	33.1	25.5	24.6	23.1	24.5	23.1	26.9	20.5	30.1	15.5	21.2
2410127L17Rik	15.8	15.3	14	21.2	22.2	15.6	26	17.5	19.4	31.4	18.3	21.2
2410131K14Rik	33.2	44.6	58	51.3	46.1	71.2	59.2	63.1	48.5	65.6	67.7	52.6
2500002B13Rik	11.9	6.4	7.7	6.8	12.4	7.8	5.8	7	20.5	6.8	11.3	8.3
2500004C02Rik	3.2	3.8	5.1	5.5	8.2	5.6	4.3	4.7	4.3	5.5	2.8	1.9
2510002D24Rik	45.9	38.2	57.4	69.1	48.6	54.5	70.8	39.7	45.2	50.6	53.6	28.8
2510009E07Rik	89.4	70	49.1	41.8	63.4	59	43.4	66.6	59.2	62.8	63.4	73.1
2510039O18Rik	104.4	141.3	198.9	195.1	213.4	258.2	212.4	163.7	114.2	155.8	156.5	151.3
2610001J05Rik	98.1	86.6	75.9	99.2	78.3	71.2	66.5	71.3	80.8	94.3	69.1	96.1
2610002M06Rik	124.2	98	68.2	104	58.5	91.2	36.1	74.8	77.6	99.7	62	107.7
2610008E11Rik	29.3	6.4	15.3	17.1	7.4	24.5	26	9.4	23.7	20.5	18.3	25
2610015P09Rik	15	19.1	25.5	14.4	19.8	18.9	18.8	24.5	21.5	12.3	18.3	17.9
2610020H08Rik	14.2	7.6	5.1	8.2	6.6	6.7	24.6	5.8	12.9	9.6	11.3	10.3
2610035D17Rik	10.3	3.8	3.8	5.5	6.6	4.5	2.9	4.7	6.5	1.4	5.6	1.9
2610044O15Rik8	8.7	8.9	5.7	6.8	10.7	5.6	8.7	5.8	12.9	5.5	12.7	10.9
2610301B20Rik	37.2	47.1	16.6	28.1	23.9	21.1	31.8	19.9	38.8	24.6	25.4	37.2
2610306M01Rik	15	6.4	14	7.5	11.5	5.6	14.5	7	12.9	8.2	1.4	5.1
2610507B11Rik	746.6	799.4	780.5	717.3	700.3	698.8	507.2	678	649.6	774.7	685.1	835.9
2610507I01Rik	93.3	114.6	128.8	112.3	117	129.1	112.7	137.9	120.6	127.1	132.5	119.9
2610524H06Rik	7.1	1.3	1.3	8.9	3.3	6.7	1.4	4.7	7.5	0	7	3.2
2610528A11Rik	1.6	2.5	1.9	4.8	1.6	3.3	1.4	3.5	1.1	0	1.4	1.3
2610528J11Rik	69.6	86.6	107.1	114.3	79.9	87.9	79.5	81.8	65.7	57.4	36.7	67.3
2700029M09Rik	29.3	26.7	15.9	23.3	13.2	15.6	8.7	16.4	24.8	23.2	38.1	19.2
2700038G22Rik	1.6	0	2.6	4.8	3.3	3.3	0	0	2.2	2.7	0	1.9
2700046G09Rik	8.7	14	6.4	11	4.1	5.6	4.3	14	12.9	9.6	16.9	6.4
2700049A03Rik	22.9	19.1	30	21.2	27.2	31.2	15.9	15.2	12.9	9.6	11.3	19.9
2700060E02Rik	623.2	491.4	461.7	403.8	472.9	466.2	264.5	319.1	423.3	530.1	461	539.7
2700062C07Rik	45.1	22.9	40.2	41.8	47	49	37.6	46.8	63.6	54.7	53.6	49.4
2700081O15Rik	8.7	2.5	5.1	6.8	14	7.8	8.7	9.4	5.4	6.8	5.6	7.7
2700094K13Rik	43.5	50.9	52.3	56.1	51.1	50.1	44.8	53.8	57.1	43.7	52.2	51.9
2700097O09Rik	30.1	28	12.1	23.3	16.5	11.1	20.2	15.2	26.9	23.2	29.6	19.2
2810001G20Rik	8.7	6.4	5.7	13.7	14.8	13.4	5.8	11.7	8.6	6.8	4.2	9.6
2810002D19Rik	9.5	5.1	4.5	3.4	12.4	6.7	5.8	14	8.6	12.3	14.1	7.7
2810004N23Rik	126.5	91.7	114.1	119.8	112.9	83.5	130.1	163.7	143.3	157.1	203	148.7
2810006K23Rik	47.5	26.7	19.1	36.3	21.4	25.6	60.7	31.6	34.5	35.5	42.3	39.1
2810013P06Rik	18.2	15.3	15.9	11.6	14.8	20	18.8	21	26.9	23.2	26.8	13.5
2810021J22Rik	7.9	7.6	5.7	8.2	5.8	1.1	15.9	8.2	12.9	4.1	4.2	5.8
2810025M15Rik	34	30.6	33.8	26.7	37.9	36.7	31.8	37.4	47.4	35.5	32.4	44.9
2810403A07Rik	88.6	114.6	100.7	78	70.8	82.3	95.4	85.3	84	77.9	105.7	79.5
2810408I11Rik	60.1	29.3	42.1	45.2	66.7	34.5	18.8	16.4	62.5	51.9	45.1	48.1
2810410L24Rik	3.2	5.1	5.7	5.5	2.5	4.5	4.3	1.2	3.2	5.5	8.5	6.4
2810417H13Rik	1.6	5.1	1.9	3.4	7.4	3.3	4.3	21	2.2	12.3	15.5	4.5
2810428I15Rik	243.6	315.7	398.5	338.1	291.6	367.2	411.9	388.1	359.8	308.8	363.7	346.8
2810459M11Rik	219.1	269.9	309.3	281.3	303.2	369.4	267.3	320.3	282.2	263.7	227	266
2810474O19Rik	72	64.9	60.6	60.9	62.6	79	39	36.2	50.6	49.2	49.3	81.4
2900005J15Rik	1.6	1.3	2.6	0.7	2.5	2.2	10.1	1.2	3.2	1.4	2.8	3.8
2900008C10Rik	17.4	17.8	26.8	21.9	23.1	15.6	18.8	16.4	25.9	23.2	28.2	16
2900009J06Rik	6.3	2.5	3.8	6.8	5.8	5.6	11.6	8.2	11.8	6.8	18.3	6.4
2900026A02Rik	499.8	533.4	621.1	451.1	611.3	545.2	647.4	709.5	697	426.3	518.8	439.7
2900076A07Rik	4	7.6	3.2	8.2	7.4	4.5	13	3.5	9.7	6.8	5.6	6.4
2900097C17Rik	196.1	171.9	172.8	165.6	158.2	154.7	60.7	99.4	109.9	129.8	108.5	123.1
3000002C10Rik	9.5	7.6	6.4	8.2	5.8	3.3	14.5	16.4	9.7	13.7	18.3	9
3010026O09Rik	12.7	20.4	28.1	19.2	33	12.2	20.2	19.9	15.1	9.6	22.6	11.5
3110001I22Rik	8.7	14	6.4	9.6	11.5	8.9	10.1	5.8	2.2	6.8	9.9	9.6
3110002H16Rik	132.9	148.9	137.7	133.5	171.4	135.8	177.7	148.5	161.6	159.9	115.6	157
3110009E18Rik	26.9	19.1	7.7	10.3	21.4	11.1	2.9	8.2	10.8	12.3	19.7	10.9
3110039I08Rik	5.5	10.2	3.8	2.1	5.8	8.9	4.3	1.2	4.3	10.9	2.8	3.2
3110040N11Rik	26.1	49.6	39.5	29.4	23.1	30	27.5	24.5	32.3	34.2	55	44.2
3110043O21Rik	75.1	78.9	86.1	87.6	82.4	71.2	67.9	65.5	56	94.3	83.2	54.5
3110045C21Rik	10.3	5.1	5.7	8.9	5.8	4.5	10.1	0	11.8	5.5	2.8	5.1
3110052M02Rik	62.5	33.1	32.5	28.1	44.5	26.7	56.4	42.1	54.9	57.4	36.7	46.8
3110056K07Rik	11.1	8.9	11.5	8.9	15.7	6.7	10.1	11.7	16.2	5.5	12.7	13.5
3110057O12Rik	68.8	48.4	46.5	39	27.2	40.1	28.9	24.5	30.2	42.4	33.8	45.5
3110062M04Rik	41.9	22.9	48.5	43.1	38.7	43.4	57.8	33.9	35.5	34.2	40.9	33.3
3110079O15Rik	0.8	0	1.3	1.4	0.8	7.8	1.4	2.3	0	0	1.4	0.6
3110082I17Rik	15	16.5	23	26.7	27.2	22.3	24.6	14	6.5	26	19.7	14.7
3425401B19Rik	0	0	0	0	27.2	0	0	19.9	24.8	0	0	0
3830406C13Rik	92.5	54.7	58.7	59.5	40.4	41.2	44.8	50.3	96.9	65.6	73.3	67.3
3930402G23Rik	0	2.5	6.4	5.5	3.3	0	1.4	4.7	0	2.7	1.4	0.6
4430402I18Rik	19	15.3	23	30.1	22.2	32.3	24.6	8.2	24.8	13.7	12.7	26.3
4632404H12Rik	4.7	3.8	7	9.6	2.5	1.1	2.9	10.5	7.5	2.7	7	6.4
4632415L05Rik	31.6	38.2	23	24.6	35.4	38.9	56.4	50.3	46.3	36.9	42.3	34.6
4632428N05Rik	58.5	44.6	21	26	35.4	53.4	30.3	39.7	30.2	49.2	21.1	37.2
4732471J01Rik	4	5.1	5.1	2.7	4.9	4.5	7.2	1.2	4.3	2.7	2.8	2.6
4732491K20Rik	10.3	7.6	1.9	3.4	3.3	4.5	4.3	5.8	15.1	2.7	8.5	9.6
4831440E17Rik	3.2	5.1	9.6	8.2	9.9	5.6	4.3	4.7	7.5	2.7	8.5	6.4
4833411C07Rik	27.7	42	112.9	65.7	65.1	64.5	65	111	58.2	51.9	40.9	45.5
4833417C18Rik	0	3.8	2.6	4.8	2.5	3.3	5.8	5.8	5.4	6.8	2.8	2.6
4833418N02Rik	7.9	14	10.2	2.7	17.3	12.2	4.3	3.5	9.7	12.3	11.3	9.6
4833419F23Rik	2.4	2.5	0	3.4	2.5	4.5	1.4	1.2	4.3	8.2	1.4	0.6
4833420G17Rik	77.5	84	83.5	77.3	97.2	102.4	59.2	50.3	98	68.3	57.8	75.6
4833422C13Rik	2.4	5.1	20.4	5.5	9.9	23.4	13	12.9	4.3	4.1	4.2	3.8
4833439L19Rik	680.1	663.2	650.4	562.6	699.4	546.4	633	794.9	805.8	982.3	702	722.4
4921506M07Rik	1.6	1.3	2.6	5.5	1.6	4.5	8.7	3.5	0	1.4	0	2.6
4921507P07Rik	1.6	1.3	4.5	0.7	0	11.1	0	3.5	1.1	1.4	2.8	1.9
4921524J17Rik	51.4	63.7	70.1	54.1	65.1	54.5	53.5	40.9	74.3	53.3	69.1	61.5
4921531C22Rik	9.5	6.4	5.7	4.8	6.6	6.7	5.8	16.4	8.6	9.6	9.9	10.3
4930402H24Rik	100.4	85.3	84.2	84.2	71.7	62.3	41.9	45.6	49.6	75.1	88.8	71.2
4930404H11Rik	1.6	2.5	1.3	2.7	4.9	1.1	1.4	1.2	6.5	0	1.4	1.9
4930412C18Rik	7.9	7.6	5.1	11	2.5	0	4.3	4.7	3.2	8.2	5.6	3.8
4930427A07Rik	0.8	2.5	2.6	5.5	0.8	3.3	0	1.2	0	2.7	4.2	2.6
4930430F08Rik	21.4	15.3	24.2	19.8	15.7	16.7	21.7	9.4	15.1	20.5	16.9	21.2
4930452B06Rik	10.3	3.8	7.7	7.5	5.8	1.1	1.4	3.5	1.1	5.5	2.8	5.8
4930453N24Rik	192.2	157.9	126.9	110.2	147.5	151.3	114.2	149.6	189.6	209	146.6	211.5
4930455G09Rik	4	5.1	3.8	0.7	6.6	3.3	1.4	0	3.2	4.1	2.8	4.5
4930480G23Rik	17.4	15.3	17.9	17.8	18.1	21.1	15.9	16.4	14	13.7	21.1	16.7
4930480K23Rik	17.4	8.9	10.2	17.1	4.1	7.8	13	3.5	11.8	6.8	8.5	16
4930481A15Rik	46.7	28	96.9	67.1	64.3	71.2	37.6	63.1	70	49.2	55	60.3
4930503L19Rik	7.1	11.5	2.6	5.5	1.6	8.9	4.3	7	3.2	6.8	4.2	5.1
4930506C21Rik	0.8	0	5.1	0	0	1.1	4.3	3.5	2.2	1.4	1.4	0
4930523C07Rik	78.3	86.6	97.6	65	55.2	82.3	76.6	66.6	49.6	58.7	42.3	59
4930526I15Rik	1.6	2.5	9.6	6.2	3.3	2.2	5.8	2.3	3.2	0	8.5	5.1
4930556M19Rik	30.8	57.3	19.8	19.2	20.6	25.6	17.3	24.5	18.3	20.5	29.6	29.5
4930577N17Rik	4.7	1.3	3.2	3.4	4.1	4.5	2.9	5.8	5.4	2.7	2.8	1.9
4930579G24Rik	11.9	11.5	14.7	8.9	28	22.3	8.7	8.2	28	21.9	8.5	13.5
4930581F22Rik	34	44.6	58.7	54.8	49.4	89	33.2	29.2	29.1	46.5	33.8	32
4931406C07Rik	1610.9	1740.2	1530.3	1564.7	1331.3	1038.2	1369.9	1311.5	1765.5	1502.9	1519.6	1330.1
4931406P16Rik	60.1	77.7	96.3	84.2	100.5	83.5	73.7	53.8	65.7	61.5	86	72.4
4931408D14Rik	53.8	90.4	53.6	66.4	30.5	34.5	54.9	86.5	47.4	60.1	29.6	48.1
4931414P19Rik	17.4	17.8	20.4	20.5	27.2	16.7	26	30.4	23.7	16.4	21.1	25.6
4931428F04Rik	4.7	8.9	4.5	13	8.2	12.2	7.2	11.7	11.8	4.1	12.7	7.7
4932416H05Rik	4.7	3.8	6.4	2.7	4.9	3.3	5.8	7	7.5	5.5	4.2	5.8
4932438A13Rik	406.5	409.9	337.3	304.6	295.8	346.1	222.5	187	252.1	293.7	265	287.2
4933404O12Rik	22.9	26.7	43.4	21.9	44.5	56.7	13	29.2	33.4	27.3	14.1	33.3
4933411K16Rik	2.4	8.9	12.1	17.1	3.3	3.3	5.8	4.7	7.5	6.8	5.6	4.5
4933412E12Rik	11.1	16.5	7	7.5	21.4	16.7	21.7	11.7	6.5	10.9	22.6	10.3
4933416M06Rik	5.5	1.3	1.3	0	0.8	0	0	0	2.2	4.1	2.8	1.3
4933421O10Rik	19.8	10.2	8.9	15.7	15.7	8.9	21.7	12.9	15.1	16.4	15.5	11.5
4933427D14Rik	8.7	3.8	15.3	11	13.2	11.1	11.6	8.2	9.7	20.5	25.4	11.5
4933431E20Rik	29.3	11.5	12.8	14.4	22.2	12.2	20.2	16.4	9.7	10.9	16.9	16.7
4933434E20Rik	268.1	258.4	232.1	289.5	236.4	179.1	208.1	343.7	372.7	296.5	274.9	241.7
4933439C10Rik	14.2	11.5	29.3	6.8	17.3	24.5	36.1	31.6	19.4	16.4	14.1	12.8
5031414D18Rik	3.2	5.1	1.3	3.4	5.8	4.5	2.9	3.5	1.1	1.4	2.8	3.2
5031425E22Rik	25.3	26.7	10.8	15.1	30.5	14.5	40.5	14	9.7	17.8	12.7	18.6
5031439G07Rik	115.5	157.9	170.9	168.4	131	191.4	159	204.6	144.3	140.7	164.9	132
5033403H07Rik	116.3	106.9	116.7	101.3	134.3	120.2	52	50.3	122.8	94.3	95.9	113.5
5033406O09Rik	56.1	29.3	30.6	39	35.4	27.8	34.7	39.7	31.2	24.6	16.9	34
5330417C22Rik	11.1	11.5	6.4	12.3	11.5	22.3	26	11.7	9.7	9.6	8.5	13.5
5330426P16Rik	4.7	6.4	1.3	3.4	2.5	2.2	5.8	3.5	1.1	2.7	4.2	6.4
5430402O13Rik	0.8	7.6	3.2	2.7	0.8	2.2	8.7	1.2	2.2	4.1	5.6	4.5
5430405H02Rik	3.2	5.1	8.9	4.8	4.1	6.7	7.2	9.4	8.6	5.5	5.6	6.4
5430416N02Rik	10.3	20.4	16.6	13.7	19.8	13.4	20.2	18.7	10.8	15	11.3	12.2
5430416O09Rik	1.6	1.3	1.9	1.4	2.5	1.1	1.4	0	0	0	2.8	3.8
5530601H04Rik	20.6	11.5	15.9	18.5	9.9	24.5	7.2	5.8	10.8	15	14.1	23.7
5730405O15Rik	1.6	1.3	1.3	0.7	0	1.1	1.4	5.8	0	0	1.4	3.8
5730408K05Rik	5.5	2.5	3.8	8.9	2.5	1.1	4.3	2.3	4.3	4.1	8.5	1.9
5730409E04Rik	19.8	12.7	22.3	23.3	18.1	14.5	31.8	23.4	30.2	26	26.8	26.9
5730420D15Rik	4.7	3.8	2.6	2.7	3.3	3.3	2.9	2.3	0	0	1.4	0
5730435O14Rik	4	2.5	7	2.1	4.9	2.2	7.2	4.7	3.2	5.5	1.4	3.8
5730455P16Rik	59.3	44.6	39.5	33.5	38.7	27.8	33.2	40.9	37.7	34.2	21.1	56.4
5730508B09Rik	14.2	6.4	8.3	9.6	11.5	7.8	10.1	12.9	18.3	12.3	14.1	16
5830415F09Rik	10.3	15.3	14.7	14.4	14	10	7.2	8.2	10.8	9.6	9.9	8.3
5830417I10Rik	36.4	35.6	38.3	37	34.6	38.9	41.9	64.3	38.8	41	40.9	38.5
5830444B04Rik	0.8	0	0.6	2.7	1.6	2.2	1.4	0	0	0	0	3.8
5830454E08Rik	1.6	2.5	1.3	0	4.9	2.2	4.3	5.8	0	2.7	7	4.5
5830473C10Rik	138.4	189.7	250	185.5	255.4	214.8	335.3	305.1	253.1	259.6	219.9	221.8
5930403L14Rik	0	1.3	1.3	0	2.5	0	0	7	2.2	0	1.4	2.6
5930430L01Rik	5.5	3.8	11.5	7.5	6.6	3.3	4.3	5.8	2.2	5.5	0	3.2
6030458C11Rik	98.9	78.9	70.8	80.1	86.5	60.1	91	73.6	85.1	97	81.8	60.9
6330408A02Rik	5.5	11.5	5.1	14.4	7.4	13.4	10.1	7	7.5	6.8	11.3	14.1
6330415G19Rik	3.2	1.3	1.3	0	2.5	3.3	5.8	0	6.5	1.4	0	5.1
6330416G13Rik	53	59.8	43.4	52.7	50.3	52.3	52	65.5	56	62.8	80.4	57
6330418K02Rik	4.7	7.6	7	4.1	3.3	6.7	2.9	8.2	2.2	9.6	9.9	9.6
6330549D23Rik	4.7	6.4	5.1	6.2	2.5	1.1	2.9	1.2	4.3	2.7	1.4	3.8
6430548M08Rik	34	39.5	30.6	27.4	38.7	23.4	28.9	65.5	40.9	24.6	40.9	32.7
6430550D23Rik	4.7	5.1	3.2	8.9	0.8	6.7	10.1	5.8	3.2	1.4	4.2	3.2
6430571L13Rik	9.5	3.8	2.6	4.8	4.9	7.8	20.2	9.4	11.8	16.4	11.3	3.2
6430573F11Rik	7.9	11.5	9.6	4.8	4.9	10	2.9	4.7	10.8	0	9.9	5.1
6530402F18Rik	3.2	6.4	3.8	5.5	3.3	2.2	1.4	4.7	3.2	4.1	7	3.2
6820431F20Rik	4	10.2	5.7	0.7	2.5	3.3	2.9	1.2	3.2	2.7	1.4	7.1
8030462N17Rik	23.7	34.4	22.3	26.7	11.5	20	4.3	16.4	20.5	31.4	22.6	17.3
8430408G22Rik	396.2	860.5	871	1005.5	189.5	180.3	738.4	554.1	312.4	341.6	238.2	478.8
8430419L09Rik	156.6	169.3	246.8	207.4	263.6	357.2	372.8	362.4	333.9	269.2	315.8	271.8
9030617O03Rik	317.9	329.7	371.1	330.6	232.3	242.6	252.9	205.7	289.8	310.1	263.6	301.9
9030619P08Rik	986.2	1050.2	742.9	1238.9	837	959.2	698	323.8	874.7	737.8	754.2	732.7
9030624J02Rik	153.4	193.5	162.6	149.9	166.4	149.1	91	125.1	144.3	147.6	133.9	131.4
9130008F23Rik	1.6	0	2.6	5.5	0.8	3.3	1.4	1.2	3.2	0	0	0.6
9130011E15Rik	53.8	30.6	43.4	47.9	37.9	42.3	53.5	44.4	46.3	47.8	57.8	39.1
9130019O22Rik	6.3	6.4	7	8.9	13.2	13.4	4.3	9.4	16.2	6.8	5.6	8.3
9130023H24Rik	17.4	21.6	7	13.7	8.2	14.5	17.3	9.4	10.8	12.3	15.5	12.2
9130221H12Rik	7.9	16.5	11.5	13.7	5.8	4.5	10.1	17.5	15.1	10.9	15.5	6.4
9130401M01Rik	75.9	71.3	85.4	78	75.8	70.1	85.3	88.8	95.9	68.3	111.4	72.4
9130409I23Rik	52.2	15.3	31.2	28.1	16.5	16.7	30.3	17.5	34.5	35.5	24	17.9
9230114K14Rik	7.9	7.6	1.3	2.7	3.3	1.1	0	2.3	1.1	0	4.2	3.8
9230116N13Rik	1.6	1.3	3.8	1.4	2.5	2.2	2.9	1.2	1.1	0	1.4	2.6
9330020H09Rik	9.5	11.5	21.7	17.1	23.9	21.1	23.1	30.4	21.5	17.8	25.4	12.2
9330102E08Rik	1.6	2.5	3.8	4.8	0	2.2	2.9	1.2	3.2	1.4	0	1.3
9330133O14Rik	30.8	16.5	5.1	10.3	12.4	8.9	18.8	7	9.7	21.9	31	10.3
9330151L19Rik	8.7	17.8	19.1	15.7	8.2	17.8	28.9	18.7	28	15	19.7	17.3
9330159M07Rik	3.2	3.8	1.9	1.4	3.3	2.2	0	2.3	3.2	8.2	2.8	4.5
9330162012Rik	49	25.5	40.8	61.6	42.8	45.6	52	31.6	29.1	42.4	32.4	41.7
9430015G10Rik	11.1	15.3	23	19.8	24.7	15.6	26	21	19.4	8.2	21.1	10.9
9430016H08Rik	98.1	109.5	102	86.9	70.8	111.3	76.6	91.2	64.6	97	64.8	81.4
9430020K01Rik	44.3	50.9	38.9	43.8	34.6	22.3	34.7	37.4	47.4	45.1	60.6	55.8
9430037G07Rik	3.2	2.5	5.1	2.7	3.3	2.2	4.3	0	0	2.7	2.8	1.9
9430038I01Rik	49.8	31.8	49.7	59.5	37.9	41.2	52	45.6	40.9	27.3	45.1	29.5
9430091E24Rik	0	1.3	4.5	3.4	4.1	2.2	1.4	0	1.1	4.1	2.8	1.3
9530062K07Rik	1.6	2.5	0.6	4.1	0.8	4.5	1.4	2.3	4.3	2.7	1.4	0
9530068E07Rik	809.8	953.5	1070.6	958.3	943.3	1113.8	601.2	778.5	816.5	799.3	783.8	841.6
9530077C05Rik	5.5	2.5	2.6	2.1	2.5	3.3	4.3	2.3	5.4	1.4	19.7	1.9
9530080O11Rik	2.4	1.3	1.9	5.5	4.1	3.3	2.9	4.7	4.3	2.7	1.4	4.5
9530082P21Rik	3.2	5.1	5.1	3.4	3.3	5.6	1.4	7	8.6	4.1	5.6	3.8
9830147E19Rik	7.9	5.1	7	5.5	4.9	4.5	1.4	12.9	7.5	16.4	11.3	7.1
9930014A18Rik	2.4	2.5	2.6	2.7	2.5	5.6	0	7	4.3	4.1	1.4	6.4
9930021J03Rik	152.6	166.8	153.7	163.6	97.2	114.6	125.7	90	104.5	146.2	125.5	140.4
9930104L06Rik	7.1	14	21	19.8	14.8	14.5	20.2	17.5	16.2	10.9	14.1	11.5
9930111J21Rik1	6.3	2.5	1.3	4.8	1.6	3.3	2.9	3.5	2.2	0	1.4	0.6
A130010J15Rik	29.3	31.8	31.2	26.7	33.8	31.2	15.9	23.4	23.7	38.3	28.2	33.3
A1bg	1226.6	240.6	265.9	861.8	1306.6	768.9	195.1	185.9	874.7	1047.9	2737.5	1185.8
A1cf	597.9	642.9	631.3	581.8	338.6	533	372.8	411.5	393.2	614.8	331.3	620.5
A230001M10Rik	4	3.8	1.3	3.4	4.1	4.5	1.4	1.2	3.2	1.4	0	3.8
A230046K03Rik	87.8	67.5	42.7	56.8	39.5	40.1	30.3	25.7	25.9	54.7	32.4	62.2
A230050P20Rik	185.8	215.1	288.2	295.7	298.2	313.8	348.3	195.2	210.1	170.8	318.6	192.3
A230056P14Rik	0.8	2.5	3.2	3.4	1.6	3.3	5.8	3.5	1.1	0	2.8	5.1
A230072C01Rik	23.7	17.8	15.3	24	33.8	38.9	18.8	21	19.4	23.2	29.6	27.6
A330009N23Rik	3.2	3.8	3.8	2.7	2.5	4.5	7.2	9.4	6.5	2.7	5.6	4.5
A330023F24Rik	4	3.8	8.9	18.5	5.8	3.3	17.3	7	10.8	5.5	4.2	7.7
A330035P11Rik	3.2	2.5	3.8	6.2	1.6	6.7	0	7	2.2	2.7	2.8	3.8
A330069E16Rik	0.8	5.1	5.1	2.1	2.5	1.1	0	1.2	1.1	2.7	0	1.9
A430005L14Rik	183.5	225.3	213	200.6	183.7	210.3	192.2	155.5	196.1	180.3	221.3	174.4
A430033K04Rik	31.6	28	30	23.3	14	16.7	23.1	24.5	25.9	20.5	18.3	29.5
A430035B10Rik	9.5	5.1	0.6	0.7	3.3	4.5	5.8	3.5	3.2	8.2	4.2	3.8
A430046D13Rik	11.1	14	17.2	17.8	24.7	16.7	26	16.4	24.8	17.8	24	17.3
A430105I19Rik	3.2	5.1	3.8	8.2	11.5	1.1	15.9	9.4	9.7	10.9	9.9	3.8
A530013C23Rik	3.2	2.5	3.2	4.1	1.6	4.5	7.2	8.2	6.5	5.5	4.2	7.1
A530072M11Rik	3.2	6.4	1.9	6.8	2.5	2.2	2.9	2.3	3.2	4.1	5.6	4.5
A630001G21Rik	3.2	0	3.8	6.8	1.6	4.5	10.1	7	5.4	1.4	4.2	2.6
A630033H20Rik	1.6	1.3	1.9	4.1	4.1	1.1	2.9	2.3	4.3	0	4.2	3.2
A630066F11Rik	6.3	3.8	2.6	0.7	1.6	2.2	1.4	3.5	9.7	4.1	0	5.8
A630072M18Rik	14.2	14	14.7	16.4	22.2	24.5	34.7	17.5	22.6	20.5	16.9	23.1
A730017L22Rik	62.5	76.4	52.3	65	59.3	60.1	69.4	51.4	46.3	43.7	62	51.9
A830010M20Rik	9.5	10.2	11.5	11	8.2	8.9	8.7	4.7	11.8	6.8	7	7.1
A830052D11Rik	4.7	6.4	7	6.8	10.7	3.3	5.8	5.8	12.9	2.7	15.5	4.5
A830080D01Rik	3.2	3.8	1.3	6.2	0.8	5.6	1.4	2.3	6.5	4.1	2.8	5.1
A930001C03Rik	3.2	10.2	7.7	14.4	8.2	8.9	5.8	3.5	1.1	1.4	14.1	3.2
A930004D18Rik	6.3	0	7.7	2.7	8.2	2.2	13	14	4.3	8.2	5.6	10.9
A930005H10Rik	81.5	105.7	102.7	102	107.1	123.5	173.4	154.3	115.3	102.5	93	104.5
A930011G23Rik	1.6	2.5	2.6	0.7	4.9	1.1	1.4	3.5	2.2	0	1.4	0
A930024E05Rik	0	2.5	0.6	5.5	0	1.1	0	5.8	3.2	2.7	0	3.2
AA415398	24.5	31.8	29.3	24	28	35.6	59.2	32.7	22.6	20.5	38.1	23.7
AA465934	8.7	5.1	3.2	6.2	8.2	5.6	7.2	8.2	5.4	2.7	5.6	10.3
AA467197	7.9	3.8	5.1	2.1	2.5	5.6	8.7	1.2	2.2	9.6	9.9	6.4
AA543186	1.6	0	1.9	1.4	2.5	0	2.9	1.2	2.2	2.7	0	3.8
AA986860	13.4	11.5	21	27.4	14	21.1	27.5	16.4	18.3	20.5	31	28.2
Aaas	46.7	71.3	105.8	108.8	95.6	84.6	95.4	65.5	70	80.6	78.9	56.4
Aacs	465.8	282.6	318.8	360	420.2	243.7	622.8	315.6	456.7	612.1	541.3	992.3
Aadac	5032.9	4282.4	3120.6	3464.8	3544.9	3290.3	3719.7	2899	4811.9	4086.5	3074.5	4712.6
Aadat	520.4	455.7	441.3	380.6	296.6	370.5	326.6	245.5	382.4	461.8	298.8	448.1
Aaed1	98.1	122.2	107.1	106.8	71.7	123.5	46.2	35.1	57.1	72.4	49.3	89.7
Aagab	83.8	86.6	104.6	110.9	86.5	94.6	73.7	73.6	92.6	87.4	73.3	82
Aak1	141.6	134.9	153.7	134.2	131	145.8	128.6	160.1	119.6	131.2	128.3	137.8
Aamdc	113.1	127.3	132.6	106.8	123.6	138	89.6	134.4	146.5	123	101.5	147.4
Aamp	395.4	482.5	705.9	716.7	765.3	834.5	1059.3	1132.7	737.9	586.1	700.6	594.8
Aar2	89.4	94.2	103.9	90.4	103	103.5	80.9	74.8	102.3	105.2	138.1	85.9
Aard	8.7	6.4	6.4	4.1	2.5	7.8	14.5	7	3.2	9.6	21.1	10.9
Aars	991.7	1297.2	1465.9	1662.6	1547.1	1330.8	2096.8	2008.2	1549	1307.5	1959.4	1292.9
Aars2	69.6	81.5	111.6	111.6	78.3	83.5	147.4	113.4	81.9	79.2	117	80.8
Aarsd1	62.5	58.6	102	86.9	79.1	79	147.4	137.9	140	101.1	111.4	105.8
Aasdh	28.5	24.2	28.7	42.4	24.7	25.6	37.6	37.4	31.2	23.2	25.4	22.4
Aasdhppt	141.6	147.7	121.8	136.9	112.9	121.3	118.5	114.6	172.4	168	114.2	170.5
Aass	1063.7	1080.8	989	1107.5	626.1	777.8	731.2	662.8	952.3	1064.3	843	1036.5
Aatf	85.4	75.1	83.5	101.3	97.2	73.4	76.6	108.7	132.5	123	94.4	116.7
Aatk	4	1.3	5.7	12.3	4.1	5.6	4.3	9.4	3.2	6.8	7	4.5
AB124611	27.7	42	30.6	41.1	37.9	59	46.2	64.3	19.4	28.7	42.3	28.2
Abat	2146.3	2324.5	2238.8	2006.9	1624.6	2124.2	1634.4	1413.2	1748.3	1728.3	1436.4	2122.3
Abca1	1032.8	947.1	696.9	724.2	720	732.2	617.1	856.8	832.7	882.6	933.2	967.9
Abca2	242.8	278.8	351.3	306.6	183.7	209.2	258.7	201.1	200.4	162.6	215.7	213.5
Abca3	435.8	500.3	519	597.6	429.2	554.1	471.1	390.4	437.3	437.2	599.1	473.1
Abca5	23.7	31.8	15.9	20.5	17.3	20	7.2	21	21.5	35.5	19.7	19.2
Abca6	628.7	725.6	636.4	574.3	445.7	635.4	433.5	440.7	612.9	680.4	535.7	645.5
Abca7	19.8	26.7	23.6	25.3	29.7	22.3	26	49.1	28	27.3	22.6	20.5
Abca8a	310	346.3	433.6	417.5	383.9	393.9	257.2	357.7	442.7	461.8	287.6	492.3
Abca8b	166.1	176.9	195.8	195.8	144.2	191.4	105.5	83	113.1	121.6	122.6	119.2
Abca9	29.3	22.9	15.3	17.1	7.4	13.4	7.2	17.5	6.5	8.2	11.3	16
Abcb10	101.2	124.8	128.2	91	110.4	89	93.9	92.3	134.7	101.1	162.1	109.6
Abcb11	1758	1755.5	1874	1928.2	1395.6	1651.3	950.9	749.3	1208.6	1151.8	1195.4	1310.2
Abcb1a	42.7	42	34.4	38.3	18.1	28.9	21.7	45.6	53.9	51.9	26.8	59
Abcb1b	7.1	1.3	1.3	4.8	11.5	1.1	2.9	5.8	26.9	4.1	1.4	5.1
Abcb4	734.7	810.9	1286.1	1068.5	824.7	1063.8	884.4	1004.1	1164.5	1072.5	1172.8	817.9
Abcb6	287.1	255.9	404.3	357.3	504.2	410.6	348.3	422	439.5	364.8	401.8	391
Abcb7	287.1	208.8	160.7	197.1	149.9	150.2	176.3	125.1	227.3	232.3	190.3	231.4
Abcb8	79.1	114.6	130.1	143.1	89	112.4	88.2	88.8	82.9	68.3	98.7	98.7
Abcb9	5.5	10.2	5.7	6.2	11.5	13.4	15.9	14	9.7	6.8	2.8	7.7
Abcc1	15	21.6	5.1	13	12.4	5.6	17.3	11.7	17.2	12.3	14.1	17.3
Abcc10	9.5	20.4	15.9	19.2	16.5	26.7	27.5	28.1	15.1	12.3	14.1	10.3
Abcc2	1075.5	1301	1300.2	1185.5	885.6	1082.7	940.8	907.1	1047	1015.1	830.3	889.1
Abcc3	1254.3	1306.1	1664.9	1324.5	1398	1779.3	1891.6	1893.7	1689.1	1285.6	1251.8	1285.2
Abcc4	53.8	58.6	15.9	37	28.8	41.2	50.6	17.5	56	53.3	45.1	31.4
Abcc5	15.8	21.6	19.8	32.2	22.2	30	26	29.2	20.5	19.1	16.9	17.3
Abcc6	385.1	528.3	775.4	791.9	657.4	856.8	1104.1	936.3	849.9	616.2	632.9	583.3
Abcc9	155	174.4	162	141	157.4	202.5	205.2	160.1	142.2	168	159.3	188.5
Abcd1	128.1	157.9	136.5	152.6	148.3	191.4	185	168.3	139	140.7	172	145.5
Abcd2	181.1	169.3	86.7	137.6	103.8	114.6	119.9	79.5	150.8	154.4	133.9	172.4
Abcd3	2500.6	2833.7	2446	2068.5	1746.5	1803.7	1633	1427.3	2515.3	2399.1	2193.4	2385.8
Abcd4	22.9	45.8	54.8	34.2	31.3	52.3	43.4	32.7	36.6	28.7	33.8	37.8
Abce1	668.3	437.9	364.7	407.9	436.6	276	371.4	396.3	531.1	516.4	415.8	547.4
Abcf1	291.8	290.2	418.3	402.5	400.4	348.3	384.4	441.9	429.8	397.6	444	383.3
Abcf2	145.5	150.2	154.9	138.3	149.1	151.3	114.2	169.5	130.3	140.7	114.2	121.1
Abcf3	181.1	174.4	191.9	182.1	190.3	154.7	252.9	323.8	230.5	215.9	241.1	215.4
Abcg1	56.1	91.7	49.1	50	85.7	71.2	62.1	78.3	42	50.6	67.7	55.1
Abcg2	475.3	360.3	298.4	273.8	341.1	253.7	254.3	243.1	409.3	460.4	367.9	359
Abcg3	18.2	19.1	13.4	7.5	12.4	15.6	10.1	16.4	16.2	13.7	9.9	16.7
Abcg4	0	0	0	0	1.6	0	1.4	2.3	3.2	0	8.5	0.6
Abcg5	262.6	457	453.4	462.7	220	352.7	843.9	537.7	698	490.5	267.8	438.4
Abcg8	113.1	376.8	491.6	474.3	182.1	351.6	475.4	309.8	337.2	236.4	117	298.1
Abhd1	20.6	25.5	27.4	24.6	36.2	27.8	31.8	30.4	19.4	16.4	28.2	27.6
Abhd10	66.4	63.7	58.7	54.1	38.7	66.8	54.9	33.9	64.6	49.2	49.3	49.4
Abhd11	198.5	227.9	269.1	217.7	220.8	231.4	278.9	291.1	277.9	211.8	284.8	226.9
Abhd12	170	196	228.9	214.2	182.9	214.8	271.7	240.8	178.8	214.5	197.4	182.7
Abhd13	99.6	105.7	68.9	79.4	72.5	85.7	69.4	67.8	86.2	92.9	73.3	100
Abhd14a	76.7	104.4	116.1	86.9	75	76.8	115.6	98.2	82.9	76.5	90.2	83.3
Abhd14b	1686.1	2237.9	2259.8	2141.7	2319.1	2660.5	3319.4	2948.1	2400	2041.2	2469.7	2089
Abhd15	109.1	105.7	136.5	153.3	112.9	168	151.7	183.5	137.9	162.6	126.9	142.9
Abhd16a	158.2	147.7	214.9	198.5	159.8	172.5	193.6	216.3	204.7	168	148	155.8
Abhd17a	199.3	267.3	387.1	346.3	347.7	416.2	466.8	472.2	318.9	297.8	355.2	314.7
Abhd17b	41.1	40.7	26.8	30.1	36.2	61.2	26	16.4	20.5	47.8	31	55.8
Abhd17c	538.6	623.8	703.3	504.5	483.6	683.2	271.7	281.7	308.1	468.6	314.4	424.3
Abhd2	366.2	417.5	347.5	422.3	286.7	291.5	222.5	322.6	239.1	308.8	341.1	357.7
Abhd3	351.9	235.5	277.4	283.4	220	223.7	179.2	134.4	232.7	207.7	160.7	214.1
Abhd4	353.5	359	477	434	471.2	425.1	356.9	397.4	428.7	301.9	324.2	284.6
Abhd5	243.6	240.6	234	254.6	294.1	215.9	237	198.7	234.8	244.6	227	225
Abhd6	282.3	287.7	331.6	320.3	290	253.7	313.6	362.4	429.8	381.2	269.2	375
Abhd8	15	8.9	27.4	23.3	30.5	49	56.4	45.6	29.1	16.4	25.4	26.3
Abi1	125.7	123.5	129.4	127.3	71.7	110.2	67.9	54.9	78.6	97	70.5	101.3
Abi2	21.4	16.5	14.7	15.7	22.2	14.5	33.2	35.1	30.2	34.2	24	29.5
Abi3	45.1	62.4	31.9	46.5	32.1	36.7	47.7	47.9	18.3	16.4	19.7	16.7
Abi3bp	8.7	25.5	19.8	9.6	13.2	22.3	15.9	8.2	7.5	20.5	5.6	20.5
Abl1	143.9	173.1	176	169.1	176.3	174.7	290.5	302.8	186.4	159.9	227	168.6
Abl2	49.8	68.7	54.2	46.5	56.8	64.5	44.8	57.3	53.9	62.8	45.1	51.3
Ablim1	263.3	257.1	169.6	207.4	163.9	136.9	177.7	154.3	139	191.3	276.3	220.5
Ablim2	7.9	6.4	7.7	13.7	14.8	14.5	15.9	16.4	3.2	9.6	11.3	13.5
Ablim3	124.2	141.3	272.9	188.9	213.4	253.7	264.5	238.5	271.5	270.5	243.9	241
Abr	30.8	50.9	26.1	37.6	30.5	35.6	27.5	44.4	29.1	47.8	25.4	26.9
Abra	0	0	0	0	20.6	0	0	1.2	9.7	0	0	0.6
Abracl	73.5	75.1	54.8	68.4	53.5	47.8	30.3	31.6	50.6	43.7	35.2	42.3
Abt1	92.5	98	96.3	106.8	148.3	162.5	99.7	113.4	126	98.4	118.4	105.1
Abtb1	36.4	34.4	94.4	76.7	59.3	112.4	54.9	67.8	67.9	38.3	47.9	49.4
Abtb2	221.4	219	213	256	228.2	252.6	169.1	163.7	187.4	170.8	218.5	225
Acaa1a	349.6	341.2	530.5	418.9	376.5	351.6	608.4	692	714.2	528.7	673.8	480.1
Acaa1b	1464.6	1456.3	2578.6	1764.6	1563.6	1306.3	1296.2	1483.4	1917.4	1435.9	1547.8	1423
Acaa2	6972.8	7588.4	8507.5	7693.6	8301.7	5528	7163.3	8744.8	10642.8	8451.6	9829.5	8053.5
Acaca	436.5	482.5	421.5	504.5	376.5	406.1	520.2	529.5	546.1	468.6	683.7	539.7
Acacb	847	866.9	882.5	1071.2	871.6	852.4	530.3	474.6	639.9	552	1062.9	893.6
Acad10	87	146.4	119.2	125.9	104.6	102.4	153.2	108.7	151.9	151.7	164.9	116.7
Acad11	1796	1651.1	1855.5	1690.7	1383.2	1326.4	1265.9	1568.7	1660	1769.3	1247.5	1637.1
Acad12	11.9	10.2	21	30.1	14	14.5	20.2	30.4	12.9	15	22.6	17.3
Acad8	106	90.4	142.2	130.7	131.8	131.3	80.9	107.5	162.7	124.3	132.5	125.6
Acad9	374.1	264.8	267.8	304.6	256.2	205.9	215.3	231.4	360.9	297.8	289	260.9
Acadl	994.1	1033.7	1089.7	1037.7	1024.8	908	893.1	1054.4	1176.3	1109.4	919.1	1069.2
Acadm	970.4	770.2	927.1	707.8	923.5	790	495.7	696.7	1023.3	982.3	734.4	977.5
Acads	513.3	520.7	755.6	666	566	609.8	332.4	486.3	598.9	502.8	520.2	582
Acadsb	857.3	780.4	700.1	742	898.8	737.7	1176.3	803.1	1103.1	971.4	937.4	951.9
Acadvl	935.6	948.4	1208.3	1265.6	1156.7	990.3	1479.8	1810.7	1664.3	1053.4	1497.1	1147.4
Acap1	11.9	8.9	17.2	12.3	10.7	10	18.8	29.2	1.1	10.9	11.3	14.7
Acap2	87	76.4	79.1	90.4	82.4	75.7	79.5	83	73.3	91.5	88.8	80.1
Acap3	10.3	19.1	16.6	23.3	27.2	22.3	44.8	38.6	20.5	24.6	14.1	20.5
Acat1	1438.5	1483	1613.2	1364.2	1510.9	1221.8	1354.1	1975.5	1879.7	1721.5	1289.8	1546.7
Acat2	517.2	737.1	494.2	529.8	641.8	362.7	540.5	461.7	565.5	416.7	634.3	460.9
Acat3	372.5	341.2	442.5	429.9	401.2	379.4	472.5	425.5	580.6	434.5	461	400.6
Acbd3	82.2	75.1	54.8	66.4	52.7	44.5	62.1	66.6	46.3	42.4	67.7	57
Acbd4	140	170.6	188.7	204	173.8	172.5	255.8	201.1	164.8	133.9	173.4	173.1
Acbd5	457.1	370.4	320.7	352.5	280.1	284.9	172	209.2	289.8	386.6	203	337.8
Acbd6	208	215.1	253.1	197.8	258.7	259.3	358.4	309.8	279	220	342.5	244.2
Accs	12.7	11.5	15.9	20.5	9.1	18.9	11.6	15.2	18.3	12.3	15.5	12.2
Acd	52.2	62.4	91.8	77.3	79.9	92.4	98.3	102.9	52.8	69.7	60.6	57.7
Ace	9.5	15.3	11.5	9.6	23.9	10	18.8	24.5	10.8	13.7	29.6	16.7
Ace2	6.3	5.1	2.6	3.4	4.1	1.1	5.8	1.2	4.3	0	4.2	1.9
Acer2	42.7	57.3	37	39.7	34.6	37.8	76.6	25.7	42	69.7	90.2	46.2
Acer3	127.3	82.7	70.8	73.2	71.7	83.5	85.3	91.2	79.7	120.2	53.6	112.8
Ache	3.2	5.1	5.1	6.8	4.9	1.1	7.2	8.2	4.3	1.4	2.8	5.8
Acin1	205.6	262.2	321.4	294.3	261.2	361.6	309.2	301.6	213.3	248.7	283.3	250
Ackr1	12.7	6.4	16.6	9.6	14	16.7	8.7	14	7.5	16.4	18.3	10.3
Ackr2	14.2	20.4	19.8	17.1	15.7	13.4	11.6	21	4.3	5.5	29.6	12.8
Ackr3	13.4	3.8	8.3	2.7	17.3	7.8	5.8	4.7	30.2	5.5	15.5	17.9
Ackr4	9.5	5.1	4.5	2.7	2.5	5.6	11.6	4.7	5.4	6.8	4.2	5.8
Acly	2894.5	2352.5	1821.8	2340.9	1767.9	1498.8	1293.4	839.3	1660	1231	2128.6	2623
Acmsd	149.5	109.5	92.5	69.1	77.4	102.4	73.7	52.6	85.1	140.7	117	150
Acnat1	1111.9	1162.3	825.8	865.2	812.3	822.3	1050.6	1031	1053.5	1058.8	936	965.3
Acnat2	804.3	529.6	573.9	633.1	648.4	537.4	670.5	669.8	757.3	817	890.9	805.7
Aco1	1928.9	2097.9	2359.9	2301.2	2033.2	1806	2310.7	1989.5	2464.7	1940.1	2231.5	1960.8
Aco2	1298.6	1554.3	1751.6	1761.9	1786.1	1388.7	3020.2	2799.6	2595	2061.7	2010.2	1792.2
Acot1	105.2	175.7	411.9	213.6	221.6	136.9	140.2	199.9	198.2	207.7	104.3	141
Acot11	63.3	52.2	38.3	58.2	30.5	25.6	131.5	85.3	73.3	71	66.3	68.6
Acot12	356.7	457	563	414.1	341.1	461.8	322.3	431.3	528.9	467.3	345.4	487.8
Acot13	507.7	483.7	371.7	329.2	365.8	348.3	511.6	356.5	607.5	552	570.9	571.1
Acot2	49	56	75.2	50	25.5	28.9	91	62	80.8	68.3	50.7	41
Acot3	163.7	220.2	193.2	193	151.6	186.9	443.6	230.3	476.1	342.9	293.2	323.1
Acot4	150.3	165.5	167.1	162.2	96.4	128	192.2	146.1	167	173.5	152.2	181.4
Acot6	7.1	8.9	1.9	4.8	4.9	0	0	2.3	0	8.2	4.2	1.9
Acot7	252.3	261	359	264.9	431.7	408.4	569.4	545.9	457.8	373	398.9	351.3
Acot8	43.5	39.5	90.5	85.6	74.1	72.3	70.8	67.8	63.6	79.2	46.5	60.3
Acot9	45.9	26.7	20.4	30.1	28.8	24.5	13	31.6	22.6	32.8	21.1	28.2
Acox1	12333.1	13273.6	15837.8	12628.6	8955.8	11180.7	9146	10058.7	9892	11878.2	10358.1	10223.9
Acox2	931.6	1140.6	1233.2	915.1	683	733.3	540.5	873.2	825.1	770.6	838.7	808.3
Acox3	99.6	142.6	154.3	143.7	125.2	123.5	130.1	140.3	112	118.9	135.3	109
Acp1	133.7	120.9	125	104	135.9	113.5	119.9	112.2	96.9	120.2	118.4	174.4
Acp2	371.7	356.4	315	364.8	270.2	284.9	309.2	343.7	291.9	265.1	398.9	334.6
Acp5	1402.2	1301	1707.6	1518.9	1610.6	1853.8	1702.3	1794.3	1611.5	1244.7	1373	1454.4
Acp6	121	159.1	198.9	175.2	163.1	171.4	245.7	188.2	223	139.4	188.9	166.7
Acpp	127.3	72.6	50.4	65	33.8	35.6	20.2	35.1	46.3	36.9	104.3	51.3
Acrbp	0.8	16.5	19.8	17.8	5.8	14.5	24.6	17.5	18.3	2.7	16.9	10.3
Acsbg1	0.8	2.5	3.2	3.4	7.4	1.1	0	4.7	22.6	0	0	0.6
Acsf2	691.2	757.4	1041.9	1039.7	697	722.2	1335.3	916.4	793.9	690	824.6	664.7
Acsf3	121.8	124.8	176	163.6	126	174.7	225.4	161.3	173.4	155.8	139.6	144.2
Acsl1	3537.4	3914.5	5063.5	4009	4123.3	3658.7	3098.3	3426.1	4467.2	3835.1	2808	3925.5
Acsl3	137.6	105.7	58	65	55.2	56.7	117.1	106.4	144.3	82	135.3	122.4
Acsl4	592.3	501.6	440	464.1	427.6	420.6	380.1	336.7	442.7	687.2	376.4	662.8
Acsl5	1514.5	1769.5	1427.7	1553.8	1356	1204	836.7	855.7	1494.1	1222.8	1460.4	1351.2
Acsm1	1618.1	1593.8	1864.5	1701.6	1580.9	1399.8	2218.2	2116.9	2532.5	1997.5	2165.2	2105
Acsm2	11.9	7.6	14.7	13.7	7.4	4.5	4.3	8.2	7.5	4.1	9.9	8.3
Acsm3	389.9	473.6	355.8	347	264.4	324.9	348.3	360	413.6	517.8	283.3	478.2
Acsm5	249.1	336.1	332.9	283.4	218.3	248.1	270.2	219.8	290.8	273.3	248.1	307.7
Acss1	2.4	3.8	0	2.1	6.6	2.2	1.4	9.4	3.2	4.1	7	0
Acss2	1539.8	1984.6	1282.3	1355.3	1311.5	1250.7	979.8	555.2	1099.8	797.9	1161.6	1389
Acss3	123.4	138.8	80.3	86.2	44.5	79	36.1	38.6	54.9	65.6	56.4	84.6
Acta1	4.7	2.5	4.5	2.1	3437.8	4.5	2.9	1706.6	4069.7	6.8	4.2	6.4
Acta2	121.8	108.2	88.6	56.1	89	62.3	67.9	50.3	61.4	88.8	78.9	129.5
Actb	5481.3	6157.5	5164.3	6227.4	5770.9	4646.8	7455.2	6736.6	4821.6	5395.3	5549.8	4890.8
Actc1	0.8	0	0.6	0	18.9	1.1	0	5.8	14	0	0	1.9
Actg1	651.7	538.5	295.2	277.2	345.2	287.1	465.3	555.2	466.4	653.1	527.2	644.8
Actg2	8.7	11.5	14	6.8	10.7	8.9	7.2	9.4	6.5	8.2	11.3	17.3
Actl6a	82.2	92.9	89.3	84.2	90.6	76.8	60.7	56.1	86.2	117.5	87.4	94.9
Actn1	169.2	182	184.9	201.2	166.4	212.5	209.5	223.3	203.6	200.8	160.7	160.2
Actn2	0	0	0.6	1.4	129.3	1.1	0	65.5	160.5	0	0	0.6
Actn3	0.8	1.3	0	0.7	30.5	1.1	2.9	10.5	42	0	1.4	0
Actn4	571.8	710.3	904.2	787.8	713.4	812.3	1041.9	917.6	538.6	538.3	523	615.4
Actr10	271.3	262.2	230.2	249.2	229	230.3	258.7	266.5	229.4	237.7	243.9	229.5
Actr1a	391.5	411.2	394.7	423.7	464.6	455.1	407.5	562.3	435.2	450.9	500.4	429.5
Actr1b	216.7	230.4	327.7	273.1	273.5	227	294.8	288.7	271.5	230.9	215.7	210.9
Actr2	540.9	566.5	450.2	464.1	457.2	435.1	442.2	482.8	531.1	476.8	455.3	459
Actr3	616.1	566.5	325.2	399.7	361.7	301.5	320.8	319.1	426.6	491.9	441.2	465.4
Actr3b	2.4	6.4	1.3	4.1	2.5	0	1.4	2.3	3.2	4.1	4.2	2.6
Actr5	16.6	22.9	35.1	28.1	28	33.4	30.3	42.1	29.1	27.3	29.6	28.8
Actr6	37.2	16.5	19.1	26.7	18.1	26.7	24.6	14	19.4	28.7	19.7	51.3
Actr8	137.6	145.1	176	153.3	171.4	123.5	124.3	156.6	143.3	157.1	157.9	171.8
Acvr1	65.6	49.6	60.6	50	38.7	54.5	26	72.5	38.8	43.7	56.4	54.5
Acvr1b	33.2	47.1	40.2	41.1	31.3	41.2	17.3	24.5	22.6	16.4	25.4	34
Acvr2a	139.2	105.7	100.1	102.7	69.2	102.4	80.9	70.1	84	92.9	64.8	121.8
Acvr2b	0.8	6.4	8.3	11	4.9	16.7	15.9	14	10.8	8.2	19.7	5.8
Acvrl1	37.2	47.1	25.5	34.9	39.5	35.6	20.2	26.9	20.5	24.6	50.7	27.6
Acy1	172.4	179.5	197	213.6	225.7	311.6	657.5	420.8	383.5	251.4	320	357
Acy3	557.5	604.7	760.7	713.2	574.2	622	969.7	738.8	698	628.5	652.7	636.5
Acyp1	14.2	14	12.8	18.5	19.8	14.5	10.1	22.2	30.2	23.2	18.3	23.7
Acyp2	22.9	14	15.3	10.3	37.1	23.4	15.9	12.9	22.6	16.4	11.3	9.6
Ada	7.1	11.5	12.1	12.3	21.4	26.7	14.5	15.2	12.9	15	5.6	12.2
Adal	63.3	80.2	59.3	66.4	63.4	71.2	79.5	45.6	62.5	53.3	52.2	63.5
Adam10	136	127.3	74	93.1	62.6	76.8	62.1	63.1	61.4	82	101.5	104.5
Adam11	38.8	53.5	52.9	28.7	8.2	23.4	49.1	40.9	22.6	16.4	40.9	25
Adam12	2.4	7.6	1.9	2.7	6.6	8.9	1.4	3.5	3.2	4.1	0	5.1
Adam15	29.3	29.3	20.4	24.6	42	26.7	27.5	23.4	23.7	21.9	15.5	21.2
Adam17	116.3	123.5	92.5	108.8	107.9	100.1	88.2	97	107.7	127.1	94.4	93.6
Adam19	27.7	11.5	13.4	20.5	14.8	11.1	7.2	22.2	16.2	17.8	14.1	12.2
Adam1a	4.7	3.8	0.6	4.1	3.3	2.2	2.9	0	2.2	5.5	5.6	0.6
Adam23	73.5	72.6	57.4	54.1	71.7	73.4	75.1	70.1	57.1	84.7	78.9	72.4
Adam33	5.5	11.5	8.3	8.9	5.8	6.7	15.9	4.7	4.3	8.2	8.5	7.1
Adam8	1.6	1.3	2.6	2.1	6.6	3.3	2.9	5.8	0	1.4	0	2.6
Adam9	338.5	294.1	223.2	266.3	198.5	213.6	102.6	137.9	158.3	206.3	170.6	231.4
Adamdec1	50.6	81.5	14.7	32.9	34.6	41.2	52	16.4	19.4	17.8	21.1	32
Adamts1	24.5	29.3	21.7	24	28.8	20	24.6	17.5	33.4	26	14.1	24.4
Adamts10	6.3	11.5	22.3	20.5	12.4	23.4	34.7	18.7	8.6	8.2	15.5	12.8
Adamts13	5.5	5.1	14.7	10.3	4.1	11.1	7.2	8.2	4.3	2.7	4.2	12.8
Adamts14	3.2	5.1	4.5	6.2	3.3	3.3	4.3	9.4	6.5	8.2	1.4	4.5
Adamts15	0.8	1.3	2.6	2.7	4.9	2.2	0	0	0	1.4	1.4	6.4
Adamts2	43.5	38.2	32.5	39.7	53.5	60.1	46.2	32.7	22.6	56	38.1	54.5
Adamts5	19.8	11.5	11.5	8.2	7.4	14.5	14.5	5.8	16.2	13.7	5.6	14.7
Adamts6	0.8	5.1	7	6.8	2.5	2.2	0	3.5	1.1	2.7	1.4	3.2
Adamts7	35.6	67.5	67	55.4	73.3	74.6	109.8	116.9	53.9	58.7	38.1	50
Adamts9	16.6	12.7	15.9	8.9	11.5	4.5	10.1	8.2	17.2	12.3	12.7	14.7
Adamtsl1	31.6	15.3	12.8	11.6	9.9	8.9	14.5	1.2	11.8	5.5	16.9	16.7
Adamtsl2	37.2	28	24.9	29.4	42.8	59	53.5	19.9	9.7	19.1	38.1	35.3
Adamtsl4	6.3	33.1	29.3	24	28.8	32.3	53.5	42.1	29.1	32.8	36.7	26.9
Adamtsl5	7.1	7.6	14.7	7.5	15.7	13.4	17.3	9.4	18.3	9.6	14.1	7.1
Adap1	7.1	11.5	6.4	8.9	11.5	14.5	8.7	11.7	3.2	8.2	5.6	8.3
Adap2	121	132.4	150.5	115.7	72.5	99	118.5	105.2	76.5	146.2	105.7	144.9
Adar	197.7	137.5	188.7	203.3	186.2	203.6	224	159	154	174.9	263.6	186.5
Adarb1	52.2	35.6	38.3	50.7	56.8	50.1	66.5	67.8	76.5	42.4	53.6	63.5
Adat1	19.8	20.4	25.5	16.4	22.2	20	17.3	17.5	26.9	13.7	26.8	28.2
Adat2	26.9	17.8	33.8	16.4	19.8	27.8	17.3	18.7	28	16.4	12.7	34.6
Adat3	4	5.1	7	15.7	17.3	8.9	13	8.2	6.5	8.2	7	5.8
Adck1	63.3	67.5	91.2	102	88.1	72.3	57.8	86.5	64.6	57.4	59.2	70.5
Adck2	30.1	34.4	45.9	43.1	28.8	42.3	37.6	29.2	25.9	42.4	40.9	33.3
Adck3	2503.8	2863	2873.2	3252.6	2410.5	2909.8	2524.6	1756.9	2283.7	1490.6	2003.1	2249.9
Adck4	98.9	95.5	127.5	132.8	155.7	174.7	228.3	258.3	187.4	136.6	150.8	160.2
Adck5	41.9	48.4	126.9	93.8	107.1	134.6	65	83	106.6	75.1	139.6	57
Adcy1	10.3	2.5	3.8	7.5	9.9	11.1	1.4	2.3	6.5	4.1	7	3.2
Adcy2	0.8	1.3	0	0.7	5.8	1.1	4.3	2.3	6.5	1.4	0	1.9
Adcy3	3.2	5.1	7	2.7	4.1	1.1	4.3	2.3	3.2	10.9	5.6	4.5
Adcy4	22.9	26.7	34.4	28.7	47	53.4	28.9	31.6	34.5	42.4	40.9	34.6
Adcy5	4	3.8	1.3	3.4	3.3	4.5	4.3	5.8	1.1	2.7	2.8	8.3
Adcy6	40.3	52.2	63.8	54.8	65.9	97.9	50.6	78.3	54.9	69.7	42.3	57.7
Adcy7	15	29.3	9.6	12.3	16.5	16.7	11.6	5.8	11.8	19.1	14.1	12.8
Adcy9	123.4	147.7	206	149.2	179.6	227	141.6	139.1	165.9	106.6	87.4	160.9
Adcyap1r1	4.7	12.7	4.5	5.5	18.9	18.9	14.5	4.7	16.2	6.8	7	13.5
Add1	234.9	271.1	237.8	238.9	171.4	208.1	241.3	175.3	173.4	181.7	252.3	196.1
Add2	0	0	0	0	0	0	0	0	0	0	22.6	0
Add3	88.6	84	96.3	99.2	101.3	113.5	98.3	104	100.2	106.6	78.9	105.1
Adgb	10.3	17.8	5.7	15.7	12.4	16.7	15.9	8.2	8.6	1.4	15.5	7.7
Adgra2	370.9	411.2	373.7	325.8	365	276	356.9	332	400.7	415.3	408.8	403.8
Adgra3	29.3	29.3	28.7	43.1	50.3	43.4	37.6	28.1	21.5	42.4	42.3	38.5
Adgrd1	11.1	10.2	11.5	6.8	9.1	4.5	8.7	23.4	12.9	12.3	12.7	14.1
Adgre1	107.6	112	47.2	60.9	89.8	103.5	59.2	90	75.4	91.5	81.8	83.3
Adgre4	48.2	52.2	21	27.4	24.7	26.7	24.6	29.2	16.2	19.1	15.5	28.2
Adgre5	119.4	249.5	140.3	181.4	157.4	190.3	235.6	242	112	131.2	156.5	128.8
Adgrf1	7.1	40.7	68.2	51.3	30.5	34.5	18.8	26.9	31.2	28.7	14.1	17.9
Adgrf5	151.1	148.9	109.7	70.5	119.5	120.2	131.5	92.3	75.4	124.3	105.7	130.1
Adgrg1	34.8	62.4	33.2	38.3	42	50.1	46.2	33.9	35.5	31.4	25.4	30.8
Adgrg2	0.8	6.4	5.1	4.8	4.9	1.1	4.3	5.8	0	9.6	8.5	6.4
Adgrg3	16.6	21.6	16.6	18.5	23.9	21.1	13	15.2	8.6	5.5	15.5	10.3
Adgrg6	8.7	7.6	7	8.2	6.6	2.2	17.3	4.7	5.4	17.8	8.5	10.3
Adgrg7	0	1.3	0	2.1	0	1.1	0	1.2	1.1	0	5.6	3.8
Adgrl1	17.4	33.1	26.1	26	20.6	33.4	43.4	31.6	21.5	23.2	24	26.3
Adgrl2	316.3	281.3	350.1	345.7	280.1	239.2	267.3	229.1	257.5	333.4	279.1	358.3
Adgrl4	70.4	66.2	52.3	26	56.8	38.9	37.6	22.2	43.1	57.4	42.3	67.9
Adgrv1	11.1	11.5	6.4	6.2	7.4	6.7	7.2	12.9	11.8	8.2	7	9.6
Adh1	30212.4	35799.4	33475.1	37236.4	30242.7	26906.9	50007.5	40585.4	43315.7	35912	43320.1	35670.3
Adh4	683.3	786.7	889.5	859	724.1	647.6	411.9	408	597.9	696.8	585	604.5
Adh5	1666.3	2092.8	2240	1826.9	1440.1	1476.6	1752.9	1742.9	1816.2	2042.5	1980.6	2021.1
Adh6-ps1	90.9	33.1	74	56.1	51.1	37.8	33.2	30.4	58.2	47.8	43.7	55.8
Adh7	20.6	16.5	11.5	13	23.1	16.7	8.7	28.1	32.3	32.8	22.6	23.7
Adhfe1	544.1	608.5	589.8	587.3	404.5	449.5	552	528.4	692.6	755.5	534.3	555.7
Adi1	1940.7	1740.2	1902.1	1551	1600.7	1823.8	2083.8	1814.2	1885.1	1903.2	1536.5	1833.3
Adig	0	0	0	0	9.9	0	1.4	24.5	6.5	0	1.4	3.2
Adipoq	0	0	0	0.7	11.5	0	0	11.7	7.5	0	0	0
Adipor1	557.5	627.6	764.5	621.5	748	821.2	922	957.4	769.1	725.5	658.3	706.4
Adipor2	2999.7	3726.1	3477.1	3834.5	3351.3	3343.8	3585.3	2907.1	3427.7	3120.5	3887.8	3008.9
Adk	1604.6	1486.9	1194.9	1258.1	1111.3	1198.4	2255.8	1456.5	1869	1606.7	1243.3	1638.4
Adm	11.9	5.1	12.8	5.5	6.6	7.8	5.8	4.7	7.5	5.5	8.5	5.1
Adnp	7.1	2.5	6.4	2.7	4.9	6.7	1.4	2.3	5.4	6.8	4.2	3.2
Adnp2	35.6	33.1	31.9	25.3	28.8	28.9	41.9	26.9	10.8	19.1	22.6	22.4
Ado	94.9	78.9	76.5	76.7	113.7	105.7	76.6	116.9	108.8	95.6	102.9	98.1
Adora1	51.4	57.3	37.6	40.4	53.5	59	88.2	120.4	88.3	68.3	63.4	49.4
Adora2a	4.7	15.3	7.7	12.3	13.2	13.4	11.6	17.5	5.4	2.7	15.5	9
Adpgk	87	105.7	112.9	104.7	104.6	120.2	186.4	155.5	109.9	114.8	102.9	134.6
Adprh	61.7	59.8	44	71.9	70	41.2	67.9	90	57.1	58.7	80.4	48.7
Adprhl2	45.1	29.3	38.9	34.2	34.6	35.6	21.7	37.4	21.5	17.8	32.4	37.2
Adprm	103.6	90.4	76.5	81.5	68.4	72.3	66.5	56.1	74.3	83.3	55	84.6
Adra1a	13.4	26.7	25.5	18.5	28	31.2	27.5	28.1	16.2	10.9	12.7	17.3
Adra1b	464.2	507.9	680.4	581.8	452.3	580.8	614.2	396.3	493.4	373	572.3	451.3
Adra2b	19	15.3	8.9	13.7	10.7	18.9	18.8	22.2	12.9	15	16.9	9.6
Adrb1	3.2	11.5	1.9	3.4	5.8	2.2	1.4	3.5	6.5	2.7	5.6	1.9
Adrb2	12.7	20.4	17.2	6.8	6.6	12.2	15.9	10.5	15.1	19.1	18.3	11.5
Adrb3	4	10.2	12.8	11	5.8	4.5	18.8	4.7	4.3	5.5	9.9	8.3
Adrbk1	205.6	299.2	255.1	333.3	348.5	327.1	345.4	378.7	237	267.8	228.4	259
Adrbk2	16.6	21.6	13.4	15.1	15.7	12.2	18.8	16.4	28	19.1	18.3	12.8
Adrm1	401	557.6	703.3	701.6	675.5	536.3	835.3	794.9	645.2	554.7	651.3	494.2
Adsl	125.7	120.9	100.1	117.7	84	67.9	118.5	102.9	109.9	94.3	80.4	94.2
Adss	275.2	250.8	230.8	248.5	228.2	211.4	384.4	274.7	281.2	282.8	325.6	253.8
Adssl1	83	103.1	77.8	43.1	69.2	71.2	111.3	92.3	125	83.3	78.9	75
Adtrp	1767.5	1386.3	1610.7	1419.6	1510.1	1386.5	1806.4	1815.4	2159.8	1810.3	1457.6	1624.9
Aebp1	25.3	24.2	24.2	18.5	49.4	22.3	37.6	65.5	77.6	54.7	29.6	47.4
Aebp2	81.5	71.3	68.9	61.6	65.9	59	47.7	47.9	66.8	76.5	64.8	62.8
Aen	30.1	21.6	39.5	41.8	18.9	31.2	28.9	12.9	24.8	30.1	40.9	34
Aes	3082.7	3792.3	4610.2	3605.8	4220.5	5681.6	8238.5	5484.6	3972.8	3456.6	3531.2	4030
AF251705	32.4	49.6	25.5	41.8	44.5	33.4	27.5	47.9	21.5	20.5	46.5	19.2
Afap1	22.9	15.3	12.1	11	14	18.9	13	10.5	14	12.3	12.7	15.4
Afap1l1	13.4	15.3	8.3	7.5	11.5	10	18.8	8.2	12.9	8.2	16.9	16.7
Afap1l2	8.7	6.4	3.8	6.8	8.2	14.5	2.9	8.2	7.5	12.3	2.8	9
Aff1	156.6	201.1	198.9	167.7	184.5	225.9	170.5	161.3	137.9	176.2	160.7	202.6
Aff3	2.4	2.5	3.8	0.7	4.1	3.3	1.4	1.2	3.2	0	2.8	3.2
Aff4	442.9	520.7	500.6	444.9	395.4	446.2	219.7	224.4	294.1	337.5	290.4	378.8
Afg3l1	262.6	282.6	340.5	317.6	267.7	253.7	241.3	299.2	280.1	258.2	263.6	234
Afg3l2	194.5	239.3	230.8	207.4	174.7	159.1	190.8	205.7	229.4	244.6	246.7	228.8
Afm	2089.4	2082.6	1988.8	1871.4	1913.8	1840.5	1982.7	1866.8	2554.1	2318.5	2496.5	2601.8
Afmid	1750.1	1857.3	1999.7	1713.9	1296.7	1685.8	3852.6	2367.1	2113.5	1545.2	1725.4	1890.9
Afp	4.7	5.1	18.5	8.2	12.4	10	2.9	2.3	1.1	6.8	9.9	13.5
Aftph	189.8	169.3	163.2	151.3	152.4	178	93.9	95.9	126	166.7	145.2	146.1
Aga	189.8	142.6	116.7	106.1	162.3	122.4	105.5	105.2	160.5	169.4	129.7	165.4
Agap1	72.8	58.6	96.3	69.8	94.7	99	89.6	102.9	123.9	92.9	105.7	87.8
Agap2	3.2	1.3	3.8	4.1	7.4	6.7	1.4	7	4.3	4.1	5.6	1.9
Agap3	68	67.5	132.6	110.9	140.1	143.5	147.4	134.4	89.4	83.3	111.4	80.1
Agbl3	15.8	14	15.3	12.3	9.1	7.8	13	4.7	3.2	16.4	7	7.7
Agbl5	32.4	34.4	44	32.9	37.1	61.2	40.5	36.2	42	38.3	38.1	28.2
Agfg1	100.4	118.4	81	102	65.9	89	60.7	62	78.6	83.3	100.1	73.7
Agfg2	99.6	155.3	167.7	129.4	192	202.5	187.9	157.8	105.6	80.6	128.3	100.6
Aggf1	103.6	103.1	93.7	91.7	84.9	84.6	44.8	49.1	75.4	94.3	80.4	99.4
Agk	9.5	16.5	18.5	21.9	11.5	16.7	7.2	5.8	15.1	17.8	14.1	17.3
Agl	242.8	252.1	195.8	212.2	208.4	166.9	231.2	177.7	344.7	224.1	235.4	326.3
Agmat	1120.6	1290.8	1245.3	1353.9	1065.2	1097.2	1534.7	1195.8	2135	1382.6	1642.2	1326.9
Agmo	403.3	318.3	250	251.9	193.6	270.4	138.7	157.8	219.8	363.4	210	332
Ago1	230.1	183.3	214.9	197.1	224.9	230.3	242.8	177.7	249.9	188.5	181.8	217.3
Ago2	132.1	143.8	113.5	117.7	85.7	112.4	99.7	101.7	93.7	109.3	118.4	113.5
Ago3	47.5	25.5	23	26	26.4	17.8	34.7	33.9	20.5	46.5	21.1	28.8
Ago4	10.3	15.3	24.9	36.3	13.2	16.7	15.9	11.7	6.5	10.9	4.2	12.8
Agpat1	40.3	57.3	48.5	58.9	62.6	73.4	161.9	101.7	86.2	72.4	53.6	54.5
Agpat2	3438.6	3420.6	3939.4	2893.3	4170.2	4294	6146	6409.3	4609.4	4005.9	4510.9	3976.1
Agpat3	706.2	936.9	1257.4	1117.8	939.2	981.4	1205.2	1407.4	1102	1057.5	1153.1	918.6
Agpat4	6.3	14	5.1	7.5	2.5	6.7	5.8	4.7	5.4	4.1	2.8	4.5
Agpat5	109.9	71.3	53.6	63.7	61.8	53.4	75.1	71.3	101.3	79.2	64.8	93.6
Agpat6	791.6	869.5	997.3	1018.5	1108	1416.5	1202.3	1510.3	1413.3	1243.3	1587.3	1208.3
Agpat9	92.5	113.3	52.9	81.5	57.7	66.8	92.5	95.9	131.4	87.4	104.3	66.7
Agps	51.4	49.6	35.1	42.4	33	42.3	18.8	49.1	50.6	47.8	29.6	55.8
Agr2	7.9	3.8	5.1	5.5	6.6	5.6	17.3	3.5	5.4	6.8	5.6	9
Agrn	157.4	136.2	147.3	180	150.8	161.3	198	140.3	147.6	124.3	142.4	149.4
Agt	4985.5	6181.7	7722.5	6478.6	6836.9	8839.5	10159	8267.9	6971.7	6022.4	6812.9	6424.7
Agtpbp1	49.8	49.6	63.8	28.7	56.8	46.7	50.6	28.1	45.2	46.5	36.7	53.8
Agtr1a	365.4	476.1	511.4	517.5	462.2	610.9	278.9	280.5	382.4	323.8	318.6	339.1
Agtrap	19	36.9	24.9	32.9	46.1	47.8	39	43.3	29.1	17.8	28.2	21.2
Agxt	1157	1583.6	1734.4	1650.3	1300	1530	1212.4	1019.3	1536.1	965.9	1220.8	1329.4
Agxt2	648.5	838.9	619.8	765.2	435	536.3	864.2	815.9	735.7	774.7	697.8	610.9
Ahctf1	361.4	331	349.4	355.9	330.4	270.4	250	222.1	243.4	303.3	312.9	384.6
Ahcy	2889.7	3209.2	3497.5	2677.7	2733.5	3946.9	4190.8	3340.8	4393.9	3749	3136.5	4465.2
Ahcyl1	719.7	710.3	707.8	668.1	750.5	709.9	634.4	668.6	844.5	747.3	727.4	725
Ahcyl2	106.8	118.4	98.2	104.7	105.4	89	79.5	93.5	121.7	99.7	95.9	125
Ahdc1	38.8	61.1	87.4	71.9	64.3	86.8	112.7	77.1	49.6	57.4	60.6	46.2
Ahi1	8.7	1.3	13.4	4.1	11.5	7.8	4.3	17.5	15.1	15	15.5	10.9
Ahnak	204.8	183.3	102	126.6	134.3	133.5	151.7	142.6	153	154.4	169.2	188.5
Ahr	351.1	416.3	260.8	219	125.2	173.6	154.6	233.8	211.1	347	284.8	341.7
Ahsa1	282.3	356.4	348.8	383.3	349.3	238.1	468.2	436	366.3	360.7	532.8	353.8
Ahsa2	192.2	133.7	156.2	141.7	182.1	161.3	172	201.1	241.3	230.9	245.3	251.3
Ahsg	54265	69632	76665.4	58984.3	48010.2	59476.5	47582.6	56494.6	45387.2	49610	47873.3	53670.9
AI118078	11.9	6.4	14.7	8.2	6.6	28.9	11.6	14	4.3	4.1	5.6	9
AI182371	3425.9	2524.4	2659.6	2202	2737.6	2658.3	1372.8	1848.1	2581	2587.7	2217.4	2960.8
AI314180	378	370.4	334.8	319	302.3	321.6	221.1	224.4	291.9	341.6	317.2	343.6
AI317395	215.9	198.6	212.3	234.1	171.4	233.7	238.4	220.9	240.2	225.4	198.8	216
AI413582	28.5	31.8	38.9	41.8	36.2	43.4	34.7	44.4	32.3	31.4	40.9	23.7
AI429214	4	0	5.1	4.8	4.1	3.3	5.8	2.3	3.2	4.1	1.4	5.1
AI463170	9.5	30.6	29.3	25.3	13.2	14.5	67.9	36.2	33.4	28.7	39.5	25.6
AI464131	171.6	192.2	160	173.9	235.6	191.4	176.3	166	190.7	150.3	190.3	217.9
AI467606	5.5	7.6	2.6	8.2	9.9	11.1	1.4	25.7	0	8.2	5.6	6.4
AI506816	1.6	1.3	0	4.1	4.1	0	1.4	0	2.2	1.4	0	2.6
AI597479	46.7	42	34.4	39.7	35.4	42.3	47.7	43.3	50.6	42.4	38.1	36.5
AI607873	24.5	17.8	17.9	24	15.7	27.8	23.1	10.5	14	32.8	32.4	25
AI661453	183.5	170.6	214.2	165.6	200.2	202.5	226.9	236.1	150.8	146.2	115.6	158.3
AI662270	9.5	12.7	5.1	8.2	5.8	4.5	4.3	11.7	2.2	10.9	26.8	10.3
AI837181	113.9	122.2	160.7	136.2	138.4	174.7	170.5	182.4	139	105.2	172	125
AI846148	11.9	10.2	11.5	14.4	12.4	15.6	20.2	14	10.8	13.7	7	9.6
AI987944	41.9	43.3	28.7	30.1	24.7	30	14.5	23.4	36.6	36.9	15.5	45.5
Aicda	0	0	0	0	0	0	0	10.5	0	0	0	0.6
Aida	44.3	38.2	26.1	47.2	20.6	32.3	30.3	14	25.9	41	32.4	37.8
Aif1	64.8	72.6	39.5	57.5	47.8	60.1	23.1	51.4	42	60.1	76.1	42.9
Aifm1	357.5	409.9	364.7	365.5	277.6	230.3	323.7	238.5	368.4	317	298.8	351.3
Aifm2	90.9	101.8	119.9	113.6	131	114.6	187.9	171.8	200.4	139.4	200.2	141.7
Aifm3	5.5	12.7	17.2	7.5	4.9	8.9	21.7	10.5	11.8	2.7	12.7	14.7
Aig1	68.8	68.7	45.9	56.8	34.6	51.2	31.8	29.2	36.6	45.1	60.6	47.4
Aim1	148.7	183.3	191.9	173.2	145.8	204.7	138.7	157.8	190.7	158.5	188.9	148.7
Aim1l	10.3	14	7.7	9.6	6.6	3.3	14.5	12.9	14	9.6	12.7	9
Aim2	2.4	3.8	3.8	1.4	3.3	2.2	2.9	7	4.3	1.4	2.8	3.8
Aimp1	113.9	123.5	121.2	157.4	115.3	106.8	153.2	175.3	137.9	128.4	131.1	132.7
Aimp2	174.8	160.4	155.6	177.3	136.8	116.8	153.2	202.2	187.4	245.9	156.5	186.5
Aip	193.8	263.5	325.8	328.6	261.2	282.6	323.7	347.2	228.4	261	286.2	235.2
Airn	1.6	0	1.9	5.5	6.6	0	4.3	0	2.2	2.7	2.8	0
Ajuba	47.5	68.7	37.6	36.3	61	43.4	69.4	62	67.9	51.9	63.4	53.8
AK010878	9.5	10.2	7.7	4.8	10.7	3.3	1.4	3.5	8.6	4.1	9.9	16.7
Ak1	7.9	3.8	1.3	2.1	43.7	5.6	7.2	36.2	51.7	1.4	0	4.5
Ak2	1194.2	1127.9	1591.6	1505.2	1924.5	1801.5	2841.1	2430.2	2633.8	2068.5	1965.1	1940.9
Ak3	2675.4	2474.7	2398.2	2208.8	1918.7	2297.8	2388.7	2344.9	2669.3	2686.1	2044	2645.4
Ak4	177.9	182	189.4	166.3	146.6	145.8	362.7	368.2	419	336.1	297.4	283.3
Ak6	11.1	12.7	14	11	14	21.1	8.7	19.9	16.2	12.3	15.5	13.5
Ak7	10.3	3.8	3.2	0.7	1.6	1.1	4.3	4.7	2.2	2.7	1.4	4.5
Akap1	351.1	441.7	504.4	418.2	427.6	447.3	404.6	431.3	329.6	318.3	328.4	375
Akap10	69.6	56	61.2	45.2	54.4	69	47.7	33.9	40.9	42.4	25.4	55.8
Akap11	180.3	168	154.9	185.5	151.6	152.4	108.4	98.2	145.4	203.6	152.2	171.8
Akap12	30.1	20.4	26.8	26.7	47	16.7	27.5	19.9	18.3	23.2	29.6	28.2
Akap13	447.6	553.8	637.6	601.7	666.5	652.1	435	488.6	416.9	459.1	435.6	438.4
Akap17b	40.3	35.6	12.1	21.9	29.7	18.9	18.8	29.2	29.1	27.3	25.4	29.5
Akap6	2.4	3.8	0.6	0	4.1	0	0	3.5	6.5	0	1.4	1.3
Akap7	68.8	35.6	26.8	32.2	33.8	45.6	28.9	25.7	76.5	51.9	31	45.5
Akap8	76.7	78.9	70.8	81.5	94.7	83.5	105.5	52.6	65.7	87.4	73.3	87.8
Akap8l	53.8	59.8	89.3	79.4	113.7	121.3	138.7	95.9	96.9	61.5	67.7	66.7
Akap9	132.1	124.8	151.8	122.5	102.2	124.6	88.2	98.2	118.5	131.2	95.9	119.9
Akip1	148.7	126	152.4	133.5	165.6	131.3	164.7	156.6	201.4	176.2	128.3	149.4
Akirin1	81.5	68.7	68.2	56.1	73.3	66.8	49.1	63.1	89.4	86.1	42.3	61.5
Akirin2	83.8	82.7	82.9	66.4	71.7	70.1	63.6	66.6	85.1	90.2	62	87.2
Akna	25.3	31.8	21	25.3	28	37.8	30.3	46.8	17.2	27.3	26.8	20.5
Akr1a1	2699.1	3150.7	3220.7	3050.7	3717.1	3284.8	4161.9	3990.7	4346.5	3621.9	4027.4	3117.2
Akr1b10	7.1	28	10.2	13	11.5	11.1	13	18.7	31.2	13.7	16.9	25.6
Akr1b7	4	6.4	10.2	9.6	182.1	8.9	10.1	10.5	338.2	27.3	21.1	23.1
Akr1b8	20.6	20.4	13.4	13.7	29.7	8.9	17.3	24.5	32.3	21.9	16.9	27.6
Akr1c12	215.9	211.3	204.7	243	277.6	232.6	310.7	258.3	421.2	336.1	341.1	298.1
Akr1c13	282.3	249.5	255.7	251.2	331.2	264.8	226.9	270	372.7	340.2	252.3	349.3
Akr1c14	1201.3	1031.1	633.2	718.7	717.6	891.3	320.8	319.1	582.8	1012.4	458.1	1091
Akr1c18	0.8	0	1.9	0	5.8	0	1.4	1.2	9.7	0	0	0
Akr1c19	528.3	339.9	353.9	364.8	486.1	412.8	388.7	347.2	751.9	612.1	472.2	669.8
Akr1c20	404.1	502.8	271.6	304.6	321.3	227	244.2	257.2	336.1	437.2	355.2	459
Akr1c6	4296.6	3895.4	3276.9	3363.5	3758.3	3451.7	2478.3	2825.3	4783.9	4443.1	3035	4252.4
Akr1cl	0	0	1.3	0	57.7	0	1.4	1.2	92.6	0	1.4	0
Akr1d1	1361	1209.4	816.8	901.5	491.8	774.5	796.2	537.7	1068.6	1154.5	721.7	1273.7
Akr1e1	173.2	131.1	123.1	134.8	126	114.6	173.4	134.4	184.2	169.4	155.1	183.3
Akr7a5	719.7	873.3	1203.2	1312.8	1106.4	1252.9	1619.9	1434.3	1137.5	834.8	1299.7	853.2
Akt1	363	407.4	492.3	494.9	478.6	506.3	1007.2	801.9	467.5	562.9	534.3	478.8
Akt1s1	242	264.8	383.2	329.2	393.8	476.2	588.2	563.4	323.2	295.1	328.4	276.9
Akt2	254.7	313.2	356.4	350.5	251.3	303.8	304.9	298.1	257.5	317	277.7	325.6
Akt3	25.3	24.2	9.6	18.5	19.8	13.4	11.6	9.4	14	24.6	15.5	19.2
Aktip	87.8	81.5	66.3	47.2	94.7	70.1	47.7	46.8	80.8	97	66.3	97.4
Alad	2118.7	2530.7	2809.5	3180.8	2042.3	1923.9	4592.5	3598	3884.4	3242.1	3844.1	3001.8
Alas1	2594.7	2585.5	4105.2	4450.5	5001.5	4977.2	6972.6	3880.9	7735.4	7600.5	6457.6	5854.2
Alas2	241.2	244.4	279.9	194.4	214.2	117.9	307.8	226.8	189.6	211.8	972.7	211.5
Alb	947547	965958	969529	799044	885923	853872	792086	734484	1.16352e+06	1.00856e+06	1.06445e+06	1.08722e+06
Alcam	230.1	236.8	133.3	144.4	119.5	155.8	115.6	113.4	149.7	177.6	152.2	183.3
Aldh16a1	168.4	197.3	329	327.2	268.6	304.9	427.7	350.7	282.2	206.3	329.9	241.7
Aldh18a1	9.5	5.1	6.4	10.3	11.5	12.2	2.9	5.8	9.7	6.8	24	5.8
Aldh1a1	7819.8	6724	5917.4	5493.6	5947.2	4902.7	5299.2	5379.4	9001.2	6944.7	6195.4	6141.4
Aldh1a2	6.3	2.5	2.6	4.8	9.9	5.6	2.9	3.5	9.7	4.1	5.6	5.8
Aldh1a7	1111.9	854.2	684.2	801.5	843.6	510.7	601.2	517.8	954.4	982.3	964.2	750.6
Aldh1b1	513.3	602.1	425.9	502.4	360.8	533	553.5	260.7	471.8	489.1	569.5	641
Aldh1l1	5730.4	7932.1	6998.2	7632.6	5625.9	7733.5	12159	7006.6	8833.1	6593.5	9605.4	6595.9
Aldh1l2	3.2	3.8	1.3	2.7	4.9	3.3	4.3	3.5	0	4.1	5.6	5.1
Aldh2	4655.7	5582.1	8976.1	6475.9	7062.7	8349.9	5738.5	6429.1	7024.5	6156.3	5174.8	6570.9
Aldh3a2	1713	1643.4	1960.1	1654.4	1166.5	1422.1	1497.1	1212.2	2088.7	2030.3	1208.1	1737.1
Aldh3b1	10.3	11.5	10.8	21.9	17.3	14.5	15.9	12.9	20.5	9.6	24	12.2
Aldh3b3	7.9	11.5	16.6	27.4	12.4	14.5	21.7	16.4	17.2	21.9	28.2	14.1
Aldh4a1	1304.1	1587.4	2057.7	1740.6	1546.3	1956.2	1606.9	1626	1725.7	1610.8	1537.9	1830.1
Aldh5a1	315.5	328.4	329	285.4	275.2	286	300.6	260.7	309.2	295.1	352.4	319.2
Aldh6a1	2265	1978.2	1553.3	1662.6	1033.9	1329.7	1043.4	978.4	1384.2	1647.7	1007.9	1739
Aldh7a1	1584.8	1623.1	2026.4	1798.1	1705.3	1612.3	3111.3	2140.3	2675.8	2292.6	2352.7	1746.7
Aldh8a1	1821.3	1956.6	1958.2	1810.4	1899.7	1927.2	2385.8	1732.4	2393.6	1934.6	1929.8	2221.1
Aldh9a1	877.8	901.3	1063.6	816.6	752.2	752.2	800.6	741.1	994.3	916.8	816.2	1025.6
Aldoa	706.2	866.9	978.1	1071.2	1769.6	1138.3	1823.7	2147.3	1680.4	1024.7	1240.5	956.4
Aldob	33884.3	35024.1	30545.8	29902.2	28048.9	25991.1	38875.9	33764.7	44626.7	43598.5	34067.1	34443.5
Aldoc	46.7	76.4	77.8	63	62.6	61.2	108.4	87.7	84	80.6	90.2	83.3
Alg1	120.2	180.8	226.4	267.6	201.8	193.6	304.9	307.4	172.4	200.8	245.3	153.2
Alg10b	139.2	123.5	116.7	130.7	98	125.7	41.9	78.3	81.9	129.8	81.8	139.1
Alg11	169.2	156.6	127.5	155.4	129.3	161.3	231.2	119.2	173.4	164	167.7	173.1
Alg12	82.2	63.7	54.8	68.4	57.7	47.8	122.8	100.5	67.9	64.2	88.8	78.8
Alg13	29.3	36.9	31.9	30.1	29.7	23.4	14.5	19.9	28	23.2	24	23.7
Alg14	211.9	276.2	253.8	213.6	163.9	182.5	130.1	140.3	144.3	143.5	150.8	176.3
Alg2	188.2	179.5	119.9	175.2	137.6	129.1	224	310.9	251	291	198.8	275.6
Alg3	140.8	148.9	223.8	205.3	280.9	214.8	320.8	296.9	286.5	221.3	270.7	193.6
Alg5	166.9	212.6	152.4	197.8	150.8	124.6	147.4	116.9	191.7	157.1	193.1	164.1
Alg6	34.8	19.1	17.9	21.9	24.7	15.6	14.5	25.7	26.9	28.7	9.9	25.6
Alg8	92.5	44.6	82.3	75.3	93.1	54.5	41.9	76	93.7	91.5	81.8	70.5
Alg9	125.7	118.4	139.6	127.3	136.8	112.4	112.7	140.3	150.8	140.7	132.5	148.1
Alkbh1	11.9	11.5	14	16.4	25.5	18.9	17.3	17.5	22.6	19.1	22.6	17.3
Alkbh2	20.6	11.5	24.2	22.6	25.5	17.8	26	52.6	22.6	24.6	46.5	17.9
Alkbh3	159.7	138.8	209.1	192.3	168.1	185.8	193.6	162.5	192.8	177.6	159.3	136.5
Alkbh4	7.1	22.9	20.4	11.6	18.1	26.7	23.1	23.4	19.4	13.7	19.7	12.8
Alkbh5	412	418.8	441.3	438.8	479.5	474	452.3	551.7	429.8	356.6	413	421.8
Alkbh6	60.9	84	98.2	124.6	86.5	99	141.6	169.5	117.4	76.5	86	91.7
Alkbh7	58.5	48.4	73.3	97.2	78.3	79	76.6	99.4	101.3	66.9	69.1	54.5
Alkbh8	4.7	12.7	6.4	11	11.5	8.9	8.7	9.4	12.9	5.5	8.5	11.5
Alms1	8.7	1.3	10.8	15.1	9.9	7.8	5.8	9.4	11.8	8.2	7	11.5
Alox12	2.4	3.8	4.5	2.7	4.1	5.6	17.3	7	11.8	10.9	9.9	3.8
Alox12e	4.7	1.3	0.6	0	0	2.2	0	1.2	0	1.4	1.4	0.6
Alox15	1.6	0	0	0	4.1	0	1.4	5.8	0	0	0	6.4
Alox5ap	19	28	19.1	30.1	46.1	25.6	11.6	37.4	24.8	21.9	22.6	26.3
Alpk1	18.2	15.3	6.4	8.9	3.3	4.5	13	4.7	6.5	9.6	12.7	5.8
Alpk3	0	0	0	0	7.4	0	0	9.4	12.9	0	0	0
Alpl	156.6	199.9	184.9	176.6	84.9	100.1	387.3	330.8	277.9	323.8	205.8	225
Als2	283.9	350.1	334.8	293.6	292.5	263.7	221.1	182.4	206.8	233.6	242.5	273.1
Als2cl	53.8	68.7	83.5	88.3	75.8	85.7	114.2	90	80.8	92.9	62	66.7
Alyref	25.3	34.4	27.4	25.3	37.9	25.6	27.5	31.6	23.7	34.2	43.7	41.7
Alyref2	15	11.5	11.5	11	8.2	13.4	5.8	12.9	15.1	6.8	16.9	12.8
Amacr	612.9	507.9	751.8	692.7	614.6	613.1	750	840.5	880.1	643.5	628.7	544.8
Ambp	20130.8	26203.5	24432.7	29213.6	22496.3	21742.7	34396.1	29730.7	27435.5	21836.8	42262.8	22219
Ambra1	93.3	95.5	131.4	112.9	98.9	103.5	96.8	125.1	91.6	98.4	104.3	85.9
Amdhd1	942.7	830	888.2	917.2	641.8	742.2	734.1	541.2	840.2	629.8	733	705.1
Amdhd2	36.4	38.2	71.4	61.6	37.9	57.9	66.5	60.8	75.4	47.8	63.4	60.3
Amer1	22.1	40.7	34.4	24	39.5	49	23.1	25.7	35.5	24.6	22.6	29.5
Amer2	0	1.3	3.8	2.7	2.5	2.2	2.9	5.8	5.4	1.4	5.6	3.8
Amfr	1252.7	1423.2	1678.3	1507.9	1467.2	1452.1	1247.1	1174.8	1280.8	1319.8	1244.7	1332.6
Amhr2	0.8	0	0	5.5	3.3	1.1	0	2.3	4.3	0	4.2	2.6
Amica1	0.8	0	1.9	4.1	2.5	4.5	4.3	0	2.2	1.4	8.5	0.6
Amigo1	37.2	30.6	58.7	65	62.6	77.9	46.2	43.3	60.3	34.2	42.3	42.3
Amigo2	78.3	45.8	44.6	50	60.1	76.8	59.2	76	76.5	62.8	57.8	53.2
Amigo3	5.5	8.9	6.4	6.2	5.8	5.6	13	26.9	10.8	13.7	1.4	10.9
Ammecr1	1.6	8.9	3.8	4.1	4.1	5.6	2.9	1.2	2.2	0	9.9	3.8
Ammecr1l	349.6	369.2	347.5	335.4	277.6	313.8	299.1	256	332.9	297.8	310.1	341
Amn	4.7	0	0	1.4	0.8	2.2	2.9	2.3	1.1	0	5.6	0
Amn1	23.7	11.5	11.5	8.9	11.5	20	23.1	10.5	12.9	30.1	19.7	16.7
Amot	34	33.1	30.6	42.4	32.1	24.5	33.2	24.5	29.1	20.5	28.2	32.7
Amotl1	45.9	45.8	52.3	36.3	74.1	60.1	52	43.3	74.3	49.2	52.2	60.3
Amotl2	98.9	134.9	131.4	119.8	115.3	143.5	185	152	157.3	95.6	102.9	124.4
Ampd1	0	0	0	0	26.4	0	0	3.5	34.5	0	0	0.6
Ampd2	160.5	191	198.3	201.2	237.3	241.5	248.6	223.3	150.8	166.7	156.5	200.6
Ampd3	6.3	11.5	1.9	3.4	6.6	6.7	8.7	9.4	14	8.2	9.9	9
Amt	86.2	70	102	66.4	78.3	74.6	26	49.1	54.9	50.6	67.7	69.9
Amy1	351.9	264.8	288.2	206.7	252.9	308.2	167.6	171.8	272.5	355.2	242.5	380.1
Amz1	4	1.3	2.6	6.8	1.6	6.7	10.1	0	0	6.8	2.8	1.9
Amz2	94.9	108.2	89.3	81.5	114.5	94.6	59.2	78.3	123.9	123	97.3	119.9
Anapc1	298.9	319.5	291.4	268.3	256.2	232.6	257.2	246.6	233.8	228.2	248.1	246.8
Anapc10	23.7	8.9	7	11	8.2	10	10.1	9.4	14	10.9	11.3	3.8
Anapc11	249.1	271.1	328.4	293.6	252.9	262.6	432.1	381.1	399.6	363.4	400.3	303.8
Anapc13	550.4	423.9	468	375.1	603	523	737	678	897.3	761	649.9	654.5
Anapc15	60.1	53.5	79.7	67.8	64.3	65.7	93.9	87.7	82.9	82	86	50.6
Anapc16	155.8	152.8	193.2	188.2	263.6	219.2	161.9	223.3	220.8	233.6	203	186.5
Anapc2	174.8	184.6	218.1	208.1	172.2	166.9	185	209.2	155.1	154.4	179	155.8
Anapc4	50.6	42	39.5	42.4	47	28.9	30.3	28.1	57.1	51.9	55	53.8
Anapc5	412	434.1	458.5	425.1	537.1	452.9	458.1	478.1	560.1	452.2	546.9	446.8
Anapc7	58.5	59.8	86.1	77.3	88.1	62.3	57.8	65.5	82.9	62.8	70.5	59
Ang	3108.8	4671.9	4721.8	4826.9	4657.9	6311.4	6515.9	5996.6	6000.1	5589.3	5971.3	4691.5
Angel1	15	19.1	28.7	24	26.4	20	28.9	33.9	21.5	12.3	18.3	14.1
Angel2	140.8	146.4	110.3	112.3	124.4	110.2	108.4	129.8	91.6	110.7	126.9	123.1
Angpt1	11.1	5.1	5.1	6.2	4.1	2.2	4.3	3.5	5.4	5.5	1.4	14.1
Angpt2	1.6	0	3.8	2.1	3.3	3.3	0	0	0	1.4	1.4	0
Angptl2	58.5	67.5	59.9	59.5	51.9	66.8	88.2	60.8	50.6	97	59.2	85.9
Angptl3	5574.6	4921.4	3737.9	3707.1	3653.7	3867.8	8242.8	4589.2	5647.8	5049.7	5359.5	5010.1
Angptl4	177.9	310.6	1272.7	897.4	196.9	380.6	375.7	465.2	352.2	577.9	308.7	364.7
Angptl6	19	59.8	49.7	70.5	49.4	76.8	83.8	80.7	60.3	54.7	57.8	71.2
Angptl7	4.7	5.1	3.2	1.4	0.8	0	2.9	2.3	1.1	4.1	2.8	5.1
Ank	204	210	251.9	236.8	219.1	235.9	213.9	268.9	299.5	245.9	228.4	289.7
Ank1	0.8	0	0	0	9.9	1.1	0	3.5	8.6	1.4	50.7	0.6
Ank2	16.6	24.2	12.8	24	17.3	14.5	7.2	9.4	24.8	8.2	18.3	12.2
Ank3	123.4	154	106.5	123.9	107.1	119.1	140.2	101.7	123.9	65.6	153.7	110.9
Ankfy1	208	217.7	188.1	210.1	198.5	190.3	193.6	174.2	174.5	206.3	232.6	173.7
Ankhd1	159	189.7	190.7	140.3	179.6	183.6	143.1	125.1	140	140.7	183.3	161.5
Ankib1	133.7	141.3	89.9	112.9	70.8	74.6	70.8	85.3	74.3	83.3	78.9	117.3
Ankle2	125.7	129.8	119.2	109.5	130.2	107.9	119.9	111	125	110.7	101.5	125.6
Ankmy2	60.1	56	55.5	55.4	72.5	54.5	79.5	71.3	106.6	64.2	87.4	74.4
Ankra2	37.2	45.8	40.2	45.9	28.8	42.3	46.2	35.1	37.7	30.1	24	38.5
Ankrd1	6.3	1.3	1.3	4.1	4.1	4.5	8.7	2.3	5.4	10.9	2.8	8.3
Ankrd10	24.5	26.7	19.8	17.8	27.2	21.1	30.3	33.9	21.5	13.7	14.1	28.2
Ankrd11	258.6	269.9	379.4	299.8	257.9	312.7	199.4	164.8	157.3	181.7	193.1	207
Ankrd12	30.1	38.2	19.1	27.4	24.7	41.2	21.7	18.7	22.6	30.1	22.6	28.8
Ankrd13a	147.1	169.3	178.5	178	210.9	199.2	251.4	263	176.7	154.4	225.5	166.7
Ankrd13b	9.5	7.6	17.2	15.1	18.9	16.7	18.8	18.7	7.5	13.7	7	12.8
Ankrd13c	119.4	152.8	131.4	129.4	117	142.4	99.7	113.4	113.1	153	95.9	137.8
Ankrd16	23.7	28	38.9	26.7	44.5	25.6	28.9	28.1	48.5	27.3	38.1	28.8
Ankrd17	265.7	280.1	298.4	253.3	204.3	265.9	232.7	203.4	239.1	276	238.2	265.4
Ankrd2	9.5	14	6.4	5.5	40.4	12.2	20.2	26.9	32.3	17.8	16.9	7.1
Ankrd23	0.8	1.3	2.6	5.5	39.5	5.6	4.3	19.9	22.6	6.8	1.4	2.6
Ankrd24	11.1	14	14.7	16.4	12.4	17.8	11.6	11.7	21.5	12.3	11.3	16.7
Ankrd26	19	11.5	15.9	15.7	11.5	14.5	14.5	8.2	18.3	13.7	11.3	29.5
Ankrd27	104.4	140	167.7	137.6	178.8	171.4	159	118.1	127.1	118.9	107.1	128.2
Ankrd28	200.1	152.8	129.4	121.8	98.9	105.7	78	76	81.9	116.1	94.4	133.3
Ankrd29	3.2	1.3	1.3	0	2.5	1.1	0	0	8.6	1.4	0	4.5
Ankrd32	8.7	3.8	5.7	4.1	4.1	10	7.2	5.8	2.2	10.9	4.2	9
Ankrd33b	212.7	156.6	158.8	147.8	128.5	184.7	114.2	114.6	134.7	161.2	139.6	184
Ankrd37	0.8	7.6	1.9	4.1	9.1	18.9	5.8	4.7	1.1	0	4.2	5.8
Ankrd39	11.9	17.8	23.6	32.2	24.7	20	17.3	25.7	16.2	27.3	15.5	19.2
Ankrd40	433.4	406.1	388.3	386.7	423.4	376.1	518.8	436	462.1	403	404.6	364.1
Ankrd44	14.2	11.5	10.8	13	16.5	16.7	18.8	12.9	19.4	2.7	14.1	10.9
Ankrd46	241.2	198.6	161.3	197.8	164.8	135.8	196.5	194	168	183.1	188.9	195.5
Ankrd49	15.8	10.2	8.9	8.9	4.9	12.2	10.1	4.7	7.5	10.9	8.5	14.1
Ankrd50	37.2	35.6	34.4	41.8	48.6	35.6	40.5	57.3	54.9	21.9	31	39.1
Ankrd52	68	92.9	129.4	119.8	109.6	129.1	75.1	98.2	68.9	91.5	88.8	94.9
Ankrd54	25.3	16.5	39.5	50.7	29.7	35.6	46.2	39.7	44.2	27.3	26.8	32.7
Ankrd55	0.8	0	0.6	0.7	3.3	6.7	4.3	4.7	2.2	4.1	2.8	3.2
Ankrd6	7.9	6.4	1.9	2.7	2.5	4.5	4.3	3.5	3.2	2.7	4.2	1.9
Ankrd9	9.5	8.9	10.2	7.5	26.4	16.7	43.4	39.7	34.5	21.9	29.6	8.3
Anks1	74.3	76.4	98.2	93.8	84	102.4	106.9	91.2	81.9	87.4	87.4	97.4
Anks3	29.3	31.8	37.6	50.7	56.8	54.5	54.9	47.9	52.8	34.2	64.8	42.3
Anks4b	200.1	171.9	118	139.6	145.8	116.8	125.7	128.6	162.7	179	183.3	193.6
Anks6	0.8	3.8	2.6	3.4	5.8	2.2	7.2	7	6.5	1.4	5.6	4.5
Ankzf1	27.7	44.6	47.8	51.3	50.3	47.8	54.9	29.2	35.5	27.3	39.5	30.8
Anln	12.7	7.6	7.7	8.9	14	2.2	7.2	10.5	5.4	9.6	18.3	6.4
Ano1	10.3	15.3	12.8	11.6	13.2	5.6	15.9	5.8	9.7	17.8	14.1	20.5
Ano10	59.3	89.1	88.6	69.1	54.4	55.6	59.2	62	60.3	39.6	57.8	50.6
Ano5	0	1.3	0	0	7.4	0	0	1.2	6.5	0	0	1.3
Ano6	97.3	150.2	68.9	109.5	77.4	116.8	101.2	79.5	71.1	83.3	107.1	85.9
Ano8	11.1	6.4	8.9	13.7	10.7	13.4	14.5	12.9	6.5	5.5	5.6	8.3
Ano9	0	0	1.3	0.7	0.8	2.2	0	2.3	2.2	0	0	3.8
Anp32a	1261.4	1038.8	1275.3	1137.6	1473	1660.2	898.8	999.4	1590	983.7	1368.8	1337.1
Anp32b	301.3	241.9	271.6	256	299	228.1	198	223.3	302.7	255.5	383.4	282
Anp32e	128.9	94.2	102	122.5	126.9	63.4	119.9	118.1	119.6	112	132.5	105.1
Anpep	1035.2	1159.7	1353.1	1160.9	1031.4	1200.6	1302	1357.1	994.3	1199.6	1217.9	1166
Antxr1	18.2	10.2	12.1	7.5	5.8	11.1	13	5.8	8.6	16.4	11.3	10.9
Antxr2	280	236.8	181.7	206.7	137.6	176.9	173.4	146.1	234.8	213.1	269.2	253.2
Anxa1	50.6	29.3	19.8	26.7	23.9	22.3	34.7	30.4	26.9	43.7	33.8	34
Anxa11	88.6	68.7	90.5	63.7	57.7	86.8	59.2	78.3	51.7	61.5	73.3	112.2
Anxa13	9.5	3.8	1.3	6.8	4.9	12.2	10.1	1.2	3.2	8.2	4.2	6.4
Anxa2	149.5	166.8	119.2	136.2	196.1	131.3	161.9	156.6	179.9	174.9	177.6	142.9
Anxa3	37.2	25.5	19.1	19.8	21.4	23.4	14.5	19.9	14	16.4	26.8	34
Anxa4	517.2	468.5	443.2	467.5	409.4	402.8	599.7	465.2	524.6	424.9	438.4	398.7
Anxa5	699.1	558.8	513.9	522.9	712.6	726.6	570.8	424.3	584.9	573.8	599.1	536.5
Anxa6	843	886	897.2	934.3	854.3	990.3	1238.4	1035.7	1138.6	986.4	1055.8	1067.9
Anxa7	663.5	627.6	685.5	624.9	648.4	608.7	825.1	730.6	779.9	709.1	601.9	641.6
Anxa8	0.8	0	0.6	2.7	1.6	3.3	0	5.8	1.1	4.1	1.4	4.5
Anxa9	7.1	7.6	7	11	4.9	6.7	18.8	8.2	6.5	8.2	8.5	5.8
Aoah	32.4	35.6	11.5	19.2	20.6	23.4	23.1	44.4	19.4	9.6	21.1	9.6
Aoc3	0.8	1.3	1.3	0.7	6.6	2.2	2.9	3.5	5.4	1.4	1.4	6.4
Aox1	250.7	205	265.3	204	205.1	191.4	304.9	201.1	249.9	206.3	157.9	151.9
Aox3	607.4	636.5	686.1	484.6	482.8	515.2	341	389.3	430.9	461.8	327	494.9
Ap1ar	133.7	86.6	107.1	114.3	131.8	86.8	80.9	73.6	150.8	102.5	124	122.4
Ap1b1	278.4	373	365.4	415.5	341.1	367.2	364.2	412.6	373.8	322.4	455.3	339.7
Ap1g1	551.2	476.1	464.2	440.8	472.1	429.5	322.3	396.3	450.3	497.3	389.1	533.3
Ap1g2	33.2	53.5	49.1	52	44.5	76.8	91	78.3	53.9	39.6	39.5	44.9
Ap1m1	163.7	194.8	301	251.2	225.7	257	228.3	277	202.5	185.8	164.9	197.4
Ap1m2	4.7	1.3	0	5.5	3.3	3.3	2.9	5.8	1.1	1.4	2.8	4.5
Ap1s1	141.6	124.8	167.1	194.4	145.8	129.1	278.9	277	181	177.6	229.8	156.4
Ap1s2	22.1	25.5	8.9	17.1	11.5	21.1	15.9	21	24.8	13.7	14.1	15.4
Ap2a1	109.1	145.1	167.7	154.7	133.5	149.1	138.7	144.9	82.9	87.4	107.1	143.6
Ap2a2	706.2	702.7	831.5	752.2	926	875.7	901.7	1046.2	809	677.7	835.9	785.2
Ap2b1	491.1	420.1	400.4	476.4	370.7	348.3	322.3	371.7	370.6	405.8	377.8	382.7
Ap2m1	1304.1	1323.9	1571.8	1408.7	1436.8	1177.3	1108.4	1416.7	1304.5	1125.8	1344.8	1173.7
Ap2s1	632.7	771.4	954.6	827.5	912	883.5	1278.9	1243.7	858.5	784.2	1015	740.4
Ap3b1	268.1	248.2	318.2	249.2	282.6	273.7	280.3	286.4	336.1	250	274.9	273.7
Ap3d1	308.4	297.9	379.4	280	307.3	289.3	271.7	308.6	280.1	306	273.5	315.4
Ap3m1	478.5	549.9	320.7	421.6	421	447.3	836.7	531.9	541.8	821.1	499	548.7
Ap3m2	12.7	3.8	5.7	6.8	16.5	10	11.6	15.2	12.9	4.1	15.5	10.9
Ap3s1	92.5	86.6	84.2	83.5	82.4	96.8	66.5	58.4	81.9	105.2	62	76.9
Ap3s2	125	123.5	158.1	149.9	107.9	125.7	212.4	162.5	140	140.7	179	120.5
Ap4b1	64.8	73.8	77.2	69.1	54.4	52.3	39	57.3	63.6	82	62	71.2
Ap4e1	20.6	10.2	19.8	17.8	19.8	8.9	13	9.4	16.2	17.8	18.3	15.4
Ap4m1	7.1	25.5	18.5	13	11.5	17.8	14.5	4.7	7.5	13.7	12.7	15.4
Ap4s1	102	80.2	52.9	50.7	66.7	61.2	50.6	66.6	104.5	94.3	101.5	80.1
Ap5b1	5.5	8.9	6.4	18.5	18.9	24.5	21.7	16.4	10.8	9.6	5.6	14.7
Ap5m1	37.2	45.8	47.2	51.3	50.3	57.9	33.2	52.6	63.6	65.6	38.1	48.7
Ap5s1	170.8	191	211.7	199.2	229.8	296	263	220.9	186.4	165.3	263.6	164.1
Ap5z1	27.7	34.4	59.9	63.7	47	55.6	57.8	49.1	51.7	36.9	55	38.5
Apaf1	22.9	12.7	10.2	11.6	11.5	8.9	10.1	3.5	10.8	8.2	14.1	10.3
Apba1	4	12.7	3.2	6.2	3.3	5.6	8.7	11.7	9.7	6.8	5.6	5.8
Apba3	120.2	141.3	213	210.8	196.1	193.6	315	291.1	187.4	189.9	203	200.6
Apbb1	3.2	8.9	8.9	10.3	6.6	4.5	5.8	3.5	4.3	2.7	4.2	2.6
Apbb1ip	29.3	63.7	19.1	30.8	25.5	42.3	37.6	40.9	18.3	19.1	31	23.1
Apbb2	118.6	110.8	104.6	89.7	94.7	92.4	89.6	78.3	74.3	90.2	67.7	107.7
Apbb3	27.7	17.8	50.4	52.7	34.6	45.6	101.2	63.1	54.9	43.7	53.6	41.7
Apc	249.1	264.8	258.9	234.1	264.4	253.7	150.3	149.6	231.6	229.5	179	255.1
Apcs	2276	2091.5	1303.3	2651	1561.2	1176.2	3586.7	3235.6	1780.6	2190.1	7881.4	2154.4
Apeh	170.8	234.2	331.6	286.8	266.1	294.9	413.3	409.1	300.5	261	310.1	311.5
Apex1	286.3	258.4	198.9	287.5	269.4	140.2	206.6	267.7	244.5	214.5	348.2	223.1
Apex2	29.3	33.1	52.9	46.5	50.3	50.1	67.9	67.8	53.9	53.3	53.6	41.7
Aph1a	181.9	192.2	176	139.6	148.3	164.7	134.4	146.1	147.6	168	169.2	196.8
Aph1b	27.7	19.1	26.8	19.2	26.4	17.8	18.8	17.5	15.1	23.2	16.9	32
Aph1c	13.4	16.5	17.2	21.2	25.5	36.7	21.7	10.5	21.5	10.9	16.9	12.2
Api5	390.7	364.1	226.4	301.9	284.2	225.9	365.6	375.2	437.3	400.3	404.6	344.9
Apip	109.1	81.5	81	91	76.6	61.2	98.3	108.7	191.7	116.1	121.2	137.2
Aplf	15	14	23	25.3	27.2	20	8.7	8.2	18.3	19.1	9.9	19.9
Aplp1	7.1	6.4	2.6	7.5	10.7	11.1	23.1	12.9	16.2	4.1	7	5.1
Aplp2	2724.4	2495.1	2622.6	2403.2	2613.2	2855.3	3358.4	2785.6	2795.4	2695.6	3004	2642.2
Apmap	141.6	133.7	140.9	143.7	163.1	143.5	161.9	150.8	161.6	151.7	135.3	144.2
Apoa1	51641.8	68208.8	90955.7	68367.9	83030.3	75273.9	100977	145704	89082.1	70270.5	106671	79548
Apoa1bp	805.1	1141.9	1045.1	926.8	901.3	802.3	1177.8	1144.4	1262.5	1113.5	955.7	946.8
Apoa2	50008.7	54516.3	55056.2	44976.5	62891	65647.7	74056.7	72841	79055.4	62094.8	60578.5	61000.7
Apoa4	917.4	791.8	1354.4	1328.6	1534	1326.4	1802	2035.1	1224.8	1159.9	2879.9	1292.9
Apoa5	3186.3	4251.8	6961.2	6132.9	6532.1	10011.2	7398.9	9297.7	7386.4	7672.9	4416.4	6807.4
Apob	42758.3	40588.4	34172.7	39607.4	28512.7	31453.5	23696.6	28368.9	28075.3	34358.5	29041.7	34478.1
Apobec1	124.2	168	121.8	114.3	99.7	128	67.9	79.5	64.6	77.9	104.3	75
Apobec2	0	0	0	0	23.1	0	0	8.2	22.6	0	0	0
Apobec3	49	80.2	35.7	63.7	45.3	54.5	60.7	85.3	29.1	45.1	64.8	46.8
Apobr	2.4	8.9	4.5	9.6	9.1	11.1	11.6	12.9	2.2	1.4	9.9	3.8
Apoc1	100513	119345	143686	122206	109977	141239	284154	192137	152071	156451	149123	134255
Apoc2	28.5	30.6	56.1	39	33.8	38.9	47.7	33.9	22.6	31.4	33.8	27.6
Apoc3	31362.3	35761.2	50442.9	45250.3	49623.2	65284.9	90714.3	68196.8	56441.5	45022.1	51102.8	41582.9
Apoc4	2975.1	4389.3	6612.4	6398.5	4938	6527.3	12172	9905.5	4633.1	4250.4	5630.2	4676.7
Apoe	71161.3	80168.6	110150	100760	111877	134228	185248	153517	148314	106259	130206	115087
Apof	4736.3	5148	5390.7	5881.7	4020.3	4522.1	5020.3	4315.7	4809.7	4367.9	5603.4	4683.1
Apoh	18353.8	18795.9	18399.3	14286.5	18565.8	16862.3	18423.5	16851.4	22785.2	20471.9	18993.7	21476.7
Apol10b	3.2	3.8	2.6	4.1	0.8	0	0	1.2	0	4.1	2.8	0.6
Apol11b	0.8	2.5	4.5	0.7	3.3	2.2	2.9	3.5	3.2	0	47.9	1.3
Apol7a	465	468.5	491	499.7	495.9	531.9	549.1	423.2	677.6	408.5	401.8	557
Apol7c	4.7	0	1.9	0.7	4.9	0	0	1.2	0	1.4	0	0
Apol9a	1229	805.8	1182.2	1492.2	1322.2	1058.2	1856.9	1137.4	1381	1360.8	1753.6	973.7
Apol9b	1533.4	996.8	1887.4	1955.6	1645.2	1792.6	2794.8	1663.4	1943.3	1647.7	2433.1	1416
Apold1	6.3	0	2.6	4.1	4.9	3.3	2.9	1.2	1.1	2.7	2.8	1.9
Apom	1285.1	1565.8	1870.9	1745.4	2188.9	2789.6	1182.1	1371.2	1821.6	1653.2	2239.9	1930.7
Apon	5519.3	4722.8	4235.9	5439.6	4584.6	4425.3	4422	4849.9	4914.2	4556.5	6866.4	4144.1
Apoo	10.3	1.3	7	2.7	7.4	4.5	13	4.7	8.6	12.3	1.4	7.1
Apool	108.3	82.7	91.8	93.8	89.8	86.8	78	80.7	130.3	129.8	90.2	118.6
Apopt1	132.9	134.9	158.1	161.5	118.6	125.7	114.2	164.8	140	164	115.6	149.4
App	463.4	533.4	383.9	427.1	294.9	421.7	537.6	403.3	339.3	414	387.7	491
Appbp2	56.1	71.3	58	75.3	80.7	54.5	59.2	78.3	93.7	73.8	64.8	84
Appbp2os	3.2	3.8	1.9	4.1	1.6	0	2.9	3.5	1.1	4.1	5.6	1.3
Appl1	52.2	43.3	24.9	40.4	26.4	17.8	28.9	19.9	23.7	31.4	40.9	39.7
Appl2	53.8	56	54.2	51.3	40.4	52.3	33.2	44.4	61.4	42.4	39.5	36.5
Aprt	306.1	367.9	584.1	609.2	631.9	589.7	804.9	752.8	595.7	556.1	718.9	555.1
Aptx	34	38.2	40.8	39.7	33	41.2	28.9	30.4	53.9	42.4	42.3	33.3
Aqp1	453.2	402.3	360.3	262.8	522.3	439.5	323.7	344.8	310.2	379.8	415.8	457
Aqp11	238	216.4	253.1	211.5	201	250.4	287.6	198.7	286.5	244.6	322.8	305.1
Aqp4	2.4	1.3	1.9	4.1	0.8	3.3	2.9	2.3	6.5	4.1	5.6	1.3
Aqp8	831.2	584.3	489.7	620.8	422.6	491.8	586.7	282.9	438.4	301.9	786.6	526.3
Aqp9	1880.6	2413.6	2757.8	2514.1	3099.2	3156.8	4533.3	4257.3	4425.2	3374.6	3126.6	2809.5
Aqr	170	176.9	145.4	143.1	145	149.1	119.9	134.4	140	127.1	135.3	155.8
Ar	113.9	67.5	58	80.8	75.8	90.1	114.2	79.5	145.4	124.3	125.5	123.1
Araf	317.9	323.3	413.2	365.5	427.6	425.1	580.9	537.7	482.6	408.5	420.1	384
Arap1	129.7	152.8	223.8	248.5	141.7	188.1	199.4	189.4	131.4	121.6	218.5	131.4
Arap2	102.8	67.5	82.9	83.5	53.5	77.9	30.3	38.6	56	61.5	84.6	75.6
Arap3	36.4	42	39.5	55.4	47	38.9	59.2	44.4	30.2	36.9	59.2	51.9
Arcn1	907.9	893.6	776	779.6	674.7	579.7	634.4	750.5	776.7	804.7	735.8	734.6
Arel1	215.1	227.9	248.7	215.6	158.2	220.3	98.3	152	158.3	185.8	164.9	177.6
Arf1	654.8	589.4	816.8	695.4	714.3	693.2	725.4	846.3	668.9	729.6	654.1	755.7
Arf2	65.6	86.6	48.5	54.8	65.9	52.3	37.6	59.6	52.8	61.5	53.6	72.4
Arf3	304.5	352.6	352	346.3	348.5	316	330.9	336.7	316.7	314.2	358.1	270.5
Arf4	1247.9	1042.6	1112.7	1080.1	991.1	873.5	1336.7	1587.4	1247.4	1573.9	1185.5	1168.5
Arf5	412.8	537.2	560.5	614.7	530.5	583.1	757.2	768	497.7	457.7	641.4	530.1
Arf6	369.3	309.3	279.3	310.1	381.4	385	222.5	271.2	322.1	411.2	352.4	361.5
Arfgap1	83	118.4	101.4	132.1	140.1	126.9	157.5	216.3	126	136.6	139.6	98.1
Arfgap2	490.3	519.4	540.7	525.7	557.7	556.4	680.6	625.4	500.9	564.3	587.8	630.7
Arfgap3	75.9	77.7	54.2	60.2	68.4	52.3	104	119.2	76.5	68.3	97.3	91
Arfgef1	278.4	262.2	193.8	201.9	206.8	254.8	106.9	143.8	151.9	247.3	207.2	257.7
Arfgef2	344.8	446.8	410	398.4	332.8	380.6	397.4	383.4	381.3	291	352.4	395.5
Arfip1	145.5	136.2	96.9	117.7	112	86.8	96.8	116.9	113.1	132.5	110	117.9
Arfip2	42.7	34.4	42.7	50	46.1	41.2	67.9	78.3	61.4	58.7	53.6	49.4
Arfrp1	53.8	63.7	68.2	76.7	58.5	45.6	80.9	78.3	73.3	75.1	63.4	78.8
Arg1	4716.6	5929.6	4415.1	5269.1	3042.4	3475.1	4907.5	4382.3	5299.9	4615.2	4630.7	5849.8
Arglu1	21.4	25.5	25.5	19.8	35.4	30	27.5	29.2	34.5	39.6	43.7	36.5
Arhgap1	106.8	128.6	123.1	96.5	142.5	128	151.7	146.1	85.1	128.4	128.3	119.2
Arhgap10	14.2	12.7	12.8	7.5	14.8	15.6	26	23.4	17.2	24.6	36.7	27.6
Arhgap11a	8.7	3.8	7.7	7.5	10.7	10	4.3	2.3	3.2	6.8	4.2	5.8
Arhgap12	84.6	63.7	54.8	56.1	52.7	44.5	20.2	28.1	48.5	47.8	43.7	73.1
Arhgap15	6.3	7.6	1.3	3.4	5.8	3.3	7.2	3.5	2.2	4.1	2.8	2.6
Arhgap17	92.5	58.6	92.5	71.2	86.5	102.4	73.7	78.3	63.6	72.4	45.1	87.2
Arhgap18	83.8	85.3	61.9	84.2	68.4	77.9	50.6	25.7	62.5	58.7	45.1	64.1
Arhgap19	15.8	19.1	16.6	19.8	29.7	22.3	24.6	24.5	12.9	10.9	24	13.5
Arhgap21	245.2	272.4	301.6	238.2	208.4	308.2	209.5	162.5	176.7	251.4	190.3	280.8
Arhgap23	79.9	56	80.3	85.6	99.7	159.1	138.7	147.3	112	77.9	118.4	91
Arhgap24	40.3	47.1	26.1	40.4	26.4	20	28.9	19.9	20.5	23.2	19.7	33.3
Arhgap25	18.2	12.7	7	6.8	13.2	15.6	2.9	7	6.5	2.7	11.3	9.6
Arhgap26	187.4	77.7	119.2	115.7	80.7	73.4	112.7	85.3	132.5	124.3	145.2	133.3
Arhgap27	14.2	15.3	14.7	15.7	10.7	26.7	20.2	32.7	14	15	12.7	5.8
Arhgap28	7.1	0	3.8	2.7	4.9	1.1	2.9	4.7	3.2	2.7	2.8	5.1
Arhgap29	286.3	235.5	294.6	247.8	228.2	366.1	221.1	136.8	196.1	213.1	187.5	230.1
Arhgap30	13.4	24.2	9.6	13.7	20.6	17.8	7.2	18.7	10.8	13.7	7	11.5
Arhgap31	52.2	39.5	28.1	32.2	33	30	36.1	36.2	28	49.2	38.1	39.1
Arhgap32	73.5	76.4	109.7	69.1	61.8	115.7	93.9	114.6	63.6	153	86	148.1
Arhgap33	3.2	2.5	5.7	5.5	4.1	0	2.9	0	4.3	1.4	5.6	5.1
Arhgap35	917.4	989.1	1087.2	891.9	937.5	969.2	806.4	956.2	806.8	814.3	783.8	909.6
Arhgap39	13.4	24.2	23.6	28.1	18.9	24.5	28.9	11.7	23.7	10.9	32.4	23.7
Arhgap4	12.7	28	21.7	34.9	19.8	30	18.8	29.2	12.9	8.2	25.4	19.2
Arhgap42	269.7	266.1	283.8	255.3	238.9	249.3	135.8	149.6	197.1	236.4	163.5	250.6
Arhgap44	13.4	6.4	7	4.8	8.2	8.9	13	10.5	3.2	0	1.4	9
Arhgap5	172.4	173.1	111	132.8	78.3	130.2	54.9	67.8	80.8	114.8	52.2	141
Arhgap6	22.1	16.5	33.8	28.1	18.1	33.4	17.3	11.7	5.4	15	1.4	13.5
Arhgap9	8.7	20.4	10.8	15.1	20.6	17.8	15.9	16.4	16.2	12.3	8.5	15.4
Arhgdia	471.3	650.5	688.7	643.4	766.2	926.9	1297.7	1157.2	672.2	595.7	716.1	573.7
Arhgdib	148.7	159.1	104.6	112.9	140.9	161.3	147.4	220.9	109.9	144.8	139.6	117.9
Arhgef1	135.2	175.7	223.2	202.6	204.3	201.4	299.1	280.5	118.5	117.5	164.9	119.2
Arhgef10	15.8	17.8	14.7	6.8	10.7	12.2	15.9	19.9	14	12.3	22.6	6.4
Arhgef10l	64.8	96.7	101.4	96.5	67.6	96.8	37.6	51.4	40.9	50.6	57.8	57.7
Arhgef11	262.6	286.4	413.8	309.4	374	399.5	278.9	303.9	256.4	221.3	239.6	242.3
Arhgef12	1221.8	1337.9	1409.8	1169.8	1139.4	1383.1	1054.9	1204	1064.3	1203.7	1064.3	1085.9
Arhgef15	22.1	22.9	26.1	22.6	38.7	27.8	26	30.4	32.3	30.1	28.2	30.1
Arhgef16	58.5	25.5	52.3	48.6	39.5	27.8	46.2	29.2	34.5	30.1	29.6	44.9
Arhgef17	31.6	39.5	35.1	45.2	32.1	27.8	60.7	39.7	37.7	24.6	16.9	32
Arhgef18	181.9	222.8	238.5	207.4	205.1	210.3	254.3	231.4	234.8	203.6	267.8	198.1
Arhgef19	234.1	249.5	304.8	297.7	290.8	356.1	485.6	389.3	301.6	270.5	293.2	344.2
Arhgef2	16.6	33.1	15.3	13.7	10.7	27.8	20.2	19.9	15.1	17.8	19.7	16
Arhgef25	2.4	2.5	7.7	5.5	11.5	8.9	10.1	5.8	3.2	1.4	4.2	3.8
Arhgef26	87.8	106.9	200.9	201.2	128.5	184.7	182.1	99.4	157.3	229.5	186.1	218.6
Arhgef28	5.5	3.8	1.3	2.7	0	0	1.4	0	4.3	2.7	0	0.6
Arhgef3	83	104.4	123.1	102	57.7	77.9	57.8	73.6	68.9	95.6	87.4	95.5
Arhgef37	14.2	36.9	45.9	38.3	25.5	63.4	21.7	15.2	17.2	31.4	31	41.7
Arhgef39	4.7	3.8	4.5	4.8	6.6	1.1	5.8	4.7	6.5	2.7	9.9	1.3
Arhgef40	56.9	73.8	74.6	83.5	79.1	111.3	130.1	129.8	108.8	87.4	76.1	82
Arhgef5	144.7	131.1	151.8	127.3	144.2	139.1	151.7	150.8	133.6	159.9	197.4	150.6
Arhgef6	13.4	25.5	17.9	15.7	23.9	17.8	26	16.4	12.9	23.2	15.5	22.4
Arhgef7	201.7	248.2	330.3	261.5	254.6	283.7	346.8	395.1	284.4	273.3	241.1	260.9
Arhgef9	18.2	29.3	9.6	10.3	7.4	14.5	21.7	12.9	19.4	16.4	18.3	16
Arid1a	294.2	282.6	325.8	309.4	352.6	391.7	302	355.4	290.8	259.6	242.5	305.1
Arid1b	136	211.3	237.8	176.6	159.8	172.5	134.4	113.4	111	138	122.6	167.3
Arid2	127.3	151.5	139.6	118.4	111.2	143.5	124.3	115.7	132.5	150.3	111.4	130.1
Arid3a	7.1	11.5	5.7	5.5	13.2	14.5	10.1	15.2	8.6	9.6	19.7	5.8
Arid3b	21.4	21.6	29.3	32.9	29.7	27.8	18.8	24.5	28	26	11.3	17.3
Arid4a	65.6	61.1	67.6	59.5	75.8	62.3	43.4	42.1	39.9	46.5	55	75.6
Arid4b	48.2	36.9	35.7	40.4	23.9	40.1	28.9	33.9	32.3	30.1	32.4	41
Arid5a	10.3	5.1	14.7	13.7	37.1	46.7	13	15.2	3.2	5.5	15.5	10.3
Arid5b	247.5	247	366.6	340.9	315.5	741.1	231.2	210.4	188.5	304.7	242.5	355.8
Arih1	333.7	309.3	257.6	237.5	254.6	259.3	215.3	183.5	219.8	278.7	236.8	267.9
Arih2	145.5	157.9	218.1	191.7	182.9	176.9	174.9	216.3	183.1	184.4	204.4	184.6
Arl1	73.5	70	65.7	85.6	52.7	49	43.4	37.4	59.2	73.8	73.3	73.7
Arl10	0	3.8	7.7	6.2	3.3	1.1	0	1.2	3.2	2.7	1.4	5.8
Arl11	4	5.1	3.2	0.7	5.8	5.6	4.3	0	2.2	1.4	0	3.2
Arl13b	34	35.6	38.3	41.1	25.5	43.4	47.7	22.2	16.2	20.5	19.7	23.1
Arl14ep	38	38.2	31.2	34.9	33	23.4	33.2	29.2	31.2	27.3	42.3	35.3
Arl15	141.6	100.6	95.6	85.6	99.7	113.5	102.6	98.2	120.6	120.2	107.1	83.3
Arl16	49	68.7	60.6	43.1	62.6	63.4	56.4	65.5	68.9	56	53.6	57
Arl2	16.6	21.6	27.4	26	28	25.6	39	43.3	31.2	19.1	42.3	14.1
Arl2bp	35.6	33.1	21	38.3	41.2	35.6	20.2	23.4	23.7	24.6	32.4	28.2
Arl3	33.2	36.9	51.6	46.5	53.5	52.3	37.6	52.6	47.4	53.3	29.6	55.8
Arl4a	133.7	124.8	162	114.3	117	99	73.7	76	121.7	106.6	111.4	103.2
Arl4c	32.4	28	12.8	8.9	34.6	28.9	18.8	23.4	15.1	17.8	21.1	12.8
Arl4d	215.9	262.2	271.6	192.3	114.5	73.4	384.4	328.5	213.3	254.1	172	241
Arl5a	480.8	383.2	315.6	371.7	341.1	356.1	198	191.7	263.9	396.2	280.5	501.9
Arl5b	96.5	115.8	74	86.2	44.5	62.3	43.4	30.4	37.7	73.8	52.2	77.6
Arl5c	2.4	8.9	0.6	2.1	8.2	1.1	1.4	5.8	0	4.1	0	1.3
Arl6	11.9	14	7.7	5.5	9.9	6.7	2.9	3.5	8.6	2.7	4.2	10.3
Arl6ip1	1239.2	1143.2	1228.7	1349.1	1418.6	1291.9	1476.9	1337.3	1416.5	1355.3	1451.9	1082.6
Arl6ip4	208	194.8	228.9	196.4	267.7	279.3	242.8	246.6	285.5	250	307.3	242.9
Arl6ip5	612.9	541	415.1	456.5	467.1	380.6	335.3	417.3	476.1	528.7	517.3	472.4
Arl6ip6	19.8	28	30.6	41.8	24.7	43.4	37.6	17.5	14	27.3	35.2	17.3
Arl8a	85.4	110.8	126.3	145.8	130.2	148	170.5	136.8	58.2	105.2	108.5	81.4
Arl8b	605	588.1	474.4	466.8	448.2	496.3	336.7	372.9	413.6	500	435.6	480.1
Armc1	159.7	155.3	103.9	112.9	96.4	99	112.7	91.2	128.2	159.9	112.8	139.7
Armc10	34.8	38.2	33.8	34.2	42.8	27.8	41.9	25.7	48.5	32.8	42.3	36.5
Armc5	32.4	50.9	55.5	68.4	63.4	67.9	63.6	65.5	40.9	46.5	62	49.4
Armc6	28.5	33.1	42.1	27.4	28.8	21.1	27.5	37.4	21.5	20.5	21.1	32
Armc7	13.4	10.2	12.8	17.8	23.1	26.7	15.9	21	16.2	19.1	19.7	15.4
Armc8	89.4	90.4	73.3	82.8	63.4	53.4	62.1	57.3	90.5	79.2	62	77.6
Armc9	11.9	11.5	19.1	16.4	14.8	12.2	18.8	17.5	9.7	9.6	14.1	14.7
Armcx1	7.9	10.2	7	4.1	6.6	6.7	8.7	3.5	3.2	10.9	9.9	4.5
Armcx2	19.8	19.1	13.4	17.8	29.7	14.5	14.5	18.7	15.1	13.7	12.7	16.7
Armcx3	6.3	8.9	8.9	2.7	4.1	5.6	7.2	2.3	3.2	1.4	5.6	7.1
Armcx4	10.3	6.4	7	2.7	4.9	1.1	11.6	4.7	6.5	9.6	14.1	5.8
Armcx5	6.3	8.9	7.7	10.3	8.2	7.8	2.9	4.7	5.4	1.4	4.2	9
Armt1	120.2	105.7	72.7	93.8	103.8	77.9	109.8	125.1	177.7	164	160.7	144.9
Arnt	166.9	152.8	176	156.1	182.1	190.3	135.8	142.6	142.2	199.5	174.8	162.8
Arntl	131.3	127.3	119.2	104.7	91.4	89	50.6	28.1	45.2	80.6	86	69.2
Arntl2	8.7	3.8	5.7	6.8	0.8	1.1	8.7	5.8	3.2	8.2	5.6	5.8
Arpc1a	493.5	569	544.5	501.7	423.4	444	448	521.3	510.6	509.6	566.7	509
Arpc1b	168.4	205	211.1	184.8	172.2	149.1	156.1	162.5	169.1	185.8	193.1	189.7
Arpc2	1290.6	1119	1191.8	1018.5	1093.2	1072.7	898.8	1036.8	1233.4	1218.7	1065.7	1148.7
Arpc3	953	1070.6	992.2	961.7	902.9	981.4	1008.7	910.6	862.8	963.2	871.2	923
Arpc4	339.3	375.5	335.4	260.1	276	307.1	224	240.8	247.8	318.3	322.8	299.3
Arpc5	511.7	460.8	400.4	409.3	462.2	432.9	310.7	368.2	595.7	653.1	487.7	510.2
Arpc5l	270.5	233	220	193.7	211.7	182.5	143.1	203.4	226.2	267.8	201.6	222.4
Arpin	50.6	48.4	47.2	34.9	28	21.1	37.6	40.9	21.5	43.7	28.2	46.2
Arpp19	720.5	602.1	553.5	552.4	812.3	659.8	800.6	682.7	905.9	788.3	806.3	762.1
Arrb1	34.8	50.9	43.4	33.5	45.3	57.9	65	57.3	42	43.7	76.1	50.6
Arrb2	135.2	180.8	197.7	217.7	202.7	231.4	258.7	219.8	126	142.1	184.7	148.7
Arrdc1	11.9	19.1	30.6	34.9	39.5	55.6	28.9	42.1	14	15	24	8.3
Arrdc2	51.4	48.4	130.1	63.7	35.4	42.3	102.6	79.5	42	69.7	63.4	84
Arrdc3	129.7	176.9	126.9	224.5	178.8	205.9	257.2	184.7	184.2	107.9	91.6	126.3
Arrdc4	128.9	129.8	121.8	115.7	60.1	73.4	102.6	83	74.3	72.4	94.4	86.5
Arsa	59.3	68.7	137.1	111.6	126	73.4	43.4	59.6	53.9	54.7	63.4	45.5
Arsb	361.4	331	271.6	230	236.4	281.5	180.6	187	216.5	225.4	231.2	260.9
Arsg	56.9	61.1	54.8	57.5	48.6	20	27.5	47.9	44.2	34.2	39.5	45.5
Arsk	48.2	50.9	34.4	30.8	32.1	33.4	31.8	33.9	33.4	43.7	35.2	55.8
Art1	0	0	0	0.7	14.8	0	0	12.9	17.2	0	0	0
Art3	15	7.6	12.8	10.3	17.3	11.1	10.1	12.9	12.9	13.7	5.6	7.1
Art4	27.7	25.5	8.9	14.4	26.4	24.5	15.9	23.4	24.8	15	22.6	25
Arv1	4	0	4.5	8.9	8.2	5.6	7.2	5.8	7.5	6.8	2.8	7.1
Arvcf	22.9	35.6	30	41.8	37.1	56.7	33.2	46.8	32.3	36.9	33.8	38.5
As3mt	659.6	616.1	500.6	475	548.7	446.2	514.5	531.9	693.7	691.3	789.4	653.2
Asah1	251.5	285.2	149.8	200.6	159.8	176.9	176.3	106.4	120.6	214.5	188.9	196.1
Asah2	128.9	106.9	79.7	108.1	61	61.2	83.8	73.6	73.3	118.9	114.2	112.8
Asap1	148.7	123.5	86.7	109.5	96.4	107.9	75.1	74.8	95.9	79.2	108.5	127.6
Asap2	62.5	45.8	95	59.5	69.2	122.4	40.5	25.7	43.1	46.5	52.2	53.8
Asap3	40.3	45.8	67	54.1	67.6	60.1	63.6	92.3	66.8	47.8	50.7	50
Asb1	7.9	16.5	7.7	11.6	18.9	13.4	14.5	15.2	23.7	19.1	33.8	12.2
Asb11	0	0	0	0	10.7	0	0	3.5	5.4	0	0	0
Asb13	303.7	240.6	251.2	251.9	284.2	257	225.4	202.2	211.1	213.1	234	253.2
Asb2	20.6	40.7	28.7	33.5	38.7	22.3	39	25.7	34.5	20.5	32.4	24.4
Asb3	49.8	43.3	31.2	31.5	41.2	31.2	36.1	25.7	49.6	50.6	39.5	33.3
Asb5	0	0	0	0	4.1	0	0	0	9.7	0	0	0
Asb6	27.7	26.7	38.9	33.5	44.5	35.6	41.9	30.4	26.9	17.8	25.4	35.3
Asb7	58.5	62.4	58.7	57.5	60.1	81.2	49.1	49.1	62.5	58.7	40.9	48.7
Asb8	194.5	165.5	222.5	165	205.1	171.4	93.9	156.6	141.1	198.1	145.2	181.4
Ascc1	135.2	100.6	111.6	103.4	101.3	99	154.6	120.4	131.4	113.4	143.8	117.9
Ascc2	99.6	140	134.5	100.6	130.2	131.3	144.5	106.4	125	114.8	128.3	128.2
Ascc3	189.8	159.1	154.9	129.4	132.6	120.2	79.5	92.3	96.9	143.5	104.3	149.4
Asf1a	40.3	38.2	31.2	37	47.8	55.6	36.1	35.1	68.9	39.6	49.3	46.2
Asf1b	16.6	8.9	12.8	7.5	23.9	4.5	14.5	15.2	11.8	10.9	28.2	14.1
Asgr1	3890.1	3771.9	4797	4607.9	4571.4	4388.6	5322.3	5854	6540.8	5838	7015.8	5546.6
Asgr2	1320.7	1686.7	2078.7	1788.5	1857.7	2405.7	2235.6	2461.8	2039.2	1957.8	1943.9	2288.4
Ash1l	276	337.3	300.3	269	215.8	283.7	183.5	182.4	209	221.3	215.7	243.6
Ash2l	80.7	67.5	75.9	76	68.4	85.7	96.8	80.7	96.9	77.9	73.3	78.2
Asic5	11.1	6.4	3.8	4.1	4.9	8.9	8.7	4.7	7.5	4.1	7	9.6
Asl	4209.6	4836.1	4754.3	4462.8	5262.6	5581.4	9316.5	8332.2	9002.2	6473.3	8190.1	7238.8
Asna1	334.5	324.6	421.5	318.3	321.3	336	312.1	379.9	323.2	289.6	265	318.6
Asns	1.6	6.4	4.5	4.8	13.2	3.3	4.3	12.9	9.7	8.2	28.2	3.8
Asnsd1	172.4	170.6	148.6	156.7	166.4	124.6	238.4	146.1	198.2	187.2	197.4	164.1
Aspa	89.4	66.2	58	60.2	61.8	59	50.6	49.1	79.7	60.1	47.9	91.7
Aspdh	404.9	518.1	845.5	724.2	587.4	756.7	1413.3	923.5	652.8	485	676.6	610.9
Aspg	228.6	235.5	410	423	266.9	420.6	527.5	520.2	498.7	337.5	431.4	342.9
Asph	251.5	250.8	176	196.4	159.8	156.9	140.2	169.5	191.7	172.1	180.4	237.8
Aspm	4.7	7.6	2.6	4.1	2.5	3.3	0	8.2	1.1	4.1	8.5	0.6
Aspscr1	351.1	408.6	597.5	580.4	518.2	725.5	1118.5	882.5	545.1	552	635.8	474.3
Asrgl1	20.6	24.2	12.8	26	23.9	12.2	27.5	28.1	22.6	21.9	22.6	26.3
Aste1	7.9	14	9.6	11	14	13.4	11.6	4.7	9.7	6.8	14.1	12.8
Astn2	5.5	8.9	1.9	3.4	7.4	5.6	11.6	10.5	4.3	8.2	9.9	5.1
Asun	93.3	76.4	81	86.2	92.3	83.5	78	71.3	88.3	103.8	90.2	97.4
Asxl1	82.2	96.7	107.8	107.5	103	89	83.8	63.1	86.2	69.7	108.5	81.4
Asxl2	157.4	117.1	103.3	130.1	122.8	138	82.4	98.2	91.6	103.8	102.9	128.8
Atad1	318.7	283.9	169	201.2	159	199.2	164.7	122.7	161.6	265.1	200.2	255.1
Atad2	45.1	25.5	29.3	32.9	34.6	20	26	28.1	18.3	53.3	43.7	34
Atad2b	104.4	90.4	77.2	99.2	65.9	63.4	83.8	67.8	67.9	88.8	80.4	92.9
Atad3a	177.1	188.4	285	243.7	219.1	175.8	322.3	235	245.6	196.7	249.5	239.7
Atad5	6.3	3.8	12.1	14.4	9.1	10	8.7	2.3	7.5	5.5	7	10.3
Atat1	75.9	90.4	123.1	101.3	127.7	152.4	93.9	78.3	98	77.9	66.3	57
Ate1	109.9	103.1	101.4	101.3	69.2	90.1	73.7	70.1	81.9	92.9	88.8	115.4
Atf1	81.5	84	79.1	76	79.9	105.7	43.4	44.4	72.2	94.3	78.9	93.6
Atf2	249.9	264.8	190.7	211.5	147.5	174.7	135.8	129.8	131.4	161.2	138.1	187.2
Atf3	22.1	17.8	12.1	13.7	27.2	22.3	33.2	16.4	17.2	21.9	32.4	19.2
Atf4	771.1	915.3	730.1	891.2	982	871.3	641.6	784.4	740	739.1	1065.7	727.5
Atf5	1406.1	1954.1	2827.3	2238.9	2698	3040	1356.9	1904.2	1018	1110.8	1693	1301.9
Atf6	411.2	434.1	423.4	385.4	464.6	495.2	294.8	360	340.4	397.6	344	375
Atf6b	170.8	247	203.4	239.6	187.8	152.4	261.6	351.8	192.8	169.4	236.8	175.6
Atf7	253.1	294.1	300.3	277.9	304	313.8	317.9	229.1	275.8	228.2	267.8	225.6
Atf7ip	147.1	192.2	169	134.8	163.1	151.3	106.9	105.2	129.3	118.9	142.4	122.4
Atg10	33.2	39.5	17.2	39.7	24.7	12.2	15.9	17.5	36.6	23.2	35.2	17.3
Atg101	71.2	92.9	92.5	119.8	123.6	112.4	115.6	143.8	93.7	64.2	112.8	78.8
Atg12	112.3	103.1	109.7	116.4	94.7	126.9	88.2	64.3	94.8	105.2	83.2	88.5
Atg13	261	365.4	397.9	389.5	313.1	290.4	255.8	353	219.8	281.4	287.6	271.1
Atg14	61.7	70	93.7	72.6	40.4	73.4	56.4	49.1	40.9	51.9	71.9	66.7
Atg16l1	98.1	96.7	149.8	149.2	125.2	146.9	112.7	144.9	133.6	142.1	133.9	150
Atg16l2	17.4	10.2	17.9	24	26.4	16.7	26	23.4	5.4	12.3	16.9	10.3
Atg2a	132.9	147.7	277.4	208.1	194.4	276	221.1	226.8	149.7	118.9	119.8	151.9
Atg2b	162.1	193.5	201.5	185.5	157.4	176.9	128.6	121.6	155.1	179	164.9	176.9
Atg3	280.7	299.2	269.1	329.9	283.4	265.9	368.5	302.8	347.9	318.3	260.8	308.3
Atg4a	19	12.7	8.9	5.5	4.9	2.2	8.7	4.7	2.2	12.3	12.7	7.1
Atg4b	122.6	146.4	159.4	159.5	166.4	168	200.9	215.1	172.4	161.2	212.9	141.7
Atg4c	60.1	70	52.9	66.4	46.1	40.1	54.9	40.9	57.1	69.7	33.8	45.5
Atg4d	59.3	95.5	139.6	145.8	165.6	195.8	294.8	289.9	156.2	159.9	235.4	125.6
Atg5	376.4	367.9	375.6	368.9	322.1	356.1	325.1	335.5	383.5	378.5	346.8	392.3
Atg7	188.2	235.5	251.2	248.5	182.1	215.9	264.5	224.4	232.7	189.9	215.7	156.4
Atg9a	404.1	439.2	547.1	493.5	570.1	640.9	544.8	496.8	393.2	414	376.4	401.3
Atg9b	5.5	1.3	1.3	2.1	0	0	0	1.2	0	0	5.6	3.2
Athl1	98.1	124.8	141.6	110.2	77.4	96.8	78	94.7	89.4	75.1	110	102.6
Atic	151.1	105.7	114.8	164.3	103.8	77.9	150.3	140.3	159.4	140.7	156.5	149.4
Atl1	2.4	3.8	7	2.7	0	2.2	1.4	0	1.1	4.1	2.8	3.2
Atl2	537.8	397.2	341.8	344.3	399.6	397.2	306.4	410.3	524.6	591.6	425.7	525.6
Atl3	641.4	603.4	469.9	508.6	433.3	471.8	371.4	388.1	470.7	463.2	459.5	505.7
Atm	51.4	56	50.4	67.1	59.3	47.8	33.2	40.9	38.8	34.2	21.1	51.9
Atmin	83	98	83.5	85.6	93.9	109	59.2	87.7	81.9	56	74.7	78.8
Atn1	104.4	157.9	244.9	185.5	249.6	377.2	320.8	261.8	161.6	142.1	146.6	155.1
Atoh8	59.3	80.2	169.6	103.4	76.6	148	119.9	252.5	76.5	109.3	26.8	99.4
Atox1	2265	2966.1	2965.1	3214.3	2856.2	2657.2	3891.6	3628.4	3385.7	2906	3452.2	2620.4
Atp10a	15.8	5.1	4.5	8.9	6.6	11.1	10.1	1.2	4.3	2.7	8.5	8.3
Atp10b	1.6	1.3	0.6	0	2.5	1.1	0	2.3	1.1	2.7	5.6	4.5
Atp10d	19	15.3	10.8	30.1	24.7	17.8	41.9	26.9	21.5	24.6	15.5	23.1
Atp11a	212.7	148.9	158.1	221.8	84	135.8	173.4	144.9	112	157.1	277.7	119.9
Atp11b	118.6	108.2	111.6	115.7	150.8	141.3	86.7	113.4	121.7	117.5	76.1	113.5
Atp11c	649.3	549.9	340.5	484.6	267.7	360.5	260.1	225.6	318.9	446.8	298.8	443.6
Atp13a1	315.5	384.4	559.9	546.2	518.2	565.3	518.8	602	412.6	374.4	470.8	433.3
Atp13a2	102	137.5	154.3	170.4	202.7	228.1	215.3	188.2	115.3	114.8	153.7	114.7
Atp13a3	582.8	622.5	441.9	562	418.5	417.3	300.6	353	351.2	542.4	422.9	582
Atp1a1	1578.5	1769.5	2010.5	2047.3	2215.3	2464.7	2913.3	3109.4	2447.4	2146.4	2313.2	2344.8
Atp1a2	6.3	10.2	1.3	3.4	89.8	7.8	2.9	51.4	100.2	5.5	5.6	3.2
Atp1a3	2.4	5.1	0.6	3.4	5.8	3.3	4.3	7	5.4	1.4	4.2	0.6
Atp1b1	465	530.8	373	388.1	408.6	400.6	391.6	386.9	507.4	526	506.1	478.8
Atp1b2	8.7	15.3	15.3	4.8	30.5	15.6	23.1	10.5	16.2	8.2	25.4	6.4
Atp1b3	247.5	262.2	240.4	210.8	336.9	269.3	192.2	213.9	214.4	271.9	228.4	266
Atp2a1	0.8	2.5	1.9	1.4	843.6	1.1	0	487.4	931.8	2.7	0	0.6
Atp2a2	2023.8	1812.8	1930.2	1874.1	2351.2	1739.2	3052	3365.4	2377.4	2702.4	2582.5	2045.4
Atp2a3	21.4	15.3	17.9	23.3	29.7	28.9	14.5	51.4	12.9	12.3	28.2	22.4
Atp2b1	148.7	127.3	119.2	141	114.5	107.9	83.8	90	103.4	124.3	95.9	142.9
Atp2b2	74.3	58.6	73.3	85.6	68.4	33.4	31.8	33.9	29.1	42.4	100.1	62.2
Atp2b4	20.6	30.6	26.1	27.4	22.2	30	20.2	11.7	21.5	38.3	53.6	30.8
Atp2c1	170.8	148.9	110.3	104.7	122.8	97.9	101.2	65.5	91.6	116.1	119.8	134.6
Atp4a	17.4	15.3	22.3	23.3	13.2	7.8	17.3	11.7	10.8	12.3	31	7.7
Atp5a1	4329.1	4735.6	4474.4	4313.6	4531.9	3748.8	4667.7	4544.8	6241.4	5137.1	5277.7	4706.9
Atp5b	5747	6300.1	6465.1	5561.4	5864.8	5445.7	5966.8	5738.3	6615.1	6470.6	5748.6	6110.6
Atp5c1	4647	4146.2	3741.1	3701	3867	3627.5	4765.9	3827.1	5763.1	4947.2	4320.6	4713.9
Atp5d	1683.7	1800	2906.4	1766	2784.5	3109	3180.7	3033.4	2142.6	2138.2	2220.2	2421.7
Atp5e	3170.5	3927.2	3538.3	3857	3816.8	3606.4	4518.8	3841.1	4060	3321.4	3487.5	3642.8
Atp5f1	2493.5	2059.7	1993.3	2040.4	1973.9	1885	1713.9	2055	2850.3	2630	2287.9	2401.8
Atp5g1	1127.7	1695.6	1473.6	1851.5	1447.5	1320.8	2354.1	1883.2	1974.5	1522	1879.1	1339.7
Atp5g2	130.5	189.7	271	119.8	238.1	301.5	154.6	173	141.1	169.4	139.6	144.9
Atp5g3	3318.4	3838.1	4714.1	3440.2	4091.1	4605.6	4024.6	3733.6	3812.2	3828.2	2934.9	3717.8
Atp5h	3190.2	2609.7	2326.8	2155.4	2768.9	2152	2864.2	2782.1	3987.8	3024.9	2805.2	3164.6
Atp5j	1129.3	981.5	743.5	859.7	838.7	736.6	917.6	741.1	1328.2	1181.8	1160.1	1149.3
Atp5j2	2094.9	2118.3	1705.7	1724.2	2121.4	1928.4	2053.5	2107.6	2607.9	2273.4	2262.5	2212.7
Atp5k	3180.8	2819.7	3559.3	2774.9	4557.4	4876	5117.1	4735.4	4857.1	4612.5	3951.3	5172.9
Atp5l	314.8	261	295.9	161.5	335.3	234.8	138.7	215.1	345.8	308.8	193.1	430.8
Atp5o	2035.6	2459.4	2513	2080.1	2450.1	2144.2	2400.3	2457.1	2769.5	2140.9	2090.5	2324.3
Atp5s	42.7	38.2	31.2	24	18.1	28.9	23.1	26.9	35.5	39.6	33.8	30.1
Atp5sl	144.7	213.9	297.8	258	278.5	462.9	456.6	301.6	303.8	202.2	229.8	223.1
Atp6ap1	762.4	864.4	806.6	774.1	883.1	869	644.5	820.6	697	709.1	728.8	766
Atp6ap2	177.9	160.4	103.3	116.4	161.5	117.9	85.3	92.3	154	147.6	100.1	144.2
Atp6v0a1	330.6	403.5	536.9	516.8	442.4	506.3	582.4	450	372.7	345.7	428.5	353.8
Atp6v0a2	214.3	176.9	241.7	218.3	191.1	217	177.7	242	218.7	222.7	186.1	226.3
Atp6v0b	290.2	286.4	317.5	375.8	395.4	347.2	398.8	422	328.5	326.5	382	315.4
Atp6v0d1	913.4	911.5	1033	1008.9	1218.4	1098.3	1442.2	1634.2	1259.3	1191.4	1443.5	997.4
Atp6v0d2	38.8	38.2	35.7	19.8	26.4	73.4	72.3	59.6	82.9	101.1	107.1	71.8
Atp6v0e	892.1	746	584.7	729	795	750	611.3	794.9	879	827.9	807.7	778.2
Atp6v0e2	12.7	6.4	7	12.3	15.7	11.1	18.8	4.7	24.8	9.6	15.5	8.3
Atp6v1a	310.8	300.4	169.6	255.3	241.4	181.4	260.1	196.4	226.2	292.4	263.6	222.4
Atp6v1b2	531.4	476.1	516.5	572.2	683	703.2	472.5	606.7	590.3	437.2	554	452.5
Atp6v1c1	119.4	119.7	111	118.4	154.9	119.1	141.6	118.1	189.6	110.7	84.6	134
Atp6v1d	221.4	192.2	153.7	191	229.8	172.5	284.7	242	307	278.7	231.2	220.5
Atp6v1e1	964.8	978.9	1085.3	1000	1065.2	1048.2	848.3	1147.9	1068.6	1127.2	1005.1	991.6
Atp6v1f	390.7	444.3	573.9	560.6	617.9	705.5	862.7	915.3	658.2	573.8	704.8	490.4
Atp6v1g1	228.6	271.1	212.3	262.8	287.5	251.5	303.5	289.9	298.4	243.2	304.5	305.8
Atp6v1g2	15	10.2	13.4	6.8	12.4	15.6	14.5	11.7	15.1	15	9.9	10.9
Atp6v1h	309.2	413.7	221.3	251.9	338.6	235.9	534.7	296.9	398.6	289.6	253.7	253.8
Atp7a	58.5	45.8	38.9	38.3	28	44.5	44.8	26.9	31.2	46.5	26.8	43.6
Atp7b	75.9	98	87.4	92.4	42	65.7	66.5	36.2	58.2	54.7	46.5	82.7
Atp8a1	40.3	42	33.8	39.7	33	33.4	28.9	29.2	33.4	47.8	47.9	50.6
Atp8b1	292.6	361.5	218.1	253.3	195.2	194.7	260.1	183.5	188.5	248.7	269.2	271.1
Atp8b2	12.7	12.7	15.3	13	15.7	18.9	15.9	15.2	4.3	12.3	16.9	17.3
Atp8b4	5.5	2.5	2.6	5.5	12.4	5.6	4.3	2.3	2.2	5.5	1.4	6.4
Atp8b5	6.3	8.9	7	6.8	3.3	3.3	10.1	1.2	3.2	8.2	9.9	5.1
Atp9a	234.1	226.6	301.6	239.6	276	262.6	309.2	336.7	271.5	245.9	290.4	244.2
Atp9b	170.8	165.5	227.6	245	217.5	228.1	278.9	259.5	274.7	188.5	270.7	174.4
Atpaf1	40.3	38.2	23.6	23.3	14	13.4	15.9	8.2	29.1	24.6	8.5	17.9
Atpaf2	197.7	192.2	218.1	196.4	236.4	171.4	254.3	268.9	277.9	206.3	219.9	205.1
Atpif1	216.7	249.5	211.1	206	300.7	292.6	290.5	258.3	341.5	236.4	312.9	316.7
Atr	53	30.6	40.8	42.4	28.8	25.6	21.7	24.5	53.9	27.3	29.6	41
Atraid	1066.8	921.7	870.4	912.4	1038.8	983.7	1004.3	1235.6	1252.8	1184.5	1185.5	1048.7
Atrip	37.2	35.6	21	33.5	28.8	23.4	27.5	44.4	35.5	47.8	56.4	35.9
Atrn	381.2	495.2	568.8	494.2	443.2	410.6	348.3	275.9	405	312.9	389.1	351.3
Atrnl1	169.2	120.9	144.7	123.9	93.1	119.1	91	102.9	112	118.9	102.9	126.9
Atrx	138.4	100.6	74	99.9	104.6	114.6	98.3	95.9	104.5	98.4	95.9	133.3
Atxn1	163.7	166.8	225.1	243	144.2	129.1	141.6	133.3	86.2	116.1	128.3	164.7
Atxn10	664.3	586.9	458.5	416.2	458	340.5	414.7	438.4	587.1	593	610.4	503.2
Atxn1l	122.6	92.9	130.1	125.3	141.7	124.6	112.7	111	108.8	103.8	88.8	109
Atxn2	297.4	357.7	661.2	403.2	516.5	676.5	322.3	275.9	337.2	269.2	250.9	289.7
Atxn2l	184.3	235.5	332.9	235.5	327.9	461.8	343.9	300.4	199.3	211.8	180.4	186.5
Atxn3	77.5	62.4	77.8	65.7	66.7	81.2	78	57.3	60.3	62.8	49.3	67.3
Atxn7	99.6	105.7	93.7	86.2	99.7	85.7	76.6	74.8	89.4	99.7	64.8	105.1
Atxn7l1	96.5	129.8	156.2	112.3	142.5	139.1	99.7	84.2	92.6	101.1	80.4	100.6
Atxn7l2	13.4	14	20.4	18.5	20.6	27.8	23.1	12.9	14	20.5	5.6	4.5
Atxn7l3	88.6	117.1	161.3	116.4	140.9	166.9	185	142.6	91.6	95.6	78.9	112.2
Atxn7l3b	828.8	827.5	758.8	919.9	887.3	1015.9	968.2	959.7	809	849.8	957.2	780.1
AU019823	61.7	44.6	50.4	54.1	57.7	56.7	44.8	57.3	63.6	54.7	38.1	55.1
AU021092	21.4	7.6	19.1	13	17.3	12.2	24.6	31.6	25.9	26	21.1	24.4
AU022252	126.5	155.3	177.3	163.6	163.9	170.2	167.6	233.8	188.5	153	169.2	182.7
AU040320	177.9	182	243.6	227.9	232.3	273.7	206.6	204.6	219.8	222.7	239.6	205.8
AU041133	5.5	3.8	1.3	3.4	2.5	1.1	1.4	2.3	2.2	4.1	1.4	5.1
Auh	153.4	166.8	194.5	233.4	169.7	149.1	342.5	275.9	339.3	209	217.1	207.7
Aunip	0.8	0	3.8	4.1	3.3	2.2	0	2.3	1.1	0	1.4	0.6
Aup1	1274	1447.4	1872.8	1718	1582.6	1843.8	2127.2	1975.5	1527.5	1497.4	1426.6	1537.1
Aurka	7.1	8.9	9.6	14.4	21.4	11.1	10.1	5.8	9.7	12.3	19.7	7.7
Aurkaip1	733.1	631.4	813.6	671.5	843.6	747.8	1300.6	1166.6	1177.4	925	885.3	842.3
Aurkb	7.1	5.1	4.5	6.8	13.2	1.1	4.3	5.8	5.4	10.9	14.1	4.5
Auts2	1.6	2.5	4.5	0.7	4.9	2.2	1.4	4.7	5.4	1.4	1.4	5.1
Aven	49.8	56	55.5	48.6	49.4	37.8	56.4	67.8	77.6	80.6	62	66
Avl9	74.3	76.4	109.7	89	83.2	96.8	26	40.9	36.6	60.1	38.1	61.5
Avpi1	151.1	198.6	245.5	274.5	195.2	172.5	294.8	280.5	207.9	185.8	272.1	217.9
Avpr1a	78.3	164.2	177.3	165	135.9	164.7	89.6	109.9	112	109.3	98.7	115.4
AW011738	19.8	15.3	30	20.5	19.8	12.2	37.6	29.2	14	30.1	24	29.5
AW112010	2729.2	1769.5	1131.8	1596.9	1351.1	1455.4	1166.2	1173.6	1508.1	1814.4	1367.4	1641
AW146154	14.2	10.2	5.1	10.3	10.7	10	10.1	7	9.7	15	16.9	12.2
AW209491	60.1	75.1	47.8	41.8	38.7	41.2	56.4	43.3	59.2	62.8	38.1	71.2
AW549542	15.8	19.1	18.5	14.4	30.5	18.9	26	37.4	18.3	13.7	28.2	17.3
AW549877	238.8	236.8	174.1	190.3	223.3	253.7	128.6	114.6	164.8	139.4	117	192.9
AW551984	0.8	0	3.2	2.1	0	1.1	4.3	2.3	6.5	0	1.4	2.6
AW554918	21.4	17.8	18.5	19.2	18.9	14.5	17.3	17.5	12.9	16.4	18.3	17.9
Awat2	4.7	5.1	2.6	4.8	2.5	6.7	5.8	5.8	10.8	10.9	9.9	7.1
Axin1	84.6	103.1	118	121.2	113.7	122.4	89.6	121.6	82.9	73.8	80.4	88.5
Axin2	32.4	47.1	58.7	48.6	55.2	61.2	41.9	37.4	46.3	17.8	35.2	19.2
Axl	185.1	227.9	134.5	197.8	175.5	235.9	176.3	202.2	111	165.3	163.5	149.4
Azgp1	12714.3	12021	11496.1	10691.6	9142.8	11022.7	13500.1	10500.5	13005.2	11542.1	10916.4	13324.5
Azi2	234.9	197.3	217.4	188.9	185.4	175.8	244.2	188.2	188.5	204.9	208.6	211.5
Azin1	415.2	375.5	267.8	330.6	173.8	170.2	182.1	201.1	192.8	352.5	252.3	344.9
Azin2	1.6	8.9	2.6	1.4	2.5	3.3	7.2	5.8	10.8	1.4	2.8	5.8
B230118H07Rik	90.9	82.7	59.3	84.9	67.6	46.7	85.3	47.9	116.3	98.4	100.1	78.2
B230219D22Rik	162.1	119.7	107.1	125.3	93.9	136.9	75.1	93.5	139	120.2	95.9	124.4
B230307C23Rik	16.6	8.9	5.1	9.6	8.2	13.4	5.8	7	12.9	13.7	9.9	19.2
B230354K17Rik	22.9	16.5	15.9	12.3	13.2	12.2	4.3	7	12.9	26	15.5	15.4
B2m	60726.2	52683.2	40050.5	46329	34696.3	33697.9	54037.8	34962.8	50427.5	49474.8	39567.6	38029.2
B330016D10Rik	7.9	7.6	8.9	3.4	14	4.5	23.1	10.5	11.8	4.1	15.5	7.7
B3galnt1	0.8	0	2.6	4.1	3.3	1.1	4.3	4.7	6.5	6.8	7	7.1
B3galnt2	96.5	82.7	79.7	77.3	82.4	91.2	57.8	76	112	94.3	73.3	108.3
B3galt1	145.5	92.9	163.2	133.5	81.6	136.9	24.6	35.1	48.5	120.2	102.9	87.8
B3galt4	1.6	0	3.8	2.1	5.8	2.2	4.3	3.5	3.2	1.4	5.6	1.3
B3galt6	15	14	12.1	18.5	18.1	12.2	17.3	14	18.3	21.9	19.7	21.2
B3gat3	100.4	103.1	154.9	136.2	149.9	188.1	89.6	141.4	99.1	102.5	131.1	98.1
B3glct	22.9	29.3	16.6	17.8	21.4	25.6	21.7	18.7	26.9	21.9	15.5	17.3
B3gnt2	104.4	73.8	96.9	87.6	159.8	124.6	52	92.3	123.9	110.7	86	103.8
B3gnt3	3.2	7.6	7	4.1	7.4	4.5	5.8	7	4.3	17.8	16.9	8.3
B3gnt7	3.2	3.8	4.5	3.4	6.6	2.2	2.9	7	3.2	6.8	1.4	2.6
B3gnt9	6.3	3.8	0.6	5.5	4.1	4.5	4.3	4.7	4.3	9.6	1.4	4.5
B3gntl1	7.9	10.2	9.6	11.6	4.9	7.8	7.2	3.5	4.3	12.3	14.1	10.3
B430306N03Rik	12.7	25.5	14.7	23.3	18.1	14.5	13	16.4	5.4	17.8	19.7	10.3
B4galnt1	503	527	823.2	721.4	862.5	974.8	982.7	1061.4	746.5	649	831.7	635.2
B4galnt2	0.8	2.5	1.9	0.7	2.5	1.1	1.4	0	3.2	0	4.2	16.7
B4galnt3	2.4	5.1	5.7	0.7	0.8	3.3	0	1.2	4.3	2.7	1.4	4.5
B4galt1	321.1	264.8	350.1	341.6	547	599.8	440.8	457.1	411.5	416.7	503.2	423.1
B4galt2	0.8	1.3	0	5.5	1.6	0	2.9	1.2	2.2	2.7	2.8	1.9
B4galt3	34	64.9	79.1	59.5	98	105.7	49.1	73.6	57.1	58.7	66.3	54.5
B4galt4	9.5	10.2	8.3	2.7	9.9	6.7	8.7	10.5	15.1	10.9	8.5	6.4
B4galt5	228.6	136.2	175.4	115.7	235.6	265.9	335.3	310.9	287.6	386.6	270.7	302.6
B4galt6	33.2	36.9	14	21.2	13.2	20	17.3	21	16.2	15	14.1	22.4
B4galt7	45.9	34.4	49.7	33.5	20.6	32.3	24.6	33.9	24.8	39.6	40.9	38.5
B4gat1	95.7	80.2	132	131.4	103.8	125.7	101.2	91.2	100.2	91.5	91.6	81.4
B630005N14Rik	60.9	40.7	26.8	37	25.5	40.1	37.6	33.9	36.6	35.5	31	42.3
B630019K06Rik	5.5	5.1	10.8	5.5	8.2	7.8	0	9.4	6.5	8.2	2.8	4.5
B930025P03Rik	0.8	3.8	11.5	5.5	2.5	5.6	0	7	0	0	2.8	2.6
B930041F14Rik	4.7	5.1	1.9	9.6	10.7	12.2	4.3	2.3	14	5.5	4.2	2.6
B9d1	4.7	5.1	7.7	3.4	4.9	4.5	2.9	4.7	7.5	4.1	5.6	10.3
B9d2	22.9	25.5	60.6	53.4	70.8	72.3	65	81.8	40.9	46.5	35.2	48.7
Baat	1351.5	1164.8	1008.1	1042.5	839.5	980.3	1013	882.5	1118.1	1075.2	936	1239.1
Babam1	695.9	793.1	914.4	915.1	1005.9	997	1133	1152.6	983.5	746	886.7	748.7
Bace1	71.2	90.4	91.8	91.7	71.7	93.5	67.9	85.3	73.3	75.1	70.5	80.8
Bace2	45.9	38.2	36.3	24.6	40.4	47.8	50.6	73.6	26.9	61.5	64.8	43.6
Bach1	93.3	155.3	133.9	156.7	93.1	120.2	80.9	72.5	78.6	103.8	108.5	109
Bach2	56.1	58.6	216.2	103.4	28	60.1	60.7	42.1	59.2	57.4	59.2	47.4
Bach2os	1.6	10.2	1.3	5.5	1.6	1.1	7.2	1.2	0	1.4	4.2	6.4
Bad	53.8	75.1	96.9	76	99.7	148	119.9	156.6	67.9	80.6	74.7	75.6
Bag1	501.4	460.8	437.4	426.4	475.3	375	459.5	455.9	512.8	552	545.5	473.7
Bag2	63.3	53.5	45.3	44.5	55.2	43.4	59.2	65.5	59.2	41	45.1	47.4
Bag3	199.3	201.1	176.6	187.5	332.8	313.8	257.2	313.3	267.1	364.8	276.3	308.3
Bag4	110.7	129.8	133.9	128.7	140.9	162.5	69.4	72.5	101.3	123	59.2	91.7
Bag5	25.3	56	44.6	51.3	47.8	45.6	34.7	33.9	51.7	45.1	40.9	46.2
Bag6	537	672.1	872.9	947.3	829.6	884.6	1420.5	1303.4	803.6	789.7	950.1	623.7
Bahcc1	59.3	64.9	82.3	76	92.3	86.8	86.7	86.5	64.6	38.3	40.9	53.2
Bahd1	40.3	47.1	52.9	78.7	54.4	79	53.5	65.5	54.9	47.8	45.1	48.1
Baiap2	174.8	206.2	315	316.2	261.2	260.4	423.4	455.9	363	263.7	315.8	256.4
Baiap2l1	207.2	253.3	275.5	186.2	250.4	265.9	307.8	307.4	218.7	278.7	255.1	267.3
Bak1	107.6	136.2	129.4	153.3	129.3	150.2	147.4	147.3	112	106.6	131.1	112.2
Bambi	15.8	14	16.6	13.7	19.8	17.8	20.2	12.9	10.8	15	11.3	14.1
Banf1	208.8	244.4	278.7	295.7	307.3	264.8	417.6	397.4	349	312.9	369.3	244.2
Bank1	19	16.5	9.6	15.7	12.4	11.1	4.3	23.4	6.5	12.3	22.6	13.5
Banp	24.5	24.2	38.3	43.1	25.5	51.2	69.4	46.8	44.2	46.5	73.3	67.3
Bap1	151.1	132.4	193.8	152.6	182.9	223.7	185	191.7	183.1	143.5	162.1	143.6
Bard1	4	8.9	4.5	3.4	4.1	5.6	4.3	3.5	1.1	5.5	9.9	5.8
Basp1	25.3	22.9	15.3	18.5	23.9	28.9	28.9	23.4	10.8	30.1	15.5	25
Batf	15	17.8	7.7	13	14	10	14.5	12.9	5.4	12.3	4.2	4.5
Batf2	7.1	12.7	10.2	13.7	12.4	13.4	20.2	22.2	2.2	9.6	8.5	10.9
Batf3	4	10.2	5.1	14.4	6.6	8.9	2.9	8.2	3.2	6.8	2.8	3.8
Bax	122.6	115.8	144.1	193	151.6	129.1	172	149.6	130.3	127.1	149.4	88.5
Baz1a	34	42	33.2	24.6	34.6	32.3	24.6	28.1	30.2	46.5	32.4	33.3
Baz1b	264.9	292.8	292	309.4	271.9	272.6	343.9	319.1	318.9	322.4	359.5	330.8
Baz2a	127.3	170.6	196.4	191	173.8	183.6	189.3	161.3	118.5	133.9	142.4	110.9
Baz2b	73.5	66.2	56.1	67.1	47.8	55.6	66.5	64.3	57.1	68.3	55	48.1
Bbc3	34	36.9	32.5	24.6	14	30	26	22.2	17.2	26	15.5	35.3
Bbip1	89.4	72.6	59.3	67.1	49.4	57.9	99.7	67.8	86.2	84.7	91.6	92.3
Bbox1	668.3	487.6	392.2	418.9	309.8	346.1	482.7	411.5	570.9	538.3	445.5	605.7
Bbs1	8.7	5.1	12.8	3.4	4.9	3.3	8.7	12.9	7.5	5.5	12.7	7.1
Bbs10	22.9	20.4	14.7	12.3	13.2	16.7	15.9	24.5	14	17.8	5.6	8.3
Bbs12	8.7	7.6	2.6	0.7	5.8	3.3	4.3	4.7	2.2	5.5	1.4	1.3
Bbs2	12.7	15.3	17.2	15.1	26.4	12.2	21.7	7	11.8	10.9	14.1	16
Bbs4	18.2	12.7	14.7	12.3	11.5	13.4	21.7	18.7	20.5	12.3	12.7	16.7
Bbs5	19.8	26.7	11.5	14.4	10.7	3.3	4.3	5.8	10.8	24.6	8.5	13.5
Bbs7	17.4	12.7	24.2	25.3	29.7	25.6	13	11.7	25.9	19.1	11.3	19.2
Bbs9	15.8	15.3	28.1	20.5	27.2	32.3	14.5	30.4	16.2	9.6	19.7	12.8
Bbx	90.9	95.5	72.7	56.8	54.4	55.6	52	53.8	53.9	65.6	67.7	71.2
BC002163	10.3	7.6	7	4.8	9.1	1.1	8.7	8.2	9.7	15	9.9	18.6
BC003331	113.9	78.9	75.2	72.6	81.6	67.9	62.1	50.3	117.4	128.4	88.8	85.9
BC003965	152.6	119.7	105.8	120.5	129.3	90.1	105.5	113.4	143.3	146.2	141	136.5
BC004004	670.6	747.3	867.8	800.2	977.1	894.6	703.8	666.3	742.2	647.6	859.9	654.5
BC005537	661.1	553.8	426.6	382.6	329.5	531.9	309.2	265.3	311.3	505.5	366.5	569.2
BC005561	11.9	14	9.6	12.3	7.4	12.2	14.5	3.5	8.6	10.9	15.5	16.7
BC005624	187.4	120.9	176	143.7	237.3	223.7	225.4	251.3	234.8	226.8	212.9	171.1
BC017158	120.2	179.5	211.1	221.8	128.5	146.9	365.6	278.2	179.9	159.9	172	155.1
BC017643	38	30.6	34.4	39	41.2	60.1	31.8	42.1	39.9	51.9	70.5	37.8
BC020402	4	3.8	3.2	5.5	4.1	10	7.2	7	7.5	1.4	4.2	7.1
BC021614	126.5	213.9	164.5	187.5	216.7	219.2	310.7	279.4	219.8	252.8	239.6	203.8
BC021767	4	1.3	0.6	2.1	5.8	2.2	0	0	1.1	2.7	2.8	1.3
BC021891	37.2	30.6	29.3	28.1	42	46.7	60.7	19.9	40.9	36.9	26.8	27.6
BC022687	3.2	1.3	3.2	4.8	4.1	2.2	4.3	4.7	4.3	4.1	4.2	0
BC023829	125	187.1	165.2	138.9	108.7	172.5	348.3	191.7	165.9	169.4	148	177.6
BC024139	3.2	5.1	8.9	6.2	3.3	6.7	8.7	7	10.8	2.7	2.8	8.3
BC024386	800.3	892.4	1416.8	938.4	1094	1394.2	1606.9	930.5	1285.1	789.7	964.2	962.1
BC024978	41.9	45.8	36.3	30.1	32.1	22.3	59.2	63.1	38.8	60.1	32.4	34
BC025920	4.7	2.5	1.9	0	1.6	2.2	5.8	0	1.1	0	0	0.6
BC026585	73.5	104.4	119.2	87.6	89.8	73.4	96.8	77.1	108.8	87.4	93	86.5
BC027231	4.7	17.8	12.1	10.3	10.7	27.8	4.3	11.7	14	16.4	12.7	19.9
BC028528	14.2	1.3	5.7	6.8	4.9	12.2	10.1	10.5	5.4	5.5	7	10.9
BC029214	208.8	247	274.2	293.6	173.8	190.3	448	321.5	330.7	248.7	289	257.7
BC029722	119.4	134.9	132.6	145.1	122.8	119.1	91	147.3	121.7	118.9	152.2	101.9
BC030336	47.5	50.9	44	42.4	52.7	56.7	41.9	37.4	43.1	53.3	42.3	52.6
BC031181	383.6	328.4	299.7	322.4	350.1	314.9	218.2	321.5	392.1	337.5	390.5	391
BC031361	2.4	0	1.9	2.7	3.3	5.6	1.4	1.2	3.2	5.5	4.2	3.8
BC035044	1.6	7.6	1.9	4.8	0.8	4.5	4.3	5.8	1.1	5.5	1.4	3.2
BC037034	73.5	90.4	118	104.7	112	105.7	203.8	141.4	114.2	88.8	90.2	100
BC039771	0.8	2.5	4.5	3.4	0	3.3	1.4	0	1.1	0	1.4	3.2
BC048403	17.4	20.4	25.5	21.9	23.1	34.5	24.6	11.7	23.7	35.5	21.1	25
BC048546	239.6	140	169.6	138.9	183.7	186.9	278.9	321.5	365.2	250	415.8	287.8
BC049352	0.8	1.3	1.3	4.8	0.8	2.2	1.4	0	0	1.4	0	1.9
BC049762	2.4	2.5	1.3	4.1	4.9	3.3	7.2	4.7	0	1.4	1.4	1.9
BC051226	16.6	15.3	24.2	32.9	15.7	20	47.7	16.4	11.8	12.3	7	11.5
BC052040	38	34.4	38.3	40.4	13.2	31.2	37.6	11.7	20.5	21.9	29.6	19.9
BC055324	4	1.3	2.6	4.1	1.6	2.2	0	0	2.2	2.7	4.2	0.6
BC064078	3.2	7.6	2.6	1.4	3.3	4.5	1.4	9.4	2.2	2.7	1.4	1.3
BC065397	4.7	3.8	3.8	13	2.5	3.3	4.3	0	2.2	6.8	4.2	5.1
BC068281	31.6	28	41.4	49.3	32.1	36.7	21.7	31.6	29.1	23.2	35.2	31.4
BC089597	836.7	906.4	1153.5	1182.1	1234.1	1522.2	2462.4	2542.4	2243.8	1453.7	1938.3	1677.5
BC147527	4.7	3.8	0	2.1	0	1.1	0	1.2	0	1.4	1.4	0.6
Bcam	34	33.1	23	34.2	35.4	34.5	66.5	40.9	36.6	36.9	39.5	42.9
Bcan	0	0	0	0	2.5	0	0	0	6.5	0	0	0
Bcap29	53	38.2	19.1	20.5	14.8	18.9	21.7	22.2	29.1	32.8	36.7	30.1
Bcap31	880.2	774	844.9	737.2	993.5	731.1	874.3	854.5	1092.3	909.9	907.8	832
Bcar1	151.1	154	220.6	200.6	169.7	219.2	159	185.9	169.1	170.8	141	206.4
Bcar3	235.7	306.8	297.1	290.2	271.9	191.4	206.6	288.7	267.1	225.4	180.4	239.7
Bcas2	174	143.8	112.2	104.7	125.2	100.1	92.5	91.2	162.7	150.3	141	165.4
Bcas3	101.2	90.4	149.8	109.5	121.1	171.4	263	233.8	155.1	142.1	170.6	128.2
Bcas3os2	6.3	6.4	2.6	6.8	4.1	3.3	2.9	2.3	3.2	0	7	3.2
Bcat1	0.8	1.3	1.3	2.7	0	3.3	0	4.7	0	5.5	5.6	4.5
Bcat2	70.4	67.5	79.1	83.5	98.9	96.8	109.8	132.1	109.9	79.2	111.4	83.3
Bccip	506.1	457	516.5	371	424.3	491.8	317.9	429	516	519.2	382	590.4
Bcdin3d	13.4	3.8	13.4	17.8	21.4	14.5	4.3	1.2	11.8	5.5	7	8.3
Bche	1390.3	1082.1	844.9	989.8	710.1	1060.4	883	661.6	899.5	914	793.6	1029.4
Bckdha	698.3	838.9	1291.2	1009.6	1066	1418.7	1455.2	1223.9	1029.8	793.8	858.5	1016
Bckdhb	644.5	659.4	526.1	514.7	475.3	486.3	459.5	440.7	588.2	709.1	607.6	634.6
Bckdk	64.8	86.6	74.6	78	92.3	93.5	70.8	84.2	67.9	82	59.2	63.5
Bcl10	93.3	110.8	114.1	93.8	106.3	96.8	62.1	79.5	74.3	92.9	95.9	82.7
Bcl11a	4.7	0	0.6	2.1	5.8	2.2	1.4	14	3.2	2.7	11.3	1.3
Bcl2	13.4	16.5	10.8	12.3	9.9	7.8	18.8	4.7	10.8	12.3	5.6	12.2
Bcl2a1b	13.4	20.4	1.3	4.1	7.4	5.6	2.9	4.7	2.2	8.2	4.2	3.8
Bcl2l1	189	216.4	306.7	296.4	270.2	253.7	391.6	438.4	258.5	265.1	339.7	235.9
Bcl2l11	44.3	63.7	49.7	48.6	59.3	76.8	34.7	54.9	49.6	45.1	39.5	28.8
Bcl2l12	30.1	24.2	39.5	47.2	29.7	34.5	43.4	57.3	33.4	36.9	33.8	25
Bcl2l13	279.2	320.8	385.8	314.9	362.5	380.6	273.1	332	335	341.6	314.4	351.3
Bcl2l14	5.5	1.3	1.3	1.4	3.3	1.1	1.4	0	1.1	2.7	0	1.9
Bcl2l2	26.1	33.1	34.4	33.5	41.2	62.3	21.7	31.6	31.2	28.7	29.6	32
Bcl3	208.8	198.6	262.1	217	416.9	333.8	546.2	709.5	311.3	319.7	329.9	216
Bcl6	74.3	187.1	127.5	109.5	110.4	89	86.7	247.8	37.7	87.4	67.7	105.8
Bcl6b	5.5	7.6	1.3	6.8	14	7.8	2.9	9.4	6.5	10.9	9.9	3.2
Bcl7a	25.3	38.2	33.8	30.1	36.2	41.2	27.5	40.9	28	41	33.8	19.9
Bcl7b	95.7	128.6	97.6	94.5	126	122.4	112.7	132.1	94.8	105.2	100.1	93.6
Bcl7c	92.5	95.5	125	147.2	147.5	171.4	345.4	258.3	148.7	162.6	235.4	132.7
Bcl9	19	29.3	26.1	32.9	28	35.6	76.6	49.1	38.8	24.6	29.6	24.4
Bcl9l	113.1	160.4	180.5	140.3	203.5	273.7	362.7	329.6	226.2	236.4	193.1	205.8
Bclaf1	128.9	155.3	130.7	127.3	106.3	124.6	115.6	60.8	79.7	91.5	87.4	94.2
Bco1	55.4	62.4	86.1	73.9	50.3	73.4	44.8	39.7	74.3	62.8	49.3	70.5
Bco2	112.3	113.3	103.3	111.6	79.9	87.9	78	69	86.2	86.1	74.7	96.1
Bcor	93.3	104.4	93.7	89	85.7	95.7	150.3	157.8	139	116.1	108.5	101.9
Bcorl1	31.6	49.6	54.8	47.9	61.8	61.2	54.9	49.1	36.6	35.5	28.2	41
Bcr	278.4	294.1	357.1	331.3	365.8	370.5	374.3	416.1	304.9	273.3	345.4	309.6
Bcs1l	158.2	161.7	183.6	182.1	130.2	116.8	173.4	173	147.6	162.6	194.5	130.8
Bdh1	1211.6	1654.9	2050.7	1733.8	1471.4	1397.6	1491.3	1747.6	1751.5	1502.9	1165.8	1366
Bdh2	113.9	78.9	89.3	89.7	97.2	81.2	98.3	76	161.6	101.1	91.6	133.3
Bdnf	7.9	5.1	1.9	4.1	9.9	2.2	7.2	2.3	3.2	4.1	0	3.2
Bdp1	94.1	84	68.2	98.6	73.3	89	41.9	43.3	62.5	80.6	71.9	76.3
Becn1	153.4	160.4	139.6	198.5	160.6	135.8	190.8	175.3	145.4	183.1	176.2	165.4
Bend3	41.1	29.3	38.9	34.2	42	49	49.1	39.7	47.4	43.7	36.7	42.3
Bend4	5.5	2.5	3.2	6.8	1.6	4.5	5.8	9.4	1.1	1.4	1.4	1.3
Bend7	26.9	43.3	55.5	32.2	37.1	51.2	11.6	17.5	21.5	27.3	16.9	34.6
Bet1	287.1	227.9	186.8	228.6	185.4	132.4	185	178.8	187.4	204.9	224.1	203.8
Bet1l	36.4	40.7	45.9	59.5	47	70.1	59.2	95.9	47.4	75.1	53.6	55.1
Bex4	2.4	1.3	1.3	2.1	4.1	1.1	8.7	1.2	1.1	2.7	1.4	1.9
Bfar	161.3	162.9	191.9	198.5	199.4	204.7	117.1	199.9	206.8	142.1	207.2	176.9
Bgn	1527.9	1488.1	1297	1329.3	1486.2	1831.6	2372.8	1574.6	1090.1	1661.4	1364.5	1478.1
Bhlha15	3.2	0	0.6	0.7	0.8	0	1.4	19.9	2.2	5.5	5.6	3.8
Bhlhb9	12.7	16.5	8.9	4.8	4.1	5.6	5.8	8.2	7.5	9.6	8.5	10.3
Bhlhe40	911.8	842.7	769.6	642.7	1086.6	790	605.5	614.9	693.7	715.9	482.1	576.9
Bhmt	6390	4772.5	3355.9	2703.7	2727.7	2955.4	2838.2	2273.6	5437.8	5092	4073.9	3758.2
Bhmt2	1081.9	1298.5	1117.8	1282.7	1052	900.2	1228.3	1298.7	1193.5	1244.7	1325.1	1206.4
Bicc1	36.4	38.2	16.6	20.5	13.2	37.8	18.8	22.2	8.6	23.2	24	34
Bicd2	22.1	29.3	33.8	24.6	39.5	42.3	33.2	14	33.4	28.7	35.2	28.8
Bid	101.2	94.2	94.4	86.2	113.7	130.2	89.6	90	102.3	91.5	74.7	91
Bik	15	14	15.9	13	21.4	23.4	26	40.9	15.1	17.8	11.3	11.5
Bin1	51.4	59.8	87.4	73.9	90.6	84.6	92.5	92.3	103.4	62.8	66.3	44.9
Bin2	25.3	73.8	32.5	69.8	41.2	37.8	57.8	60.8	10.8	34.2	36.7	26.3
Bin3	95.7	119.7	132	149.2	132.6	153.6	128.6	176.5	135.7	118.9	149.4	115.4
Birc2	68	66.2	43.4	63	57.7	71.2	57.8	50.3	57.1	49.2	83.2	64.7
Birc3	52.2	49.6	28.1	41.1	39.5	57.9	41.9	24.5	39.9	51.9	32.4	50
Birc5	7.9	6.4	7.7	7.5	10.7	5.6	10.1	4.7	17.2	10.9	56.4	10.9
Birc6	505.3	563.9	496.1	523.6	422.6	496.3	482.7	430.2	406.1	398.9	401.8	458.3
Bivm	75.1	70	50.4	52	47.8	50.1	24.6	30.4	35.5	50.6	43.7	46.8
Blcap	273.6	238.1	267.8	256	258.7	262.6	160.4	242	265	277.3	232.6	276.3
Blm	9.5	2.5	15.9	19.2	13.2	5.6	7.2	5.8	3.2	4.1	15.5	3.2
Blmh	189	170.6	182.4	156.1	160.6	163.6	109.8	128.6	151.9	173.5	142.4	184.6
Blnk	91.7	39.5	40.8	41.8	50.3	36.7	27.5	40.9	30.2	26	36.7	35.3
Bloc1s1	459.5	445.6	440.6	421	515.7	434	556.4	599.7	580.6	500	618.8	575
Bloc1s2	18.2	8.9	20.4	13	15.7	21.1	20.2	15.2	22.6	15	29.6	23.7
Bloc1s3	22.1	30.6	30.6	29.4	28.8	33.4	27.5	30.4	8.6	17.8	16.9	22.4
Bloc1s4	33.2	21.6	33.8	32.2	42	33.4	8.7	19.9	24.8	21.9	25.4	21.2
Bloc1s5	102.8	85.3	118.6	119.1	98.9	82.3	80.9	98.2	94.8	86.1	114.2	92.3
Bloc1s6	86.2	77.7	85.4	78.7	81.6	80.1	85.3	79.5	120.6	86.1	98.7	98.7
Blvra	86.2	91.7	77.2	87.6	67.6	45.6	80.9	64.3	86.2	91.5	78.9	72.4
Blvrb	747.3	786.7	1232.6	1004.1	1077.6	1191.7	1981.2	1953.3	1433.8	1199.6	1233.4	1248
Blzf1	41.9	34.4	22.3	32.2	17.3	25.6	28.9	17.5	25.9	38.3	28.2	32.7
Bmf	30.8	63.7	58.7	48.6	66.7	80.1	41.9	33.9	20.5	17.8	19.7	25
Bmi1	126.5	108.2	66.3	82.1	64.3	84.6	54.9	60.8	68.9	91.5	63.4	100.6
Bmp1	552.8	613.6	834	774.1	637.6	718.8	955.2	983.1	685.1	569.7	837.3	591.6
Bmp10	8.7	6.4	3.8	4.1	3.3	3.3	4.3	5.8	4.3	2.7	5.6	4.5
Bmp2	64.1	54.7	53.6	29.4	77.4	64.5	88.2	59.6	42	99.7	40.9	75.6
Bmp2k	39.5	45.8	27.4	41.1	31.3	34.5	23.1	26.9	21.5	36.9	32.4	21.2
Bmp4	34	31.8	26.1	21.9	35.4	34.5	47.7	44.4	15.1	28.7	33.8	28.8
Bmp5	19	30.6	18.5	15.7	17.3	14.5	5.8	17.5	5.4	12.3	12.7	20.5
Bmp6	8.7	11.5	14.7	8.2	11.5	14.5	14.5	11.7	7.5	6.8	11.3	6.4
Bmp7	21.4	20.4	21	19.2	25.5	15.6	11.6	21	30.2	28.7	26.8	15.4
Bmper	31.6	16.5	11.5	21.2	13.2	21.1	10.1	18.7	12.9	9.6	31	16
Bmpr1a	286.3	259.7	164.5	170.4	182.1	152.4	148.8	142.6	174.5	243.2	193.1	230.1
Bmpr2	258.6	207.5	152.4	198.5	188.7	193.6	132.9	130.9	183.1	239.1	152.2	244.2
Bms1	98.9	87.8	85.4	93.8	74.1	85.7	66.5	80.7	96.9	95.6	88.8	89.7
Bmyc	30.8	22.9	39.5	39.7	34.6	54.5	62.1	43.3	37.7	46.5	39.5	34
Bnc1	4.7	5.1	2.6	1.4	2.5	1.1	1.4	4.7	6.5	1.4	1.4	7.1
Bnc2	7.1	2.5	2.6	2.7	5.8	1.1	0	3.5	3.2	2.7	2.8	5.8
Bnip1	65.6	80.2	102	106.1	131	121.3	134.4	146.1	131.4	88.8	145.2	93.6
Bnip2	158.2	165.5	126.3	99.9	139.2	124.6	95.4	107.5	144.3	172.1	194.5	177.6
Bnip3	729.9	846.5	1110.8	1104.1	682.1	910.2	2388.7	1719.5	1198.9	1124.4	917.7	983.3
Bnip3l	147.9	134.9	147.9	127.3	120.3	139.1	121.4	106.4	121.7	148.9	118.4	153.8
Boc	4.7	1.3	2.6	2.7	10.7	3.3	1.4	3.5	18.3	10.9	5.6	4.5
Bod1	68	76.4	68.9	60.2	74.1	59	65	74.8	71.1	66.9	69.1	64.1
Bod1l	105.2	84	103.9	99.9	116.2	89	91	87.7	113.1	69.7	67.7	102.6
Bok	26.9	28	44	45.2	27.2	34.5	33.2	19.9	9.7	12.3	14.1	25.6
Bola1	172.4	151.5	205.3	210.8	191.1	165.8	375.7	322.6	273.6	270.5	269.2	209.6
Bola2	162.9	173.1	191.3	221.1	236.4	211.4	211	293.4	245.6	185.8	221.3	217.3
Bola3	338.5	281.3	302.2	336.8	276	262.6	377.2	336.7	322.1	307.4	317.2	332
Bop1	106	113.3	153	123.2	152.4	133.5	135.8	168.3	99.1	118.9	129.7	118.6
Bora	3.2	3.8	5.1	0.7	2.5	7.8	4.3	1.2	7.5	0	4.2	9
Bpgm	75.9	76.4	65.7	55.4	88.1	59	122.8	78.3	73.3	50.6	181.8	72.4
Bphl	889.7	930.6	971.8	839.9	748.9	767.8	1114.2	801.9	1431.6	1105.3	960	971.8
Bpnt1	295.8	259.7	328.4	280	288.3	252.6	225.4	220.9	290.8	314.2	212.9	305.1
Bptf	199.3	229.1	278.7	223.1	195.2	248.1	150.3	160.1	168	132.5	169.2	183.3
Braf	98.9	118.4	111	102.7	97.2	101.3	89.6	113.4	89.4	88.8	84.6	97.4
Brap	419.9	440.5	764.5	544.2	630.2	893.5	440.8	437.2	449.2	456.3	408.8	448.1
Brat1	82.2	72.6	77.8	90.4	103.8	86.8	114.2	129.8	109.9	68.3	71.9	71.2
Brca1	39.5	25.5	21.7	26	23.9	27.8	8.7	10.5	18.3	26	16.9	21.8
Brca2	24.5	15.3	30.6	24.6	28.8	31.2	20.2	12.9	14	16.4	19.7	19.2
Brcc3	143.9	127.3	99.5	105.4	131.8	117.9	127.2	129.8	149.7	165.3	104.3	126.9
Brd1	90.2	95.5	123.7	117	107.9	101.3	89.6	81.8	73.3	87.4	70.5	88.5
Brd2	424.7	423.9	549.7	600.3	723.3	741.1	413.3	464.1	391	412.6	408.8	441
Brd3	125.7	159.1	178.5	164.3	158.2	151.3	138.7	134.4	129.3	131.2	119.8	149.4
Brd4	377.2	437.9	546.5	442.2	482.8	503	502.9	526	394.3	344.3	468	368.6
Brd7	143.1	110.8	102	97.2	112.9	102.4	73.7	97	128.2	116.1	114.2	130.1
Brd8	45.9	68.7	61.2	48.6	37.9	44.5	24.6	33.9	31.2	35.5	64.8	52.6
Brd9	29.3	24.2	23.6	32.9	24.7	26.7	27.5	18.7	53.9	23.2	22.6	29.5
Brdt	13.4	16.5	17.2	18.5	12.4	20	5.8	11.7	3.2	12.3	12.7	7.7
Bre	281.5	238.1	274.8	256	275.2	221.4	228.3	222.1	255.3	252.8	283.3	230.1
Brf1	34.8	59.8	63.1	50	62.6	70.1	66.5	43.3	43.1	57.4	56.4	41.7
Brf2	51.4	15.3	52.9	52	77.4	82.3	65	70.1	74.3	50.6	74.7	55.8
Bri3	230.9	285.2	388.3	272.4	300.7	452.9	382.9	319.1	203.6	236.4	232.6	264.7
Bri3bp	181.1	187.1	256.3	213.6	181.2	191.4	164.7	187	197.1	207.7	228.4	161.5
Brip1	7.9	12.7	14.7	13.7	11.5	13.4	2.9	5.8	7.5	15	5.6	7.1
Brip1os	132.1	151.5	162	152	154.9	165.8	189.3	167.2	163.7	185.8	141	164.1
Brix1	97.3	108.2	66.3	68.4	84.9	71.2	82.4	71.3	102.3	147.6	98.7	113.5
Brk1	408.9	453.2	506.3	541.4	580.8	549.7	758.7	792.5	653.9	599.8	685.1	535.2
Brms1	50.6	59.8	85.4	86.2	96.4	103.5	141.6	143.8	94.8	75.1	91.6	97.4
Brms1l	25.3	42	19.1	24	34.6	16.7	27.5	36.2	30.2	23.2	29.6	16
Brox	74.3	68.7	81.6	73.9	92.3	65.7	60.7	66.6	81.9	124.3	98.7	89.1
Brpf1	33.2	47.1	75.9	73.9	70	79	70.8	56.1	61.4	53.3	43.7	71.8
Brpf3	98.9	124.8	214.9	145.8	283.4	241.5	241.3	245.5	158.3	158.5	181.8	146.8
Brwd1	98.9	126	88	102.7	79.1	92.4	99.7	100.5	80.8	95.6	80.4	95.5
Brwd3	22.9	21.6	34.4	26.7	21.4	22.3	31.8	19.9	16.2	23.2	19.7	25.6
Bscl2	376.4	454.5	506.3	442.2	451.5	484	570.8	438.4	404	427.6	507.5	360.9
Bsdc1	346.4	373	609	477.1	454.8	544.1	302	412.6	304.9	315.6	327	331.4
Bsg	2789.3	2975	3005.9	3122.6	2807.6	3215.8	3088.2	3082.5	2726.4	2492	4131.7	2914
Bspry	2.4	1.3	1.3	5.5	3.3	2.2	5.8	3.5	0	4.1	2.8	1.3
Bst1	7.9	0	0	0	0	0	1.4	10.5	1.1	5.5	2.8	1.9
Bst2	1349.2	1135.5	1665.5	1531.2	1627.1	1299.7	987	896.6	1123.5	1217.3	1234.9	1197.4
Btaf1	110.7	108.2	81.6	100.6	95.6	61.2	86.7	78.3	90.5	90.2	105.7	91.7
Btbd1	141.6	110.8	76.5	96.5	98	80.1	83.8	97	127.1	87.4	104.3	130.8
Btbd10	24.5	7.6	9.6	13	18.9	14.5	13	12.9	10.8	15	9.9	19.2
Btbd11	6.3	16.5	3.8	11.6	13.2	12.2	8.7	9.4	6.5	8.2	11.3	9.6
Btbd19	10.3	10.2	6.4	11.6	7.4	14.5	14.5	10.5	7.5	5.5	9.9	4.5
Btbd2	174.8	188.4	262.7	179.3	213.4	332.7	359.8	300.4	223	168	150.8	210.2
Btbd3	34.8	22.9	30	17.1	22.2	17.8	18.8	21	34.5	27.3	24	28.2
Btbd6	63.3	64.9	81	82.1	100.5	117.9	132.9	136.8	108.8	73.8	93	86.5
Btbd7	80.7	86.6	89.9	59.5	71.7	69	31.8	40.9	32.3	54.7	59.2	53.8
Btbd9	79.1	94.2	93.7	95.8	68.4	92.4	102.6	94.7	70	77.9	101.5	60.3
Btc	25.3	12.7	7.7	8.2	4.9	3.3	1.4	1.2	2.2	4.1	2.8	4.5
Btd	703.8	737.1	1110.8	930.2	946.6	1109.4	661.9	724.7	733.6	631.2	627.3	726.9
Btf3	1181.5	1103.7	1309.1	1092.4	1377.4	1250.7	1143.1	1347.8	1400.4	1425	1236.3	1358.3
Btf3l4	107.6	118.4	88.6	106.8	84.9	89	72.3	62	58.2	79.2	84.6	71.2
Btg1	200.9	217.7	233.4	249.2	210.1	193.6	154.6	196.4	161.6	123	159.3	151.9
Btg2	132.9	119.7	100.7	133.5	154.1	183.6	143.1	155.5	116.3	169.4	296	131.4
Btk	12.7	10.2	4.5	9.6	11.5	15.6	4.3	10.5	3.2	15	7	9
Btla	6.3	7.6	1.3	4.8	2.5	2.2	0	4.7	1.1	6.8	1.4	6.4
Btnl9	4.7	3.8	3.2	5.5	4.1	2.2	5.8	4.7	3.2	8.2	8.5	9
Btrc	72.8	82.7	102.7	101.3	116.2	75.7	78	64.3	91.6	69.7	117	70.5
Bub1b	7.9	8.9	8.9	8.9	8.2	14.5	10.1	9.4	8.6	6.8	16.9	3.8
Bub3	260.2	255.9	254.4	236.1	305.6	253.7	250	303.9	323.2	258.2	293.2	315.4
Bud13	26.9	26.7	78.4	48.6	65.9	62.3	43.4	45.6	44.2	34.2	38.1	33.3
Bud31	311.6	240.6	193.2	218.3	247.1	178	359.8	330.8	327.5	333.4	366.5	271.8
Bves	0	0	0	0	4.9	0	1.4	0	5.4	0	0	0.6
Bvht	11.1	3.8	3.2	3.4	4.1	4.5	4.3	4.7	6.5	9.6	5.6	7.1
Bysl	111.5	95.5	77.8	102	93.9	65.7	177.7	159	154	144.8	157.9	119.9
Bzw1	407.3	343.7	291.4	316.2	283.4	262.6	242.8	289.9	349	379.8	253.7	395.5
Bzw2	72.8	44.6	38.9	56.1	77.4	41.2	104	105.2	87.3	69.7	74.7	87.8
C030006K11Rik	142.4	156.6	160	167	134.3	135.8	234.1	238.5	209	177.6	177.6	146.1
C030016D13Rik	0.8	0	1.9	6.2	2.5	0	2.9	2.3	0	2.7	4.2	1.9
C030037D09Rik	0	1.3	3.2	5.5	2.5	3.3	11.6	7	4.3	1.4	2.8	1.3
C130046K22Rik	8.7	14	9.6	10.3	10.7	6.7	13	9.4	3.2	15	2.8	9
C130050O18Rik	6.3	5.1	2.6	7.5	1.6	3.3	2.9	4.7	4.3	8.2	4.2	1.9
C130074G19Rik	627.1	710.3	893.3	782.4	1032.3	1048.2	953.8	880.2	881.2	718.6	820.4	712.2
C1d	240.4	300.4	158.8	176.6	131.8	141.3	135.8	97	181	207.7	145.2	223.7
C1galt1	147.1	92.9	78.4	67.8	58.5	57.9	39	52.6	66.8	77.9	56.4	100
C1galt1c1	140.8	75.1	76.5	81.5	93.9	87.9	60.7	72.5	67.9	98.4	62	89.1
C1qa	296.6	439.2	290.8	442.2	312.2	445.1	385.8	466.4	191.7	280.1	332.7	238.5
C1qb	661.9	1127.9	631.3	924	771.9	902.4	630.1	801.9	396.4	666.7	710.5	596.1
C1qbp	571.8	501.6	549.7	461.3	436.6	377.2	536.1	492.1	619.4	527.4	448.3	537.2
C1qc	492.7	650.5	460.4	745.4	623.6	1087.1	819.4	1124.5	393.2	483.7	515.9	423.7
C1qtnf1	174	155.3	171.5	149.2	280.1	268.2	332.4	371.7	186.4	239.1	235.4	226.3
C1qtnf2	7.9	7.6	6.4	4.8	4.9	7.8	5.8	0	3.2	2.7	2.8	8.3
C1qtnf4	1.6	6.4	2.6	2.1	9.1	2.2	7.2	18.7	2.2	9.6	5.6	3.8
C1qtnf6	4	6.4	6.4	11.6	14	6.7	7.2	10.5	14	5.5	5.6	3.8
C1qtnf7	5.5	2.5	3.8	2.7	1.6	1.1	4.3	7	1.1	1.4	1.4	3.8
C1qtnf9	1.6	0	0.6	1.4	7.4	3.3	0	1.2	2.2	0	0	0
C1ra	1185.5	1139.3	1498.5	1238.9	1235.7	1161.7	1011.6	1165.4	1118.1	1093	1229.2	1172.4
C1rl	399.4	429	577.1	499	402.9	487.4	495.7	568.1	500.9	392.1	501.8	428.8
C1s1	1784.9	1527.6	1772	1697.5	1268.7	1575.6	1173.4	1275.3	1313.1	1471.5	1471.7	1887.7
C2	1246.4	1079.5	1234.5	1312.1	1191.3	1429.9	2118.5	2374.1	1719.2	1568.5	1886.1	1406.4
C2cd2	650.9	851.6	934.8	768.7	788.4	906.9	699.4	605.5	626.9	657.2	617.4	698
C2cd2l	148.7	180.8	205.3	158.8	220.8	270.4	189.3	239.6	144.3	254.1	195.9	234.6
C2cd3	90.9	91.7	121.8	136.9	131	126.9	89.6	109.9	82.9	98.4	93	80.8
C2cd4d	4	2.5	5.1	11	7.4	11.1	13	17.5	8.6	5.5	2.8	4.5
C2cd5	20.6	26.7	26.8	28.7	15.7	15.6	10.1	21	11.8	21.9	19.7	17.9
C3	149781	159641	141452	143507	127044	113987	123622	133995	151849	128432	199824	142051
C330006A16Rik	498.2	528.3	498.6	609.9	532.2	500.7	591	558.8	541.8	405.8	555.4	503.2
C330007P06Rik	75.9	71.3	62.5	58.9	49.4	38.9	28.9	29.2	52.8	60.1	38.1	71.2
C330013E15Rik	10.3	8.9	6.4	4.1	4.9	6.7	5.8	9.4	4.3	9.6	4.2	2.6
C330018D20Rik	73.5	47.1	29.3	34.9	33.8	42.3	36.1	24.5	33.4	50.6	45.1	61.5
C330021F23Rik	13.4	30.6	14.7	13	12.4	11.1	4.3	4.7	16.2	5.5	9.9	14.7
C330027C09Rik	6.3	7.6	6.4	4.1	5.8	2.2	0	2.3	2.2	5.5	7	1.9
C3ar1	59.3	39.5	18.5	24	46.1	33.4	44.8	46.8	39.9	39.6	38.1	43.6
C4a	58.5	42	24.2	34.9	42	44.5	28.9	38.6	33.4	32.8	40.9	20.5
C4b	7112.8	9034.5	8798.2	11389.7	6912.7	8375.5	12044.9	12228.2	8362.4	7243.9	13125.3	7233
C4bp	2913.5	2692.4	2489.4	2391.6	2315.8	2192.1	1685	2108.8	2617.6	2795.4	3343.7	2696
C4bp-ps1	5.5	7.6	2.6	4.1	5.8	6.7	20.2	2.3	7.5	12.3	19.7	7.7
C530005A16Rik	4	0	3.8	5.5	3.3	3.3	1.4	2.3	3.2	0	4.2	3.8
C5ar1	24.5	16.5	9.6	10.3	14	16.7	17.3	19.9	10.8	16.4	19.7	19.2
C5ar2	6.3	8.9	7.7	6.8	8.2	8.9	7.2	11.7	2.2	13.7	8.5	5.8
C6	654	304.2	454.6	432.6	629.4	349.4	190.8	462.9	305.9	280.1	400.3	285.9
C630043F03Rik	15	17.8	17.2	34.9	19.8	24.5	21.7	24.5	24.8	15	15.5	25
C7	4.7	1.3	3.2	2.1	0.8	0	0	1.2	0	0	2.8	1.9
C730027H18Rik	69.6	45.8	88.6	75.3	87.3	57.9	47.7	50.3	62.5	32.8	53.6	46.8
C730036E19Rik	78.3	148.9	237.8	221.1	167.2	200.3	333.8	212.7	244.5	158.5	248.1	209.6
C77080	289.4	301.7	494.2	376.5	428.4	746.6	278.9	253.7	243.4	336.1	229.8	235.2
C87436	124.2	120.9	103.9	119.1	136.8	110.2	128.6	125.1	123.9	124.3	122.6	99.4
C8a	1808.6	1287	1907.8	1867.3	1490.3	1082.7	1354.1	1844.6	1569.5	1479.7	2505	1474.3
C8b	2446.1	2129.7	2595.2	2530.5	2756.5	1902.8	1781.8	2534.2	2056.4	1739.2	2196.2	2107.6
C8g	6280.8	6595.4	5749	6386.2	5144	4177.2	6806.4	5847	7078.4	6006	7278	5293.4
C9	3530.3	2358.9	1727.4	1850.1	1183.8	1360.9	751.4	768	1057.8	1722.8	1611.2	1777.5
C920006O11Rik	15.8	10.2	9.6	14.4	6.6	10	18.8	8.2	10.8	24.6	9.9	9.6
C920009B18Rik	0	0	1.9	1.4	0.8	6.7	0	0	0	2.7	1.4	0
C920021L13Rik	1.6	1.3	3.8	5.5	4.9	4.5	4.3	1.2	3.2	6.8	0	1.9
Caap1	16.6	17.8	16.6	14.4	3.3	3.3	5.8	5.8	17.2	12.3	8.5	13.5
Cab39	186.6	157.9	148.6	144.4	165.6	156.9	138.7	123.9	179.9	198.1	143.8	201.9
Cab39l	418.4	388.3	309.9	357.3	261.2	207	329.5	264.2	296.2	370.3	366.5	327.6
Cabin1	118.6	188.4	147.3	189.6	152.4	166.9	242.8	254.8	164.8	112	198.8	138.5
Cables1	18.2	8.9	19.1	20.5	24.7	45.6	17.3	5.8	7.5	1.4	4.2	9.6
Cables2	177.1	173.1	264	193.7	297.4	300.4	180.6	213.9	219.8	218.6	186.1	201.3
Cabyr	4	2.5	3.8	5.5	8.2	3.3	1.4	1.2	4.3	1.4	1.4	1.9
Cacfd1	95.7	100.6	121.2	117.7	127.7	106.8	138.7	190.5	101.3	92.9	136.7	107
Cachd1	6.3	11.5	5.1	9.6	6.6	4.5	4.3	3.5	1.1	6.8	9.9	6.4
Cacna1a	2.4	2.5	5.7	2.1	2.5	10	4.3	2.3	2.2	1.4	0	1.3
Cacna1c	3.2	0	1.3	1.4	9.1	2.2	1.4	3.5	12.9	1.4	1.4	3.2
Cacna1d	3.2	5.1	10.2	7.5	4.1	14.5	11.6	7	14	12.3	7	10.3
Cacna1f	1.6	1.3	4.5	4.8	4.9	3.3	4.3	2.3	0	2.7	7	0.6
Cacna1h	0	1.3	0	0.7	1.6	0	0	2.3	7.5	0	0	0.6
Cacna1s	4	3.8	0.6	0.7	33	0	0	25.7	42	0	0	0
Cacna2d1	7.9	3.8	1.9	2.1	9.1	2.2	7.2	1.2	22.6	5.5	5.6	3.8
Cacnb1	2.4	2.5	2.6	4.1	15.7	5.6	4.3	14	19.4	4.1	1.4	4.5
Cacnb2	0	2.5	1.9	2.1	4.9	2.2	0	0	0	1.4	0	1.3
Cacnb3	14.2	11.5	8.3	8.9	6.6	14.5	11.6	8.2	12.9	5.5	9.9	5.8
Cacng7	3.2	2.5	4.5	3.4	0.8	1.1	0	1.2	1.1	1.4	1.4	2.6
Cactin	28.5	34.4	56.8	58.9	70.8	59	67.9	78.3	75.4	46.5	59.2	59
Cacul1	366.2	278.8	234	261.5	313.9	299.3	274.6	238.5	288.7	371.6	325.6	323.1
Cacybp	338.5	264.8	154.9	212.9	154.1	153.6	213.9	154.3	226.2	319.7	238.2	282.7
Cad	90.2	63.7	88.6	82.1	73.3	45.6	85.3	143.8	48.5	84.7	95.9	86.5
Cadm1	238.8	192.2	211.1	180.7	205.1	260.4	176.3	133.3	226.2	213.1	169.2	218.6
Cadm3	23.7	43.3	38.3	41.8	46.1	60.1	76.6	47.9	31.2	45.1	42.3	53.2
Cadm4	8.7	7.6	17.2	19.2	17.3	18.9	13	14	9.7	19.1	15.5	14.7
Cadps2	102	71.3	93.1	84.9	76.6	63.4	73.7	50.3	79.7	88.8	76.1	91.7
Calcoco1	49.8	80.2	174.7	128.7	130.2	188.1	92.5	67.8	87.3	62.8	74.7	71.8
Calcrl	30.8	38.2	15.9	19.2	14	16.7	21.7	10.5	16.2	31.4	32.4	36.5
Cald1	1410.9	1154.6	1134.4	1149.9	1080.9	990.3	624.3	583.3	797.1	972.8	1065.7	1054.4
Calhm2	16.6	25.5	7.7	12.3	12.4	14.5	13	26.9	7.5	8.2	12.7	9
Calm1	1886.2	1984.6	1452.6	1761.2	1647.7	1232.9	1816.5	1852.8	1902.4	1946.9	1794.5	1714
Calm2	469.8	478.6	242.3	211.5	315.5	199.2	172	174.2	367.3	362.1	260.8	409
Calm3	291.8	334.8	366.6	390.2	313.1	320.5	514.5	451.2	327.5	307.4	341.1	317.3
Calml4	7.1	5.1	2.6	2.1	4.9	1.1	4.3	5.8	5.4	2.7	9.9	10.9
Caln1	23.7	20.4	23.6	22.6	27.2	25.6	31.8	59.6	48.5	46.5	49.3	42.9
Calr	5573.8	5037.3	5880.4	5703.1	4358.9	3083.4	3270.2	4541.3	3405.1	4336.5	4071.1	3861.4
Calr3	8.7	6.4	9.6	6.2	12.4	8.9	17.3	8.2	11.8	5.5	8.5	13.5
Calu	544.1	518.1	452.7	541.4	503.4	428.4	348.3	444.2	406.1	459.1	514.5	463.4
Caly	1.6	0	0	4.1	0.8	1.1	2.9	1.2	0	0	0	1.9
Camk1	87	89.1	111	102	93.9	72.3	89.6	83	64.6	75.1	63.4	75
Camk1d	578.1	594.5	648.5	707.1	598.1	873.5	316.5	206.9	399.6	388	477.9	462.8
Camk2a	1.6	0	0.6	0.7	6.6	0	0	4.7	5.4	0	2.8	0
Camk2b	16.6	12.7	9.6	12.3	12.4	4.5	20.2	14	28	16.4	12.7	21.2
Camk2d	54.6	39.5	38.9	35.6	41.2	61.2	49.1	53.8	56	45.1	43.7	44.9
Camk2g	50.6	71.3	66.3	73.9	55.2	63.4	37.6	50.3	31.2	31.4	40.9	34.6
Camk2n1	389.1	353.9	417	305.3	374	392.8	625.7	481.6	538.6	424.9	424.3	423.7
Camk2n2	30.8	33.1	51.6	35.6	96.4	93.5	30.3	60.8	39.9	38.3	53.6	32
Camkk1	0.8	10.2	3.2	2.7	2.5	4.5	4.3	2.3	2.2	5.5	4.2	4.5
Camkk2	115.5	113.3	143.5	143.7	139.2	92.4	73.7	78.3	96.9	95.6	157.9	141.7
Camkmt	5.5	7.6	3.2	6.8	5.8	2.2	1.4	5.8	6.5	8.2	4.2	5.8
Caml	140	118.4	133.3	124.6	197.7	170.2	271.7	300.4	298.4	248.7	258	209
Camsap1	35.6	38.2	63.1	49.3	54.4	55.6	57.8	52.6	57.1	51.9	77.5	46.8
Camsap2	77.5	86.6	72.7	69.1	77.4	63.4	39	63.1	59.2	79.2	74.7	80.1
Camsap3	41.1	52.2	71.4	92.4	111.2	76.8	76.6	51.4	50.6	35.5	43.7	44.9
Camta1	32.4	17.8	18.5	20.5	21.4	12.2	52	31.6	31.2	21.9	16.9	26.9
Camta2	130.5	150.2	216.2	144.4	240.6	259.3	283.2	252.5	114.2	135.3	124	140.4
Cand1	420.7	277.5	311.2	290.2	466.3	341.6	290.5	370.6	446	419.4	387.7	417.9
Cand2	3.2	0	6.4	2.7	11.5	6.7	1.4	2.3	7.5	1.4	1.4	3.2
Cant1	181.1	161.7	195.1	217	237.3	211.4	208.1	244.3	203.6	195.4	243.9	194.2
Canx	2602.7	1980.8	1771.4	1807	1940.1	1455.4	1089.6	1673.9	1826.9	2253	1869.2	2201.8
Cap1	683.3	752.3	793.9	766.6	806.5	793.4	914.7	904.8	717.4	638	606.2	603.2
Cap2	0.8	2.5	0	0	8.2	1.1	0	5.8	15.1	0	0	1.3
Capg	35.6	38.2	12.1	19.2	37.9	31.2	20.2	43.3	19.4	15	26.8	22.4
Capn1	126.5	117.1	151.8	139.6	126.9	143.5	166.2	208.1	96.9	95.6	112.8	86.5
Capn10	83.8	115.8	134.5	133.5	149.1	156.9	117.1	97	132.5	101.1	126.9	125
Capn11	0.8	11.5	17.9	21.2	8.2	2.2	8.7	0	0	0	0	0.6
Capn15	32.4	38.2	34.4	37	29.7	35.6	50.6	29.2	29.1	23.2	46.5	42.3
Capn2	273.6	220.2	225.7	245	177.1	159.1	173.4	175.3	146.5	188.5	195.9	209.6
Capn3	2.4	10.2	8.3	4.1	9.9	5.6	4.3	7	19.4	2.7	2.8	9
Capn5	19.8	26.7	20.4	18.5	24.7	26.7	21.7	22.2	22.6	17.8	32.4	20.5
Capn6	17.4	14	14	6.2	12.4	10	7.2	5.8	7.5	12.3	14.1	17.3
Capn7	177.9	178.2	103.9	134.2	120.3	94.6	102.6	77.1	128.2	136.6	126.9	159.6
Capns1	881	888.6	1159.9	939.8	1314	1531.1	1585.3	1606.1	1386.4	1078	1216.5	1046.8
Caprin1	986.2	998	759.4	884.3	534.7	577.5	523.1	559.9	654.9	802	713.3	867.3
Caprin2	7.9	6.4	8.3	6.8	9.1	8.9	10.1	2.3	5.4	5.5	4.2	5.8
Capsl	5.5	8.9	1.3	5.5	3.3	3.3	4.3	0	2.2	6.8	5.6	1.9
Capza1	64.8	48.4	23.6	45.2	19.8	24.5	24.6	29.2	21.5	50.6	39.5	42.3
Capza2	495.9	392.1	276.7	260.1	298.2	346.1	193.6	210.4	289.8	430.4	290.4	471.1
Capzb	538.6	552.5	524.1	487.3	523.1	505.2	426.3	521.3	580.6	541	538.5	538.4
Car1	53.8	30.6	50.4	56.1	62.6	67.9	114.2	86.5	67.9	41	104.3	60.3
Car11	3.2	6.4	7	9.6	3.3	15.6	0	3.5	3.2	2.7	2.8	3.8
Car13	4	2.5	3.2	2.1	5.8	4.5	2.9	1.2	3.2	6.8	2.8	6.4
Car14	310	440.5	365.4	410.7	379	289.3	398.8	256	326.4	252.8	576.5	325.6
Car15	2.4	3.8	1.3	2.7	3.3	10	13	14	8.6	5.5	5.6	4.5
Car2	78.3	91.7	66.3	71.9	62.6	87.9	67.9	64.3	79.7	99.7	499	132.7
Car3	8766.5	9594.6	7111.7	5597.7	4283.1	4897.1	5180.7	3755.8	7506	4581	3274.6	7250.3
Car4	3.2	0	2.6	2.7	3.3	1.1	2.9	5.8	3.2	8.2	9.9	7.7
Car5a	283.1	352.6	466.1	368.2	284.2	413.9	222.5	226.8	303.8	310.1	239.6	417.9
Car5b	53.8	52.2	30	44.5	33	30	28.9	26.9	24.8	16.4	28.2	34.6
Car7	4.7	7.6	7	12.3	10.7	11.1	15.9	8.2	9.7	4.1	14.1	12.8
Car8	463.4	558.8	459.1	430.5	365	416.2	361.3	302.8	375.9	409.9	318.6	433.3
Car9	6.3	2.5	5.7	3.4	3.3	2.2	8.7	7	1.1	1.4	1.4	10.3
Card10	44.3	85.3	73.3	67.1	91.4	140.2	166.2	113.4	100.2	76.5	80.4	64.1
Card11	3.2	6.4	6.4	3.4	6.6	1.1	4.3	5.8	1.1	1.4	5.6	1.9
Card14	3.2	1.3	3.8	2.1	3.3	3.3	1.4	0	1.1	0	1.4	0
Card6	63.3	64.9	70.1	78	56.8	69	73.7	52.6	68.9	61.5	47.9	74.4
Card9	1.6	3.8	0.6	5.5	0.8	0	0	3.5	3.2	2.7	4.2	0
Carf	18.2	10.2	11.5	11.6	28	13.4	24.6	14	10.8	17.8	14.1	10.3
Carhsp1	408.1	399.7	467.4	509.9	421	459.6	657.5	514.3	605.4	418.1	555.4	435.2
Carkd	204.8	259.7	272.3	233.4	223.3	201.4	290.5	242	286.5	235	311.5	292.9
Carm1	380.4	460.8	642.1	520.2	471.2	559.7	773.1	743.4	510.6	452.2	504.7	467.9
Carns1	6.3	20.4	20.4	14.4	16.5	20	20.2	18.7	14	15	9.9	9.6
Cars	127.3	134.9	169.6	182.1	147.5	145.8	163.3	171.8	157.3	154.4	162.1	117.9
Cars2	99.6	90.4	107.8	87.6	103.8	93.5	80.9	88.8	112	79.2	74.7	92.9
Casc3	122.6	136.2	160.7	138.3	163.1	194.7	173.4	209.2	147.6	155.8	148	126.9
Casc4	22.1	28	22.3	32.9	29.7	15.6	10.1	16.4	22.6	19.1	11.3	19.2
Casd1	138.4	113.3	133.3	99.2	151.6	113.5	88.2	77.1	134.7	91.5	90.2	101.9
Cask	102.8	108.2	91.2	93.1	88.1	65.7	75.1	97	80.8	102.5	84.6	105.1
Caskin2	53.8	52.2	56.1	54.1	71.7	60.1	141.6	123.9	58.2	80.6	73.3	59.6
Casp1	19	28	10.8	11.6	16.5	18.9	24.6	19.9	15.1	38.3	12.7	23.1
Casp12	15	19.1	5.7	12.3	11.5	15.6	15.9	11.7	17.2	9.6	11.3	12.8
Casp2	54.6	45.8	45.9	41.8	23.9	38.9	37.6	25.7	39.9	38.3	47.9	43.6
Casp3	111.5	73.8	98.8	73.9	78.3	82.3	73.7	37.4	77.6	79.2	46.5	89.7
Casp4	19	7.6	1.3	7.5	6.6	10	4.3	5.8	3.2	16.4	4.2	4.5
Casp6	68	85.3	108.4	102	116.2	150.2	67.9	84.2	98	84.7	63.4	91.7
Casp7	211.2	211.3	165.8	179.3	92.3	96.8	151.7	84.2	139	173.5	169.2	172.4
Casp8	213.5	236.8	155.6	195.1	154.9	152.4	274.6	152	159.4	230.9	224.1	201.3
Casp8ap2	19	21.6	14.7	14.4	17.3	17.8	10.1	10.5	16.2	30.1	15.5	20.5
Casp9	86.2	112	114.1	99.9	130.2	123.5	80.9	97	88.3	65.6	77.5	87.2
Casq1	0	0	0	0.7	77.4	2.2	1.4	22.2	88.3	1.4	0	0
Casq2	0	0	0	0	18.9	0	0	2.3	11.8	0	1.4	1.9
Cast	146.3	136.2	144.1	130.1	121.1	150.2	82.4	83	98	112	98.7	150
Casz1	4.7	2.5	5.7	2.1	3.3	3.3	1.4	7	4.3	4.1	4.2	2.6
Cat	12626.5	14709.5	15868.5	13760.1	9007.7	12234.5	10653.2	9287.2	12034.6	11395.9	8170.4	11791.2
Catsper2	7.9	3.8	5.7	4.8	3.3	2.2	11.6	5.8	7.5	2.7	4.2	12.2
Catsperd	6.3	6.4	12.8	3.4	8.2	7.8	7.2	2.3	6.5	4.1	4.2	2.6
Cav1	44.3	36.9	25.5	26	42	27.8	26	44.4	46.3	42.4	33.8	54.5
Cav2	14.2	12.7	6.4	6.8	6.6	2.2	13	5.8	6.5	9.6	11.3	7.1
Cav3	0	0	0	0	5.8	0	1.4	1.2	3.2	0	0	0
Cbfa2t2	59.3	71.3	70.1	67.8	66.7	69	43.4	58.4	38.8	60.1	52.2	55.1
Cbfa2t3	17.4	31.8	26.8	14.4	27.2	33.4	39	39.7	37.7	34.2	19.7	32
Cbfb	72	44.6	45.9	43.1	68.4	64.5	91	66.6	87.3	84.7	64.8	90.4
Cbl	26.9	35.6	28.7	30.1	23.1	25.6	23.1	15.2	17.2	24.6	24	28.8
Cblb	72	90.4	89.3	78	77.4	125.7	59.2	58.4	54.9	42.4	40.9	48.1
Cblc	36.4	50.9	94.4	76	55.2	67.9	78	88.8	52.8	51.9	46.5	64.1
Cbll1	53	48.4	52.9	36.3	45.3	83.5	28.9	39.7	24.8	50.6	29.6	59.6
Cbr1	671.4	595.8	867.2	705.7	789.2	691	1306.4	1077.8	941.5	841.6	917.7	830.1
Cbr2	0.8	0	0.6	0.7	0.8	0	4.3	9.4	6.5	4.1	4.2	0
[truncated: 11,157 more rows]
