# Supplementary material for: Stromal Expression of the Core Clock Gene Period 2 Is Essential for Tumor Initiation and Metastatic Colonization
Source: Front Cell Dev Biol. 2020 Oct 2;8:587697. doi: 10.3389/fcell.2020.587697 (PMC7573548; doi:10.3389/fcell.2020.587697)
Supplement: Supplementary file 4 [file Table_2.XLSX]

## Sheet: Read me
Supplementary Table 2: Pathway analysis of differential gene expression of livers from WT and Per2-/- mice 1 week post MC38 injection to the poral vein. This file contains 4 sheets, one for each cluster shown in Figure 4C. Metascape was used for the analysis.

## Sheet: Cluster1
GroupID	Category	Term	Description	LogP	Log(q-value)	InTerm_InList	Genes	Symbols
1_Summary	GO Biological Processes	GO:0010506	regulation of autophagy	-4.95208	-0.688961	8/253	12795,22241,51800,83669,171543,216805,230784,332110,11883,72962,22057,59092,14368,108961,18053,71839	Plk3,Ulk1,Bok,Wdr6,Bmf,Flcn,Sesn2,Mapk15,Arsa,Tymp,Tob1,Pcbp4,Fzd6,E2f8,Ngfr,Osgin1
1_Member	GO Biological Processes	GO:0010506	regulation of autophagy	-4.95208	-0.688961	8/253	12795,22241,51800,83669,171543,216805,230784,332110	Plk3,Ulk1,Bok,Wdr6,Bmf,Flcn,Sesn2,Mapk15
1_Member	GO Biological Processes	GO:0006914	autophagy	-4.38089	-0.594898	9/395	11883,12795,22241,51800,83669,171543,216805,230784,332110	Arsa,Plk3,Ulk1,Bok,Wdr6,Bmf,Flcn,Sesn2,Mapk15
1_Member	GO Biological Processes	GO:0061919	process utilizing autophagic mechanism	-4.38089	-0.594898	9/395	11883,12795,22241,51800,83669,171543,216805,230784,332110	Arsa,Plk3,Ulk1,Bok,Wdr6,Bmf,Flcn,Sesn2,Mapk15
1_Member	GO Biological Processes	GO:0000002	mitochondrial genome maintenance	-3.37257	-0.0125441	3/35	72962,216805,230784	Tymp,Flcn,Sesn2
1_Member	GO Biological Processes	GO:0031329	regulation of cellular catabolic process	-3.07581	0	10/718	12795,22057,22241,51800,59092,83669,171543,216805,230784,332110	Plk3,Tob1,Ulk1,Bok,Pcbp4,Wdr6,Bmf,Flcn,Sesn2,Mapk15
1_Member	GO Biological Processes	GO:0010508	positive regulation of autophagy	-2.75851	0	4/122	12795,22241,216805,230784	Plk3,Ulk1,Flcn,Sesn2
1_Member	KEGG Pathway	mmu04150	mTOR signaling pathway	-2.40337	0	4/153	14368,22241,216805,230784	Fzd6,Ulk1,Flcn,Sesn2
1_Member	GO Biological Processes	GO:0032465	regulation of cytokinesis	-2.33273	0	3/80	12795,108961,216805	Plk3,E2f8,Flcn
1_Member	GO Biological Processes	GO:0043491	protein kinase B signaling	-2.04337	0	4/194	12795,18053,216805,230784	Plk3,Ngfr,Flcn,Sesn2
1_Member	GO Biological Processes	GO:0030308	negative regulation of cell growth	-2.03573	0	4/195	22241,71839,216805,230784	Ulk1,Osgin1,Flcn,Sesn2
2_Summary	GO Biological Processes	GO:0007623	circadian rhythm	-3.60221	-0.0125441	6/209	18053,21847,23957,107503,217166,269604,15205	Ngfr,Klf10,Nr0b2,Atf5,Nr1d1,Gpr157,Hes1
2_Member	GO Biological Processes	GO:0007623	circadian rhythm	-3.60221	-0.0125441	6/209	18053,21847,23957,107503,217166,269604	Ngfr,Klf10,Nr0b2,Atf5,Nr1d1,Gpr157
2_Member	GO Biological Processes	GO:0048710	regulation of astrocyte differentiation	-3.41017	-0.0125441	3/34	15205,107503,217166	Hes1,Atf5,Nr1d1
2_Member	GO Biological Processes	GO:0045686	negative regulation of glial cell differentiation	-3.37257	-0.0125441	3/35	15205,107503,217166	Hes1,Atf5,Nr1d1
2_Member	GO Biological Processes	GO:0048511	rhythmic process	-2.83403	0	6/293	18053,21847,23957,107503,217166,269604	Ngfr,Klf10,Nr0b2,Atf5,Nr1d1,Gpr157
2_Member	GO Biological Processes	GO:0014014	negative regulation of gliogenesis	-2.81889	0	3/54	15205,107503,217166	Hes1,Atf5,Nr1d1
2_Member	GO Biological Processes	GO:0032922	circadian regulation of gene expression	-2.51375	0	3/69	18053,23957,217166	Ngfr,Nr0b2,Nr1d1
2_Member	GO Biological Processes	GO:0048708	astrocyte differentiation	-2.25929	0	3/85	15205,107503,217166	Hes1,Atf5,Nr1d1
2_Member	GO Biological Processes	GO:0045685	regulation of glial cell differentiation	-2.1772	0	3/91	15205,107503,217166	Hes1,Atf5,Nr1d1
3_Summary	GO Biological Processes	GO:0009267	cellular response to starvation	-3.5092	-0.0125441	5/140	21847,22241,74137,171543,230784,11883	Klf10,Ulk1,Nuak2,Bmf,Sesn2,Arsa
3_Member	GO Biological Processes	GO:0009267	cellular response to starvation	-3.5092	-0.0125441	5/140	21847,22241,74137,171543,230784	Klf10,Ulk1,Nuak2,Bmf,Sesn2
3_Member	GO Biological Processes	GO:0042594	response to starvation	-3.19508	0	5/164	21847,22241,74137,171543,230784	Klf10,Ulk1,Nuak2,Bmf,Sesn2
3_Member	GO Biological Processes	GO:0031669	cellular response to nutrient levels	-2.90872	0	5/190	21847,22241,74137,171543,230784	Klf10,Ulk1,Nuak2,Bmf,Sesn2
3_Member	GO Biological Processes	GO:0031668	cellular response to extracellular stimulus	-2.63824	0	5/219	21847,22241,74137,171543,230784	Klf10,Ulk1,Nuak2,Bmf,Sesn2
3_Member	GO Biological Processes	GO:0031667	response to nutrient levels	-2.32079	0	6/372	11883,21847,22241,74137,171543,230784	Arsa,Klf10,Ulk1,Nuak2,Bmf,Sesn2
3_Member	GO Biological Processes	GO:0071496	cellular response to external stimulus	-2.1736	0	5/282	21847,22241,74137,171543,230784	Klf10,Ulk1,Nuak2,Bmf,Sesn2
3_Member	GO Biological Processes	GO:0009991	response to extracellular stimulus	-2.15531	0	6/403	11883,21847,22241,74137,171543,230784	Arsa,Klf10,Ulk1,Nuak2,Bmf,Sesn2
4_Summary	GO Biological Processes	GO:0010638	positive regulation of organelle organization	-2.96513	0	9/614	20410,20981,22241,51800,52040,58804,171543,214855,332110,13717,15205,69697,11856,107503	Sorbs3,Syt3,Ulk1,Bok,Ppp1r10,Cdc42ep5,Bmf,Arid5a,Mapk15,Eln,Hes1,Camsap3,Arhgap6,Atf5
4_Member	GO Biological Processes	GO:0010638	positive regulation of organelle organization	-2.96513	0	9/614	20410,20981,22241,51800,52040,58804,171543,214855,332110	Sorbs3,Syt3,Ulk1,Bok,Ppp1r10,Cdc42ep5,Bmf,Arid5a,Mapk15
4_Member	GO Biological Processes	GO:0043254	regulation of protein complex assembly	-2.41212	0	7/476	13717,15205,22241,58804,69697,171543,332110	Eln,Hes1,Ulk1,Cdc42ep5,Camsap3,Bmf,Mapk15
4_Member	GO Biological Processes	GO:0051493	regulation of cytoskeleton organization	-2.04102	0	7/559	11856,13717,20410,58804,69697,107503,332110	Arhgap6,Eln,Sorbs3,Cdc42ep5,Camsap3,Atf5,Mapk15
5_Summary	GO Biological Processes	GO:0001892	embryonic placenta development	-2.86685	0	4/114	13875,15205,16477,108961,21386,69697,216805,230796	Erf,Hes1,Junb,E2f8,Tbx3,Camsap3,Flcn,Wdtc1
5_Member	GO Biological Processes	GO:0001892	embryonic placenta development	-2.86685	0	4/114	13875,15205,16477,108961	Erf,Hes1,Junb,E2f8
5_Member	GO Biological Processes	GO:0001701	in utero embryonic development	-2.70841	0	8/541	13875,15205,16477,21386,69697,108961,216805,230796	Erf,Hes1,Junb,Tbx3,Camsap3,E2f8,Flcn,Wdtc1
5_Member	GO Biological Processes	GO:0060711	labyrinthine layer development	-2.68699	0	3/60	13875,15205,16477	Erf,Hes1,Junb
5_Member	GO Biological Processes	GO:0001890	placenta development	-2.20662	0	4/174	13875,15205,16477,108961	Erf,Hes1,Junb,E2f8
6_Summary	GO Biological Processes	GO:0007266	Rho protein signal transduction	-2.83924	0	5/197	18053,58804,98845,216805,219140,51800,171543,22241	Ngfr,Cdc42ep5,Eps8l2,Flcn,Spata13,Bok,Bmf,Ulk1
6_Member	GO Biological Processes	GO:0007266	Rho protein signal transduction	-2.83924	0	5/197	18053,58804,98845,216805,219140	Ngfr,Cdc42ep5,Eps8l2,Flcn,Spata13
6_Member	GO Biological Processes	GO:0035023	regulation of Rho protein signal transduction	-2.58681	0	4/136	18053,98845,216805,219140	Ngfr,Eps8l2,Flcn,Spata13
6_Member	GO Biological Processes	GO:2001235	positive regulation of apoptotic signaling pathway	-2.13057	0	4/183	18053,51800,171543,216805	Ngfr,Bok,Bmf,Flcn
6_Member	GO Biological Processes	GO:0007265	Ras protein signal transduction	-2.07132	0	6/420	18053,22241,58804,98845,216805,219140	Ngfr,Ulk1,Cdc42ep5,Eps8l2,Flcn,Spata13
7_Summary	GO Biological Processes	GO:0035019	somatic stem cell population maintenance	-2.72931	0	3/58	15205,21847,170942,21386	Hes1,Klf10,Erdr1,Tbx3
7_Member	GO Biological Processes	GO:0035019	somatic stem cell population maintenance	-2.72931	0	3/58	15205,21847,170942	Hes1,Klf10,Erdr1
7_Member	GO Biological Processes	GO:0019827	stem cell population maintenance	-2.2419	0	4/170	15205,21386,21847,170942	Hes1,Tbx3,Klf10,Erdr1
7_Member	GO Biological Processes	GO:0098727	maintenance of cell number	-2.20662	0	4/174	15205,21386,21847,170942	Hes1,Tbx3,Klf10,Erdr1
8_Summary	GO Biological Processes	GO:0008285	negative regulation of cell proliferation	-2.60964	0	9/692	15205,18053,22057,83669,107503,170942,194655,209558,216805,22241	Hes1,Ngfr,Tob1,Wdr6,Atf5,Erdr1,Klf11,Enpp3,Flcn,Ulk1
8_Member	GO Biological Processes	GO:0008285	negative regulation of cell proliferation	-2.60964	0	9/692	15205,18053,22057,83669,107503,170942,194655,209558,216805	Hes1,Ngfr,Tob1,Wdr6,Atf5,Erdr1,Klf11,Enpp3,Flcn
8_Member	GO Biological Processes	GO:0090287	regulation of cellular response to growth factor stimulus	-2.23849	0	5/272	15205,18053,22057,22241,216805	Hes1,Ngfr,Tob1,Ulk1,Flcn
9_Summary	GO Biological Processes	GO:0042593	glucose homeostasis	-2.24514	0	5/271	18053,76487,170756,217166,230784	Ngfr,Ppp1r3g,Slc8b1,Nr1d1,Sesn2
9_Member	GO Biological Processes	GO:0042593	glucose homeostasis	-2.24514	0	5/271	18053,76487,170756,217166,230784	Ngfr,Ppp1r3g,Slc8b1,Nr1d1,Sesn2
9_Member	GO Biological Processes	GO:0033500	carbohydrate homeostasis	-2.23849	0	5/272	18053,76487,170756,217166,230784	Ngfr,Ppp1r3g,Slc8b1,Nr1d1,Sesn2
10_Summary	GO Biological Processes	GO:0120035	regulation of plasma membrane bounded cell projection organization	-2.2403	0	9/788	15205,18053,20981,22241,58804,98845,210274,212168,332110	Hes1,Ngfr,Syt3,Ulk1,Cdc42ep5,Eps8l2,Shank2,Zswim4,Mapk15
10_Member	GO Biological Processes	GO:0120035	regulation of plasma membrane bounded cell projection organization	-2.2403	0	9/788	15205,18053,20981,22241,58804,98845,210274,212168,332110	Hes1,Ngfr,Syt3,Ulk1,Cdc42ep5,Eps8l2,Shank2,Zswim4,Mapk15
10_Member	GO Biological Processes	GO:0031344	regulation of cell projection organization	-2.20892	0	9/797	15205,18053,20981,22241,58804,98845,210274,212168,332110	Hes1,Ngfr,Syt3,Ulk1,Cdc42ep5,Eps8l2,Shank2,Zswim4,Mapk15
11_Summary	GO Biological Processes	GO:0000082	G1/S transition of mitotic cell cycle	-2.18077	0	4/177	12795,18973,63955,194655,107503,332110	Plk3,Pole,Cables1,Klf11,Atf5,Mapk15
11_Member	GO Biological Processes	GO:0000082	G1/S transition of mitotic cell cycle	-2.18077	0	4/177	12795,18973,63955,194655	Plk3,Pole,Cables1,Klf11
11_Member	GO Biological Processes	GO:0044770	cell cycle phase transition	-2.13014	0	6/408	12795,18973,63955,107503,194655,332110	Plk3,Pole,Cables1,Atf5,Klf11,Mapk15
11_Member	GO Biological Processes	GO:0044843	cell cycle G1/S phase transition	-2.03573	0	4/195	12795,18973,63955,194655	Plk3,Pole,Cables1,Klf11
12_Summary	GO Biological Processes	GO:0002009	morphogenesis of an epithelium	-2.02901	0	7/562	14368,15205,15220,16371,18053,21386,69697	Fzd6,Hes1,Foxq1,Irx1,Ngfr,Tbx3,Camsap3
12_Member	GO Biological Processes	GO:0002009	morphogenesis of an epithelium	-2.02901	0	7/562	14368,15205,15220,16371,18053,21386,69697	Fzd6,Hes1,Foxq1,Irx1,Ngfr,Tbx3,Camsap3
13_Summary	KEGG Pathway	mmu00240	Pyrimidine metabolism	-2.01831	0	3/104	18973,72962,209558	Pole,Tymp,Enpp3
13_Member	KEGG Pathway	mmu00240	Pyrimidine metabolism	-2.01831	0	3/104	18973,72962,209558	Pole,Tymp,Enpp3

## Sheet: Culster2
GroupID	Category	Term	Description	LogP	Log(q-value)	InTerm_InList	Genes	Symbols
1_Summary	GO Biological Processes	GO:0032787	monocarboxylic acid metabolic process	-7.32728	-3.29025	14/579	13086,13087,13088,13122,18627,19015,19215,74205,74747,94284,103142,103988,170439,394433,21835,20583,12401	Cyp2a4,Cyp2a5,Cyp2b10,Cyp7a1,Per2,Ppard,Ptgds,Acsl3,Ddit4,Ugt1a6a,Rdh9,Gck,Elovl6,Ugt1a5,Thrsp,Snai2,Serpina6
1_Member	GO Biological Processes	GO:0032787	monocarboxylic acid metabolic process	-7.32728	-3.29025	14/579	13086,13087,13088,13122,18627,19015,19215,74205,74747,94284,103142,103988,170439,394433	Cyp2a4,Cyp2a5,Cyp2b10,Cyp7a1,Per2,Ppard,Ptgds,Acsl3,Ddit4,Ugt1a6a,Rdh9,Gck,Elovl6,Ugt1a5
1_Member	GO Biological Processes	GO:0072330	monocarboxylic acid biosynthetic process	-5.07909	-1.41804	8/262	13122,18627,19215,74205,74747,103142,103988,170439	Cyp7a1,Per2,Ptgds,Acsl3,Ddit4,Rdh9,Gck,Elovl6
1_Member	GO Biological Processes	GO:0006631	fatty acid metabolic process	-4.76092	-1.27916	9/381	13086,13087,13088,13122,18627,19015,19215,74205,170439	Cyp2a4,Cyp2a5,Cyp2b10,Cyp7a1,Per2,Ppard,Ptgds,Acsl3,Elovl6
1_Member	GO Biological Processes	GO:0046394	carboxylic acid biosynthetic process	-4.0952	-1.11484	8/360	13122,18627,19215,74205,74747,103142,103988,170439	Cyp7a1,Per2,Ptgds,Acsl3,Ddit4,Rdh9,Gck,Elovl6
1_Member	GO Biological Processes	GO:0016053	organic acid biosynthetic process	-4.08683	-1.11484	8/361	13122,18627,19215,74205,74747,103142,103988,170439	Cyp7a1,Per2,Ptgds,Acsl3,Ddit4,Rdh9,Gck,Elovl6
1_Member	Reactome Gene Sets	R-MMU-8978868	Fatty acid metabolism	-3.31715	-0.586212	5/166	19015,19215,21835,74205,170439	Ppard,Ptgds,Thrsp,Acsl3,Elovl6
1_Member	GO Biological Processes	GO:0044283	small molecule biosynthetic process	-2.97966	-0.350012	9/659	13122,18627,19215,20583,74205,74747,103142,103988,170439	Cyp7a1,Per2,Ptgds,Snai2,Acsl3,Ddit4,Rdh9,Gck,Elovl6
1_Member	GO Biological Processes	GO:0008610	lipid biosynthetic process	-2.85851	-0.276633	8/552	13122,19015,19215,20583,21835,74205,103142,170439	Cyp7a1,Ppard,Ptgds,Snai2,Thrsp,Acsl3,Rdh9,Elovl6
1_Member	GO Biological Processes	GO:0006633	fatty acid biosynthetic process	-2.76239	-0.247459	4/131	13122,19215,74205,170439	Cyp7a1,Ptgds,Acsl3,Elovl6
1_Member	KEGG Pathway	mmu03320	PPAR signaling pathway	-2.34803	-0.00680362	3/85	13122,19015,74205	Cyp7a1,Ppard,Acsl3
1_Member	GO Biological Processes	GO:0046890	regulation of lipid biosynthetic process	-2.3102	0	4/175	13122,20583,21835,74205	Cyp7a1,Snai2,Thrsp,Acsl3
1_Member	Reactome Gene Sets	R-MMU-556833	Metabolism of lipids	-2.11491	0	7/583	12401,13122,19015,19215,21835,74205,170439	Serpina6,Cyp7a1,Ppard,Ptgds,Thrsp,Acsl3,Elovl6
2_Summary	KEGG Pathway	mmu00830	Retinol metabolism	-7.25233	-3.29025	7/89	13086,13087,13088,27400,94284,103142,394433,13122,14262,14872,56362,11655	Cyp2a4,Cyp2a5,Cyp2b10,Hsd17b6,Ugt1a6a,Rdh9,Ugt1a5,Cyp7a1,Fmo3,Gstt2,Sult1b1,Alas1
2_Member	KEGG Pathway	mmu00830	Retinol metabolism	-7.25233	-3.29025	7/89	13086,13087,13088,27400,94284,103142,394433	Cyp2a4,Cyp2a5,Cyp2b10,Hsd17b6,Ugt1a6a,Rdh9,Ugt1a5
2_Member	KEGG Pathway	mmu00140	Steroid hormone biosynthesis	-4.64044	-1.27916	5/87	13088,13122,27400,94284,394433	Cyp2b10,Cyp7a1,Hsd17b6,Ugt1a6a,Ugt1a5
2_Member	KEGG Pathway	mmu00982	Drug metabolism - cytochrome P450	-3.86487	-0.923976	4/67	14262,14872,94284,394433	Fmo3,Gstt2,Ugt1a6a,Ugt1a5
2_Member	Reactome Gene Sets	R-MMU-156580	Phase II - Conjugation of compounds	-3.46605	-0.680058	4/85	14872,56362,94284,394433	Gstt2,Sult1b1,Ugt1a6a,Ugt1a5
2_Member	KEGG Pathway	mmu05204	Chemical carcinogenesis	-3.31733	-0.586212	4/93	13088,14872,94284,394433	Cyp2b10,Gstt2,Ugt1a6a,Ugt1a5
2_Member	KEGG Pathway	mmu00860	Porphyrin and chlorophyll metabolism	-3.26151	-0.5547	3/41	11655,94284,394433	Alas1,Ugt1a6a,Ugt1a5
2_Member	KEGG Pathway	mmu00980	Metabolism of xenobiotics by cytochrome P450	-2.67815	-0.214379	3/65	14872,94284,394433	Gstt2,Ugt1a6a,Ugt1a5
3_Summary	Reactome Gene Sets	R-MMU-211859	Biological oxidations	-6.01388	-2.22788	8/196	13086,13122,14262,14872,56362,94284,109652,394433	Cyp2a4,Cyp7a1,Fmo3,Gstt2,Sult1b1,Ugt1a6a,Acy1,Ugt1a5
3_Member	Reactome Gene Sets	R-MMU-211859	Biological oxidations	-6.01388	-2.22788	8/196	13086,13122,14262,14872,56362,94284,109652,394433	Cyp2a4,Cyp7a1,Fmo3,Gstt2,Sult1b1,Ugt1a6a,Acy1,Ugt1a5
3_Member	Reactome Gene Sets	R-MMU-211945	Phase I - Functionalization of compounds	-2.09389	0	3/105	13086,13122,14262	Cyp2a4,Cyp7a1,Fmo3
4_Summary	Reactome Gene Sets	R-MMU-3371568	Attenuation phase	-4.79874	-1.27916	3/13	15481,15511,15519,15502,15505,66917,108067,27362,75512,242341	Hspa8,Hspa1b,Hsp90aa1,Dnaja1,Hsph1,Chordc1,Eif2b3,Dnajb9,Gpx6,Atp6v0d2
4_Member	Reactome Gene Sets	R-MMU-3371568	Attenuation phase	-4.79874	-1.27916	3/13	15481,15511,15519	Hspa8,Hspa1b,Hsp90aa1
4_Member	GO Biological Processes	GO:0006457	protein folding	-4.54227	-1.27916	6/152	15481,15502,15505,15511,15519,66917	Hspa8,Dnaja1,Hsph1,Hspa1b,Hsp90aa1,Chordc1
4_Member	GO Biological Processes	GO:0009408	response to heat	-4.39063	-1.21609	5/98	15502,15511,15519,66917,108067	Dnaja1,Hspa1b,Hsp90aa1,Chordc1,Eif2b3
4_Member	Reactome Gene Sets	R-MMU-3371497	HSP90 chaperone cycle for steroid hormone receptors (SHR)	-4.36527	-1.21609	4/50	15481,15502,15511,15519	Hspa8,Dnaja1,Hspa1b,Hsp90aa1
4_Member	GO Biological Processes	GO:0061077	chaperone-mediated protein folding	-4.2648	-1.14782	4/53	15481,15505,15511,66917	Hspa8,Hsph1,Hspa1b,Chordc1
4_Member	Reactome Gene Sets	R-MMU-3371571	HSF1-dependent transactivation	-4.07858	-1.11484	3/22	15481,15511,15519	Hspa8,Hspa1b,Hsp90aa1
4_Member	GO Biological Processes	GO:0006986	response to unfolded protein	-4.07693	-1.11484	5/114	15481,15505,15511,15519,27362	Hspa8,Hsph1,Hspa1b,Hsp90aa1,Dnajb9
4_Member	GO Biological Processes	GO:0042026	protein refolding	-3.71188	-0.800204	3/29	15481,15511,15519	Hspa8,Hspa1b,Hsp90aa1
4_Member	GO Biological Processes	GO:0035966	response to topologically incorrect protein	-3.70159	-0.800204	5/137	15481,15505,15511,15519,27362	Hspa8,Hsph1,Hspa1b,Hsp90aa1,Dnajb9
4_Member	GO Biological Processes	GO:0051085	chaperone cofactor-dependent protein refolding	-3.66734	-0.784436	3/30	15481,15505,15511	Hspa8,Hsph1,Hspa1b
4_Member	Reactome Gene Sets	R-MMU-3371556	Cellular response to heat stress	-3.52579	-0.694036	4/82	15481,15505,15511,15519	Hspa8,Hsph1,Hspa1b,Hsp90aa1
4_Member	GO Biological Processes	GO:0051084	'de novo' posttranslational protein folding	-3.46605	-0.680058	3/35	15481,15505,15511	Hspa8,Hsph1,Hspa1b
4_Member	GO Biological Processes	GO:0006458	'de novo' protein folding	-3.42948	-0.657729	3/36	15481,15505,15511	Hspa8,Hsph1,Hspa1b
4_Member	GO Biological Processes	GO:0009266	response to temperature stimulus	-3.3533	-0.595331	5/163	15502,15511,15519,66917,108067	Dnaja1,Hspa1b,Hsp90aa1,Chordc1,Eif2b3
4_Member	KEGG Pathway	mmu04141	Protein processing in endoplasmic reticulum	-3.30526	-0.586212	5/167	15481,15502,15505,15511,15519	Hspa8,Dnaja1,Hsph1,Hspa1b,Hsp90aa1
4_Member	Reactome Gene Sets	R-MMU-2262752	Cellular responses to stress	-2.84041	-0.267487	7/430	15481,15502,15505,15511,15519,75512,242341	Hspa8,Dnaja1,Hsph1,Hspa1b,Hsp90aa1,Gpx6,Atp6v0d2
4_Member	Reactome Gene Sets	R-MMU-8953897	Cellular responses to external stimuli	-2.82889	-0.265056	7/432	15481,15502,15505,15511,15519,75512,242341	Hspa8,Dnaja1,Hsph1,Hspa1b,Hsp90aa1,Gpx6,Atp6v0d2
4_Member	Reactome Gene Sets	R-MMU-3371453	Regulation of HSF1-mediated heat shock response	-2.69746	-0.214379	3/64	15481,15505,15511	Hspa8,Hsph1,Hspa1b
4_Member	KEGG Pathway	mmu04612	Antigen processing and presentation	-2.26538	0	3/91	15481,15511,15519	Hspa8,Hspa1b,Hsp90aa1
4_Member	KEGG Pathway	mmu04915	Estrogen signaling pathway	-2.20097	0	3/96	15481,15511,15519	Hspa8,Hspa1b,Hsp90aa1
5_Summary	GO Biological Processes	GO:0017144	drug metabolic process	-4.59116	-1.27916	12/733	11639,13086,13087,13088,14262,15481,15519,56362,57028,74747,103142,103988,94284,74205,170439,17068,19215	Ak4,Cyp2a4,Cyp2a5,Cyp2b10,Fmo3,Hspa8,Hsp90aa1,Sult1b1,Pdxp,Ddit4,Rdh9,Gck,Ugt1a6a,Acsl3,Elovl6,Ly6d,Ptgds
5_Member	GO Biological Processes	GO:0017144	drug metabolic process	-4.59116	-1.27916	12/733	11639,13086,13087,13088,14262,15481,15519,56362,57028,74747,103142,103988	Ak4,Cyp2a4,Cyp2a5,Cyp2b10,Fmo3,Hspa8,Hsp90aa1,Sult1b1,Pdxp,Ddit4,Rdh9,Gck
5_Member	GO Biological Processes	GO:0071466	cellular response to xenobiotic stimulus	-4.55842	-1.27916	6/151	13086,13087,13088,56362,74747,94284	Cyp2a4,Cyp2a5,Cyp2b10,Sult1b1,Ddit4,Ugt1a6a
5_Member	GO Biological Processes	GO:0001676	long-chain fatty acid metabolic process	-4.45563	-1.23391	5/95	13086,13087,13088,74205,170439	Cyp2a4,Cyp2a5,Cyp2b10,Acsl3,Elovl6
5_Member	GO Biological Processes	GO:0006805	xenobiotic metabolic process	-4.22733	-1.14031	5/106	13086,13087,13088,56362,94284	Cyp2a4,Cyp2a5,Cyp2b10,Sult1b1,Ugt1a6a
5_Member	GO Biological Processes	GO:0035634	response to stilbenoid	-4.07858	-1.11484	3/22	13086,13087,17068	Cyp2a4,Cyp2a5,Ly6d
5_Member	GO Biological Processes	GO:0019373	epoxygenase P450 pathway	-3.62436	-0.759181	3/31	13086,13087,13088	Cyp2a4,Cyp2a5,Cyp2b10
5_Member	GO Biological Processes	GO:0009410	response to xenobiotic stimulus	-3.59339	-0.745243	6/226	13086,13087,13088,56362,74747,94284	Cyp2a4,Cyp2a5,Cyp2b10,Sult1b1,Ddit4,Ugt1a6a
5_Member	GO Biological Processes	GO:0042737	drug catabolic process	-3.49252	-0.680058	5/152	13086,13087,13088,56362,57028	Cyp2a4,Cyp2a5,Cyp2b10,Sult1b1,Pdxp
5_Member	GO Biological Processes	GO:0033559	unsaturated fatty acid metabolic process	-3.07275	-0.432886	4/108	13086,13087,13088,19215	Cyp2a4,Cyp2a5,Cyp2b10,Ptgds
5_Member	GO Biological Processes	GO:0006690	icosanoid metabolic process	-2.95713	-0.337467	4/116	13086,13087,13088,19215	Cyp2a4,Cyp2a5,Cyp2b10,Ptgds
5_Member	GO Biological Processes	GO:0042738	exogenous drug catabolic process	-2.93417	-0.324266	3/53	13086,13087,13088	Cyp2a4,Cyp2a5,Cyp2b10
5_Member	GO Biological Processes	GO:0019369	arachidonic acid metabolic process	-2.77809	-0.247459	3/60	13086,13087,13088	Cyp2a4,Cyp2a5,Cyp2b10
5_Member	GO Biological Processes	GO:1901568	fatty acid derivative metabolic process	-2.66844	-0.211504	4/139	13086,13087,13088,19215	Cyp2a4,Cyp2a5,Cyp2b10,Ptgds
6_Summary	GO Biological Processes	GO:0014070	response to organic cyclic compound	-3.23278	-0.537865	10/739	11647,13086,13087,13122,15502,16011,17068,20583,57028,74747	Alpl,Cyp2a4,Cyp2a5,Cyp7a1,Dnaja1,Igfbp5,Ly6d,Snai2,Pdxp,Ddit4
6_Member	GO Biological Processes	GO:0014070	response to organic cyclic compound	-3.23278	-0.537865	10/739	11647,13086,13087,13122,15502,16011,17068,20583,57028,74747	Alpl,Cyp2a4,Cyp2a5,Cyp7a1,Dnaja1,Igfbp5,Ly6d,Snai2,Pdxp,Ddit4
6_Member	GO Biological Processes	GO:0071407	cellular response to organic cyclic compound	-2.53614	-0.110104	7/487	11647,13122,15502,16011,20583,57028,74747	Alpl,Cyp7a1,Dnaja1,Igfbp5,Snai2,Pdxp,Ddit4
7_Summary	GO Biological Processes	GO:0005978	glycogen biosynthetic process	-3.20035	-0.528304	3/43	18627,103988,232493,19895,94284,394433,13122,108067,74747	Per2,Gck,Gys2,Rpia,Ugt1a6a,Ugt1a5,Cyp7a1,Eif2b3,Ddit4
7_Member	GO Biological Processes	GO:0005978	glycogen biosynthetic process	-3.20035	-0.528304	3/43	18627,103988,232493	Per2,Gck,Gys2
7_Member	GO Biological Processes	GO:0009250	glucan biosynthetic process	-3.20035	-0.528304	3/43	18627,103988,232493	Per2,Gck,Gys2
7_Member	GO Biological Processes	GO:0033692	cellular polysaccharide biosynthetic process	-2.67815	-0.214379	3/65	18627,103988,232493	Per2,Gck,Gys2
7_Member	GO Biological Processes	GO:0000271	polysaccharide biosynthetic process	-2.53437	-0.110104	3/73	18627,103988,232493	Per2,Gck,Gys2
7_Member	GO Biological Processes	GO:0034637	cellular carbohydrate biosynthetic process	-2.48481	-0.072954	3/76	18627,103988,232493	Per2,Gck,Gys2
7_Member	GO Biological Processes	GO:0005977	glycogen metabolic process	-2.43734	-0.060712	3/79	18627,103988,232493	Per2,Gck,Gys2
7_Member	GO Biological Processes	GO:0006073	cellular glucan metabolic process	-2.43734	-0.060712	3/79	18627,103988,232493	Per2,Gck,Gys2
7_Member	GO Biological Processes	GO:0044042	glucan metabolic process	-2.43734	-0.060712	3/79	18627,103988,232493	Per2,Gck,Gys2
7_Member	GO Biological Processes	GO:0005996	monosaccharide metabolic process	-2.40742	-0.0364001	5/267	18627,19895,94284,103988,394433	Per2,Rpia,Ugt1a6a,Gck,Ugt1a5
7_Member	GO Biological Processes	GO:0006112	energy reserve metabolic process	-2.29225	0	3/89	18627,103988,232493	Per2,Gck,Gys2
7_Member	GO Biological Processes	GO:0009749	response to glucose	-2.25036	0	4/182	13122,103988,108067,232493	Cyp7a1,Gck,Eif2b3,Gys2
7_Member	GO Biological Processes	GO:0009746	response to hexose	-2.22553	0	4/185	13122,103988,108067,232493	Cyp7a1,Gck,Eif2b3,Gys2
7_Member	GO Biological Processes	GO:0034284	response to monosaccharide	-2.21735	0	4/186	13122,103988,108067,232493	Cyp7a1,Gck,Eif2b3,Gys2
7_Member	GO Biological Processes	GO:0005975	carbohydrate metabolic process	-2.1907	0	7/564	18627,19895,74747,94284,103988,232493,394433	Per2,Rpia,Ddit4,Ugt1a6a,Gck,Gys2,Ugt1a5
7_Member	GO Biological Processes	GO:0044264	cellular polysaccharide metabolic process	-2.12841	0	3/102	18627,103988,232493	Per2,Gck,Gys2
7_Member	GO Biological Processes	GO:0009743	response to carbohydrate	-2.10802	0	4/200	13122,103988,108067,232493	Cyp7a1,Gck,Eif2b3,Gys2
7_Member	GO Biological Processes	GO:0005976	polysaccharide metabolic process	-2.00696	0	3/113	18627,103988,232493	Per2,Gck,Gys2
8_Summary	GO Biological Processes	GO:0043616	keratinocyte proliferation	-3.14216	-0.481101	3/45	19015,20583,223650,57028	Ppard,Snai2,Eppk1,Pdxp
8_Member	GO Biological Processes	GO:0043616	keratinocyte proliferation	-3.14216	-0.481101	3/45	19015,20583,223650	Ppard,Snai2,Eppk1
8_Member	GO Biological Processes	GO:0006766	vitamin metabolic process	-2.58619	-0.142622	3/70	19015,20583,57028	Ppard,Snai2,Pdxp
9_Summary	GO Biological Processes	GO:0062014	negative regulation of small molecule metabolic process	-3.11856	-0.46823	4/105	13122,20583,74747,103988,11639,19015,15481,19895,20135,56362	Cyp7a1,Snai2,Ddit4,Gck,Ak4,Ppard,Hspa8,Rpia,Rrm2,Sult1b1
9_Member	GO Biological Processes	GO:0062014	negative regulation of small molecule metabolic process	-3.11856	-0.46823	4/105	13122,20583,74747,103988	Cyp7a1,Snai2,Ddit4,Gck
9_Member	GO Biological Processes	GO:2001169	regulation of ATP biosynthetic process	-2.67815	-0.214379	3/65	11639,74747,103988	Ak4,Ddit4,Gck
9_Member	GO Biological Processes	GO:0062012	regulation of small molecule metabolic process	-2.47223	-0.0664471	6/373	11639,13122,19015,20583,74747,103988	Ak4,Cyp7a1,Ppard,Snai2,Ddit4,Gck
9_Member	GO Biological Processes	GO:0030808	regulation of nucleotide biosynthetic process	-2.45294	-0.060712	3/78	11639,74747,103988	Ak4,Ddit4,Gck
9_Member	GO Biological Processes	GO:1900371	regulation of purine nucleotide biosynthetic process	-2.45294	-0.060712	3/78	11639,74747,103988	Ak4,Ddit4,Gck
9_Member	GO Biological Processes	GO:1903578	regulation of ATP metabolic process	-2.21355	0	3/95	11639,74747,103988	Ak4,Ddit4,Gck
9_Member	GO Biological Processes	GO:0009117	nucleotide metabolic process	-2.20708	0	7/560	11639,15481,19895,20135,56362,74747,103988	Ak4,Hspa8,Rpia,Rrm2,Sult1b1,Ddit4,Gck
9_Member	GO Biological Processes	GO:0006753	nucleoside phosphate metabolic process	-2.17043	0	7/569	11639,15481,19895,20135,56362,74747,103988	Ak4,Hspa8,Rpia,Rrm2,Sult1b1,Ddit4,Gck
9_Member	GO Biological Processes	GO:0006165	nucleoside diphosphate phosphorylation	-2.08262	0	3/106	11639,74747,103988	Ak4,Ddit4,Gck
9_Member	GO Biological Processes	GO:0019693	ribose phosphate metabolic process	-2.07788	0	6/451	11639,15481,19895,56362,74747,103988	Ak4,Hspa8,Rpia,Sult1b1,Ddit4,Gck
9_Member	GO Biological Processes	GO:0046939	nucleotide phosphorylation	-2.06045	0	3/108	11639,74747,103988	Ak4,Ddit4,Gck
9_Member	GO Biological Processes	GO:1900542	regulation of purine nucleotide metabolic process	-2.06045	0	3/108	11639,74747,103988	Ak4,Ddit4,Gck
9_Member	GO Biological Processes	GO:0006140	regulation of nucleotide metabolic process	-2.01744	0	3/112	11639,74747,103988	Ak4,Ddit4,Gck
10_Summary	GO Biological Processes	GO:0008202	steroid metabolic process	-2.88121	-0.280851	6/309	12401,13088,13122,20583,27400,56362,57028	Serpina6,Cyp2b10,Cyp7a1,Snai2,Hsd17b6,Sult1b1,Pdxp
10_Member	GO Biological Processes	GO:0008202	steroid metabolic process	-2.88121	-0.280851	6/309	12401,13088,13122,20583,27400,56362	Serpina6,Cyp2b10,Cyp7a1,Snai2,Hsd17b6,Sult1b1
10_Member	GO Biological Processes	GO:1901616	organic hydroxy compound catabolic process	-2.79915	-0.260312	3/59	13122,56362,57028	Cyp7a1,Sult1b1,Pdxp
11_Summary	GO Biological Processes	GO:0001523	retinoid metabolic process	-2.86472	-0.276633	3/56	19015,103142,108841	Ppard,Rdh9,Rdh13
11_Member	GO Biological Processes	GO:0001523	retinoid metabolic process	-2.86472	-0.276633	3/56	19015,103142,108841	Ppard,Rdh9,Rdh13
11_Member	GO Biological Processes	GO:0016101	diterpenoid metabolic process	-2.8206	-0.265056	3/58	19015,103142,108841	Ppard,Rdh9,Rdh13
11_Member	GO Biological Processes	GO:0006721	terpenoid metabolic process	-2.7171	-0.217412	3/63	19015,103142,108841	Ppard,Rdh9,Rdh13
11_Member	GO Biological Processes	GO:0006720	isoprenoid metabolic process	-2.34803	-0.00680362	3/85	19015,103142,108841	Ppard,Rdh9,Rdh13
12_Summary	KEGG Pathway	mmu00480	Glutathione metabolism	-2.79915	-0.260312	3/59	14872,20135,75512	Gstt2,Rrm2,Gpx6
12_Member	KEGG Pathway	mmu00480	Glutathione metabolism	-2.79915	-0.260312	3/59	14872,20135,75512	Gstt2,Rrm2,Gpx6
13_Summary	GO Biological Processes	GO:0042177	negative regulation of protein catabolic process	-2.76239	-0.247459	4/131	12328,20720,21859,53325,15511,15519,12401,74747	Caml,Serpine2,Timp3,Banp,Hspa1b,Hsp90aa1,Serpina6,Ddit4
13_Member	GO Biological Processes	GO:0042177	negative regulation of protein catabolic process	-2.76239	-0.247459	4/131	12328,20720,21859,53325	Caml,Serpine2,Timp3,Banp
13_Member	GO Biological Processes	GO:0042176	regulation of protein catabolic process	-2.38332	-0.0232947	6/389	12328,15511,15519,20720,21859,53325	Caml,Hspa1b,Hsp90aa1,Serpine2,Timp3,Banp
13_Member	GO Biological Processes	GO:0010951	negative regulation of endopeptidase activity	-2.28422	0	4/178	12401,15511,20720,21859	Serpina6,Hspa1b,Serpine2,Timp3
13_Member	GO Biological Processes	GO:0009895	negative regulation of catabolic process	-2.17187	0	5/304	12328,20720,21859,53325,74747	Caml,Serpine2,Timp3,Banp,Ddit4
14_Summary	GO Biological Processes	GO:0048512	circadian behavior	-2.73707	-0.229834	3/62	19215,53376,229599,18627	Ptgds,Usp2,Ciart,Per2
14_Member	GO Biological Processes	GO:0048512	circadian behavior	-2.73707	-0.229834	3/62	19215,53376,229599	Ptgds,Usp2,Ciart
14_Member	GO Biological Processes	GO:0007622	rhythmic behavior	-2.69746	-0.214379	3/64	19215,53376,229599	Ptgds,Usp2,Ciart
14_Member	GO Biological Processes	GO:0032922	circadian regulation of gene expression	-2.604	-0.153803	3/69	18627,53376,229599	Per2,Usp2,Ciart
14_Member	GO Biological Processes	GO:0007623	circadian rhythm	-2.04238	0	4/209	18627,19215,53376,229599	Per2,Ptgds,Usp2,Ciart
15_Summary	GO Biological Processes	GO:0006081	cellular aldehyde metabolic process	-2.55138	-0.114343	3/72	19895,57028,108841,11655,13087,14872,74747,103988	Rpia,Pdxp,Rdh13,Alas1,Cyp2a5,Gstt2,Ddit4,Gck
15_Member	GO Biological Processes	GO:0006081	cellular aldehyde metabolic process	-2.55138	-0.114343	3/72	19895,57028,108841	Rpia,Pdxp,Rdh13
15_Member	GO Biological Processes	GO:0051186	cofactor metabolic process	-2.38905	-0.0235659	7/518	11655,13087,14872,19895,57028,74747,103988	Alas1,Cyp2a5,Gstt2,Rpia,Pdxp,Ddit4,Gck
15_Member	GO Biological Processes	GO:0072524	pyridine-containing compound metabolic process	-2.34564	-0.00680362	4/171	19895,57028,74747,103988	Rpia,Pdxp,Ddit4,Gck
16_Summary	GO Biological Processes	GO:0031397	negative regulation of protein ubiquitination	-2.50109	-0.0830735	3/75	12328,15502,18627,15505,15519,20583,21859,66917,74747,12669,19015,74205,103988	Caml,Dnaja1,Per2,Hsph1,Hsp90aa1,Snai2,Timp3,Chordc1,Ddit4,Chrm1,Ppard,Acsl3,Gck
16_Member	GO Biological Processes	GO:0031397	negative regulation of protein ubiquitination	-2.50109	-0.0830735	3/75	12328,15502,18627	Caml,Dnaja1,Per2
16_Member	GO Biological Processes	GO:1903321	negative regulation of protein modification by small protein conjugation or removal	-2.34803	-0.00680362	3/85	12328,15502,18627	Caml,Dnaja1,Per2
16_Member	GO Biological Processes	GO:0072655	establishment of protein localization to mitochondrion	-2.25219	0	3/92	15502,15505,15519	Dnaja1,Hsph1,Hsp90aa1
16_Member	GO Biological Processes	GO:2001243	negative regulation of intrinsic apoptotic signaling pathway	-2.20097	0	3/96	15502,15505,20583	Dnaja1,Hsph1,Snai2
16_Member	GO Biological Processes	GO:0070585	protein localization to mitochondrion	-2.18853	0	3/97	15502,15505,15519	Dnaja1,Hsph1,Hsp90aa1
16_Member	GO Biological Processes	GO:0031400	negative regulation of protein modification process	-2.12666	0	7/580	12328,15502,15505,18627,21859,66917,74747	Caml,Dnaja1,Hsph1,Per2,Timp3,Chordc1,Ddit4
16_Member	GO Biological Processes	GO:0031396	regulation of protein ubiquitination	-2.09314	0	4/202	12328,15502,15519,18627	Caml,Dnaja1,Hsp90aa1,Per2
16_Member	GO Biological Processes	GO:0070201	regulation of establishment of protein localization	-2.03248	0	8/757	12669,15502,15505,15519,18627,19015,74205,103988	Chrm1,Dnaja1,Hsph1,Hsp90aa1,Per2,Ppard,Acsl3,Gck
17_Summary	KEGG Pathway	mmu00590	Arachidonic acid metabolism	-2.29225	0	3/89	13088,19215,75512	Cyp2b10,Ptgds,Gpx6
17_Member	KEGG Pathway	mmu00590	Arachidonic acid metabolism	-2.29225	0	3/89	13088,19215,75512	Cyp2b10,Ptgds,Gpx6
18_Summary	GO Biological Processes	GO:0009725	response to hormone	-2.15396	0	8/721	11647,12669,15502,19015,21859,74747,103988,108067	Alpl,Chrm1,Dnaja1,Ppard,Timp3,Ddit4,Gck,Eif2b3
18_Member	GO Biological Processes	GO:0009725	response to hormone	-2.15396	0	8/721	11647,12669,15502,19015,21859,74747,103988,108067	Alpl,Chrm1,Dnaja1,Ppard,Timp3,Ddit4,Gck,Eif2b3

## Sheet: Cluster3
GroupID	Category	Term	Description	LogP	Log(q-value)	InTerm_InList	Genes	Symbols
1_Summary	Reactome Gene Sets	R-MMU-8963898	Plasma lipoprotein assembly	-5.69157	-1.63601	6/18	11425,11806,11808,11812,11814,11816,66113,14756,23945,26394,11651,16007,18984,26457,53357,12257,17319,21405,56356,56745,64008,73658,114679,216871,216892,66268,70796,77583,216169,69638,12478,16549,13116,14149,18717,18806,55979,70025,96979,214253,234779,12015,12048,16548,18604,19228,57320,59090,50784,56209,225913,12355,15451,22177,26396,30957,56424	Apoc4,Apoa1,Apoa4,Apoc1,Apoc3,Apoe,Apoa5,Gpld1,Mgll,Lypla2,Akt1,Ccn1,Por,Slc27a1,Pla2g6,Tspo,Mif,Hnf1a,Gltp,C1qtnf1,Aqp9,Spns1,Selenom,Gltpd2,Spns2,Pigyl,Zdhhc1,Notum,Abhd17a,Enho,Cd19,Khsrp,Cyp46a1,Fdxr,Pip5k1c,Pld2,Agpat1,Acot7,Ptges2,Etnk2,Plcg2,Bad,Bcl2l1,Khk,Pdk2,Pth1r,Park7,Midn,Plpp2,Gde1,Tkfc,Nr1i3,Hpn,Tyrobp,Map2k2,Mapk8ip3,Stub1
1_Member	Reactome Gene Sets	R-MMU-8963898	Plasma lipoprotein assembly	-5.69157	-1.63601	6/18	11425,11806,11808,11812,11814,11816	Apoc4,Apoa1,Apoa4,Apoc1,Apoc3,Apoe
1_Member	Reactome Gene Sets	R-MMU-8963901	Chylomicron remodeling	-5.59809	-1.63601	5/11	11806,11808,11814,11816,66113	Apoa1,Apoa4,Apoc3,Apoe,Apoa5
1_Member	GO Biological Processes	GO:0046461	neutral lipid catabolic process	-5.00678	-1.49227	7/34	11806,11808,11814,14756,23945,26394,66113	Apoa1,Apoa4,Apoc3,Gpld1,Mgll,Lypla2,Apoa5
1_Member	GO Biological Processes	GO:0046464	acylglycerol catabolic process	-5.00678	-1.49227	7/34	11806,11808,11814,14756,23945,26394,66113	Apoa1,Apoa4,Apoc3,Gpld1,Mgll,Lypla2,Apoa5
1_Member	GO Biological Processes	GO:0046889	positive regulation of lipid biosynthetic process	-4.95813	-1.49227	11/95	11651,11806,11808,11814,11816,14756,16007,18984,26457,53357,66113	Akt1,Apoa1,Apoa4,Apoc3,Apoe,Gpld1,Ccn1,Por,Slc27a1,Pla2g6,Apoa5
1_Member	GO Biological Processes	GO:0010896	regulation of triglyceride catabolic process	-4.81812	-1.49227	5/15	11806,11808,11814,14756,66113	Apoa1,Apoa4,Apoc3,Gpld1,Apoa5
1_Member	GO Biological Processes	GO:0034372	very-low-density lipoprotein particle remodeling	-4.75538	-1.49227	4/8	11806,11808,11816,66113	Apoa1,Apoa4,Apoe,Apoa5
1_Member	GO Biological Processes	GO:0090208	positive regulation of triglyceride metabolic process	-4.56484	-1.3596	6/27	11806,11808,11814,14756,26457,66113	Apoa1,Apoa4,Apoc3,Gpld1,Slc27a1,Apoa5
1_Member	GO Biological Processes	GO:0010873	positive regulation of cholesterol esterification	-4.50804	-1.3596	4/9	11806,11808,11816,66113	Apoa1,Apoa4,Apoe,Apoa5
1_Member	GO Biological Processes	GO:0034370	triglyceride-rich lipoprotein particle remodeling	-4.50804	-1.3596	4/9	11806,11808,11816,66113	Apoa1,Apoa4,Apoe,Apoa5
1_Member	GO Biological Processes	GO:0034380	high-density lipoprotein particle assembly	-4.29411	-1.23511	4/10	11806,11808,11816,66113	Apoa1,Apoa4,Apoe,Apoa5
1_Member	GO Biological Processes	GO:0033700	phospholipid efflux	-4.10573	-1.16579	4/11	11806,11808,11816,66113	Apoa1,Apoa4,Apoe,Apoa5
1_Member	Reactome Gene Sets	R-MMU-8963888	Chylomicron assembly	-4.10573	-1.16579	4/11	11806,11808,11814,11816	Apoa1,Apoa4,Apoc3,Apoe
1_Member	GO Biological Processes	GO:0090207	regulation of triglyceride metabolic process	-4.05024	-1.16579	7/47	11806,11808,11814,11816,14756,26457,66113	Apoa1,Apoa4,Apoc3,Apoe,Gpld1,Slc27a1,Apoa5
1_Member	GO Biological Processes	GO:0006869	lipid transport	-3.97148	-1.16579	20/337	11425,11651,11806,11808,11812,11814,11816,12257,17319,21405,26457,53357,56356,56745,64008,66113,73658,114679,216871,216892	Apoc4,Akt1,Apoa1,Apoa4,Apoc1,Apoc3,Apoe,Tspo,Mif,Hnf1a,Slc27a1,Pla2g6,Gltp,C1qtnf1,Aqp9,Apoa5,Spns1,Selenom,Gltpd2,Spns2
1_Member	GO Biological Processes	GO:0055090	acylglycerol homeostasis	-3.96631	-1.16579	6/34	11425,11806,11808,11814,11816,66113	Apoc4,Apoa1,Apoa4,Apoc3,Apoe,Apoa5
1_Member	GO Biological Processes	GO:0070328	triglyceride homeostasis	-3.96631	-1.16579	6/34	11425,11806,11808,11814,11816,66113	Apoc4,Apoa1,Apoa4,Apoc3,Apoe,Apoa5
1_Member	GO Biological Processes	GO:0010872	regulation of cholesterol esterification	-3.93755	-1.16579	4/12	11806,11808,11816,66113	Apoa1,Apoa4,Apoe,Apoa5
1_Member	GO Biological Processes	GO:0043691	reverse cholesterol transport	-3.93755	-1.16579	4/12	11806,11808,11816,21405	Apoa1,Apoa4,Apoe,Hnf1a
1_Member	GO Biological Processes	GO:0042157	lipoprotein metabolic process	-3.87985	-1.13525	11/124	11806,11808,11812,11814,11816,26394,66113,66268,70796,77583,216169	Apoa1,Apoa4,Apoc1,Apoc3,Apoe,Lypla2,Apoa5,Pigyl,Zdhhc1,Notum,Abhd17a
1_Member	GO Biological Processes	GO:0019433	triglyceride catabolic process	-3.74109	-1.05238	5/24	11806,11808,11814,14756,66113	Apoa1,Apoa4,Apoc3,Gpld1,Apoa5
1_Member	GO Biological Processes	GO:0046503	glycerolipid catabolic process	-3.71211	-1.05106	7/53	11806,11808,11814,14756,23945,26394,66113	Apoa1,Apoa4,Apoc3,Gpld1,Mgll,Lypla2,Apoa5
1_Member	GO Biological Processes	GO:0046890	regulation of lipid biosynthetic process	-3.69427	-1.04394	13/175	11651,11806,11808,11814,11816,12257,14756,16007,18984,26457,53357,66113,69638	Akt1,Apoa1,Apoa4,Apoc3,Apoe,Tspo,Gpld1,Ccn1,Por,Slc27a1,Pla2g6,Apoa5,Enho
1_Member	Reactome Gene Sets	R-MMU-8963899	Plasma lipoprotein remodeling	-3.56779	-0.948128	5/26	11806,11808,11814,11816,66113	Apoa1,Apoa4,Apoc3,Apoe,Apoa5
1_Member	GO Biological Processes	GO:0034433	steroid esterification	-3.52071	-0.947789	4/15	11806,11808,11816,66113	Apoa1,Apoa4,Apoe,Apoa5
1_Member	GO Biological Processes	GO:0034434	sterol esterification	-3.52071	-0.947789	4/15	11806,11808,11816,66113	Apoa1,Apoa4,Apoe,Apoa5
1_Member	GO Biological Processes	GO:0034435	cholesterol esterification	-3.52071	-0.947789	4/15	11806,11808,11816,66113	Apoa1,Apoa4,Apoe,Apoa5
1_Member	GO Biological Processes	GO:0042159	lipoprotein catabolic process	-3.52071	-0.947789	4/15	11816,26394,77583,216169	Apoe,Lypla2,Notum,Abhd17a
1_Member	GO Biological Processes	GO:0045834	positive regulation of lipid metabolic process	-3.49146	-0.92731	12/160	11651,11806,11808,11814,11816,12478,14756,16007,18984,26457,53357,66113	Akt1,Apoa1,Apoa4,Apoc3,Apoe,Cd19,Gpld1,Ccn1,Por,Slc27a1,Pla2g6,Apoa5
1_Member	Reactome Gene Sets	R-MMU-174824	Plasma lipoprotein assembly, remodeling, and clearance	-3.46454	-0.908991	7/58	11425,11806,11808,11812,11814,11816,66113	Apoc4,Apoa1,Apoa4,Apoc1,Apoc3,Apoe,Apoa5
1_Member	GO Biological Processes	GO:0051004	regulation of lipoprotein lipase activity	-3.40365	-0.864814	4/16	11806,11808,11814,66113	Apoa1,Apoa4,Apoc3,Apoa5
1_Member	GO Biological Processes	GO:0097006	regulation of plasma lipoprotein particle levels	-3.3284	-0.81347	7/61	11806,11808,11814,11816,14756,16549,66113	Apoa1,Apoa4,Apoc3,Apoe,Gpld1,Khsrp,Apoa5
1_Member	GO Biological Processes	GO:0010876	lipid localization	-3.27578	-0.768543	20/381	11425,11651,11806,11808,11812,11814,11816,12257,17319,21405,26457,53357,56356,56745,64008,66113,73658,114679,216871,216892	Apoc4,Akt1,Apoa1,Apoa4,Apoc1,Apoc3,Apoe,Tspo,Mif,Hnf1a,Slc27a1,Pla2g6,Gltp,C1qtnf1,Aqp9,Apoa5,Spns1,Selenom,Gltpd2,Spns2
1_Member	GO Biological Processes	GO:0006639	acylglycerol metabolic process	-3.24602	-0.746329	10/124	11806,11808,11812,11814,11816,14756,23945,26394,26457,66113	Apoa1,Apoa4,Apoc1,Apoc3,Apoe,Gpld1,Mgll,Lypla2,Slc27a1,Apoa5
1_Member	GO Biological Processes	GO:0030300	regulation of intestinal cholesterol absorption	-3.21421	-0.727637	3/8	11806,11808,66113	Apoa1,Apoa4,Apoa5
1_Member	GO Biological Processes	GO:0006638	neutral lipid metabolic process	-3.19141	-0.727637	10/126	11806,11808,11812,11814,11816,14756,23945,26394,26457,66113	Apoa1,Apoa4,Apoc1,Apoc3,Apoe,Gpld1,Mgll,Lypla2,Slc27a1,Apoa5
1_Member	GO Biological Processes	GO:0008203	cholesterol metabolic process	-3.19141	-0.727637	10/126	11806,11808,11812,11814,11816,13116,14149,18984,21405,66113	Apoa1,Apoa4,Apoc1,Apoc3,Apoe,Cyp46a1,Fdxr,Por,Hnf1a,Apoa5
1_Member	GO Biological Processes	GO:1904729	regulation of intestinal lipid absorption	-3.04554	-0.635534	3/9	11806,11808,66113	Apoa1,Apoa4,Apoa5
1_Member	GO Biological Processes	GO:0034368	protein-lipid complex remodeling	-3.00991	-0.635534	4/20	11806,11808,11816,66113	Apoa1,Apoa4,Apoe,Apoa5
1_Member	GO Biological Processes	GO:0034369	plasma lipoprotein particle remodeling	-3.00991	-0.635534	4/20	11806,11808,11816,66113	Apoa1,Apoa4,Apoe,Apoa5
1_Member	GO Biological Processes	GO:0034377	plasma lipoprotein particle assembly	-3.00991	-0.635534	4/20	11806,11808,11816,66113	Apoa1,Apoa4,Apoe,Apoa5
1_Member	GO Biological Processes	GO:1902652	secondary alcohol metabolic process	-3.00928	-0.635534	10/133	11806,11808,11812,11814,11816,13116,14149,18984,21405,66113	Apoa1,Apoa4,Apoc1,Apoc3,Apoe,Cyp46a1,Fdxr,Por,Hnf1a,Apoa5
1_Member	GO Biological Processes	GO:0045940	positive regulation of steroid metabolic process	-2.94789	-0.59075	5/35	11806,11808,11816,18984,66113	Apoa1,Apoa4,Apoe,Por,Apoa5
1_Member	GO Biological Processes	GO:0034367	protein-containing complex remodeling	-2.92599	-0.581952	4/21	11806,11808,11816,66113	Apoa1,Apoa4,Apoe,Apoa5
1_Member	GO Biological Processes	GO:0010898	positive regulation of triglyceride catabolic process	-2.89805	-0.581282	3/10	11806,11808,66113	Apoa1,Apoa4,Apoa5
1_Member	GO Biological Processes	GO:0051006	positive regulation of lipoprotein lipase activity	-2.89805	-0.581282	3/10	11806,11808,66113	Apoa1,Apoa4,Apoa5
1_Member	Reactome Gene Sets	R-MMU-8964058	HDL remodeling	-2.89805	-0.581282	3/10	11806,11814,11816	Apoa1,Apoc3,Apoe
1_Member	GO Biological Processes	GO:0016125	sterol metabolic process	-2.81676	-0.53137	10/141	11806,11808,11812,11814,11816,13116,14149,18984,21405,66113	Apoa1,Apoa4,Apoc1,Apoc3,Apoe,Cyp46a1,Fdxr,Por,Hnf1a,Apoa5
1_Member	GO Biological Processes	GO:0061365	positive regulation of triglyceride lipase activity	-2.76715	-0.490811	3/11	11806,11808,66113	Apoa1,Apoa4,Apoa5
1_Member	GO Biological Processes	GO:0065005	protein-lipid complex assembly	-2.70021	-0.44569	4/24	11806,11808,11816,66113	Apoa1,Apoa4,Apoe,Apoa5
1_Member	GO Biological Processes	GO:0050994	regulation of lipid catabolic process	-2.68823	-0.442302	6/58	11651,11806,11808,11814,14756,66113	Akt1,Apoa1,Apoa4,Apoc3,Gpld1,Apoa5
1_Member	GO Biological Processes	GO:0006641	triglyceride metabolic process	-2.68011	-0.442302	8/100	11806,11808,11812,11814,11816,14756,26457,66113	Apoa1,Apoa4,Apoc1,Apoc3,Apoe,Gpld1,Slc27a1,Apoa5
1_Member	GO Biological Processes	GO:0008610	lipid biosynthetic process	-2.67099	-0.437262	24/552	11651,11806,11808,11814,11816,12257,14756,16007,17319,18717,18806,18984,21405,23945,26457,53357,55979,66113,66268,69638,70025,96979,214253,234779	Akt1,Apoa1,Apoa4,Apoc3,Apoe,Tspo,Gpld1,Ccn1,Mif,Pip5k1c,Pld2,Por,Hnf1a,Mgll,Slc27a1,Pla2g6,Agpat1,Apoa5,Pigyl,Enho,Acot7,Ptges2,Etnk2,Plcg2
1_Member	GO Biological Processes	GO:0062012	regulation of small molecule metabolic process	-2.60161	-0.402953	18/373	11651,11806,11808,11814,11816,12015,12048,12257,14756,16548,17319,18604,18984,19228,56745,57320,59090,66113	Akt1,Apoa1,Apoa4,Apoc3,Apoe,Bad,Bcl2l1,Tspo,Gpld1,Khk,Mif,Pdk2,Por,Pth1r,C1qtnf1,Park7,Midn,Apoa5
1_Member	GO Biological Processes	GO:0030299	intestinal cholesterol absorption	-2.54306	-0.371055	3/13	11806,11808,66113	Apoa1,Apoa4,Apoa5
1_Member	GO Biological Processes	GO:1904478	regulation of intestinal absorption	-2.54306	-0.371055	3/13	11806,11808,66113	Apoa1,Apoa4,Apoa5
1_Member	GO Biological Processes	GO:0006066	alcohol metabolic process	-2.4818	-0.332116	16/323	11806,11808,11812,11814,11816,13116,14149,18984,19228,21405,50784,56209,57320,66113,225913,234779	Apoa1,Apoa4,Apoc1,Apoc3,Apoe,Cyp46a1,Fdxr,Por,Pth1r,Hnf1a,Plpp2,Gde1,Park7,Apoa5,Tkfc,Plcg2
1_Member	Reactome Gene Sets	R-MMU-8964043	Plasma lipoprotein clearance	-2.44662	-0.332032	4/28	11425,11806,11812,11816	Apoc4,Apoa1,Apoc1,Apoe
1_Member	GO Biological Processes	GO:0006695	cholesterol biosynthetic process	-2.4115	-0.311876	5/46	11806,11808,11816,18984,66113	Apoa1,Apoa4,Apoe,Por,Apoa5
1_Member	GO Biological Processes	GO:0062013	positive regulation of small molecule metabolic process	-2.37793	-0.303509	10/162	11651,11806,11808,12048,14756,17319,18984,19228,57320,66113	Akt1,Apoa1,Apoa4,Bcl2l1,Gpld1,Mif,Por,Pth1r,Park7,Apoa5
1_Member	GO Biological Processes	GO:0042632	cholesterol homeostasis	-2.36677	-0.302308	7/89	11806,11808,11814,11816,12355,15451,66113	Apoa1,Apoa4,Apoc3,Apoe,Nr1i3,Hpn,Apoa5
1_Member	GO Biological Processes	GO:0055092	sterol homeostasis	-2.34001	-0.295796	7/90	11806,11808,11814,11816,12355,15451,66113	Apoa1,Apoa4,Apoc3,Apoe,Nr1i3,Hpn,Apoa5
1_Member	GO Biological Processes	GO:1902653	secondary alcohol biosynthetic process	-2.29235	-0.28068	5/49	11806,11808,11816,18984,66113	Apoa1,Apoa4,Apoe,Por,Apoa5
1_Member	GO Biological Processes	GO:0044241	lipid digestion	-2.27335	-0.28068	3/16	11806,11808,66113	Apoa1,Apoa4,Apoa5
1_Member	GO Biological Processes	GO:0098856	intestinal lipid absorption	-2.27335	-0.28068	3/16	11806,11808,66113	Apoa1,Apoa4,Apoa5
1_Member	GO Biological Processes	GO:0048678	response to axon injury	-2.24706	-0.269108	6/71	11806,11816,17319,22177,26396,30957	Apoa1,Apoe,Mif,Tyrobp,Map2k2,Mapk8ip3
1_Member	GO Biological Processes	GO:0032368	regulation of lipid transport	-2.23922	-0.269108	8/118	11651,11806,11808,11816,17319,53357,56745,66113	Akt1,Apoa1,Apoa4,Apoe,Mif,Pla2g6,C1qtnf1,Apoa5
1_Member	GO Biological Processes	GO:0019216	regulation of lipid metabolic process	-2.19825	-0.24256	16/346	11651,11806,11808,11814,11816,12257,12478,14756,16007,18604,18984,26457,53357,56424,66113,69638	Akt1,Apoa1,Apoa4,Apoc3,Apoe,Tspo,Cd19,Gpld1,Ccn1,Pdk2,Por,Slc27a1,Pla2g6,Stub1,Apoa5,Enho
1_Member	GO Biological Processes	GO:0060192	negative regulation of lipase activity	-2.19638	-0.24256	3/17	11806,11814,18984	Apoa1,Apoc3,Por
1_Member	GO Biological Processes	GO:0071827	plasma lipoprotein particle organization	-2.18486	-0.235612	4/33	11806,11808,11816,66113	Apoa1,Apoa4,Apoe,Apoa5
1_Member	GO Biological Processes	GO:0060191	regulation of lipase activity	-2.13206	-0.195284	6/75	11806,11808,11814,16007,18984,66113	Apoa1,Apoa4,Apoc3,Ccn1,Por,Apoa5
1_Member	GO Biological Processes	GO:1905952	regulation of lipid localization	-2.09482	-0.176258	9/151	11425,11651,11806,11808,11816,17319,53357,56745,66113	Apoc4,Akt1,Apoa1,Apoa4,Apoe,Mif,Pla2g6,C1qtnf1,Apoa5
1_Member	GO Biological Processes	GO:0031103	axon regeneration	-2.07954	-0.164733	5/55	11806,11816,17319,26396,30957	Apoa1,Apoe,Mif,Map2k2,Mapk8ip3
1_Member	GO Biological Processes	GO:0016126	sterol biosynthetic process	-2.04696	-0.153057	5/56	11806,11808,11816,18984,66113	Apoa1,Apoa4,Apoe,Por,Apoa5
1_Member	GO Biological Processes	GO:0046470	phosphatidylcholine metabolic process	-2.00799	-0.127871	4/37	11806,11808,26457,66113	Apoa1,Apoa4,Slc27a1,Apoa5
1_Member	GO Biological Processes	GO:0071825	protein-lipid complex subunit organization	-2.00799	-0.127871	4/37	11806,11808,11816,66113	Apoa1,Apoa4,Apoe,Apoa5
1_Member	GO Biological Processes	GO:0019218	regulation of steroid metabolic process	-2.0036	-0.127871	7/104	11806,11808,11816,12257,18984,56424,66113	Apoa1,Apoa4,Apoe,Tspo,Por,Stub1,Apoa5
2_Summary	GO Biological Processes	GO:0010942	positive regulation of cell death	-5.11556	-1.49227	36/710	11651,11816,12015,12048,12176,12257,13804,14373,14756,16007,16453,18432,19411,21343,21944,22177,22192,26400,26403,27279,53333,53357,57230,57320,64138,66437,67379,83383,103172,105782,107392,216150,224619,226154,229595,235320,15507,17319,22658,67397,68845,69169,74126,12051,18604,71609,224727	Akt1,Apoe,Bad,Bcl2l1,Bnip3,Tspo,Endog,G0s2,Gpld1,Ccn1,Jak3,Mybbp1a,Rarg,Taf6,Tnfsf12,Tyrobp,Ube2m,Map2k7,Map3k11,Tnfrsf12a,Tomm40,Pla2g6,Sap30bp,Park7,Ctsz,Fis1,Dedd2,Tfap4,Chchd10,Scrib,Brms1,Cdc34,Traf7,Lzts2,Adamtsl4,Zbtb16,Hspb1,Mif,Pcgf2,Erp29,Pih1d1,Fcmr,Syvn1,Bcl3,Pdk2,Tradd,Bag6
2_Member	GO Biological Processes	GO:0010942	positive regulation of cell death	-5.11556	-1.49227	36/710	11651,11816,12015,12048,12176,12257,13804,14373,14756,16007,16453,18432,19411,21343,21944,22177,22192,26400,26403,27279,53333,53357,57230,57320,64138,66437,67379,83383,103172,105782,107392,216150,224619,226154,229595,235320	Akt1,Apoe,Bad,Bcl2l1,Bnip3,Tspo,Endog,G0s2,Gpld1,Ccn1,Jak3,Mybbp1a,Rarg,Taf6,Tnfsf12,Tyrobp,Ube2m,Map2k7,Map3k11,Tnfrsf12a,Tomm40,Pla2g6,Sap30bp,Park7,Ctsz,Fis1,Dedd2,Tfap4,Chchd10,Scrib,Brms1,Cdc34,Traf7,Lzts2,Adamtsl4,Zbtb16
2_Member	GO Biological Processes	GO:0043065	positive regulation of apoptotic process	-4.83966	-1.49227	33/643	11651,12015,12048,12176,12257,13804,14373,14756,16007,16453,18432,19411,21343,21944,22177,22192,26400,26403,27279,53333,53357,57320,64138,66437,67379,83383,103172,105782,107392,216150,224619,229595,235320	Akt1,Bad,Bcl2l1,Bnip3,Tspo,Endog,G0s2,Gpld1,Ccn1,Jak3,Mybbp1a,Rarg,Taf6,Tnfsf12,Tyrobp,Ube2m,Map2k7,Map3k11,Tnfrsf12a,Tomm40,Pla2g6,Park7,Ctsz,Fis1,Dedd2,Tfap4,Chchd10,Scrib,Brms1,Cdc34,Traf7,Adamtsl4,Zbtb16
2_Member	GO Biological Processes	GO:0043068	positive regulation of programmed cell death	-4.77163	-1.49227	33/648	11651,12015,12048,12176,12257,13804,14373,14756,16007,16453,18432,19411,21343,21944,22177,22192,26400,26403,27279,53333,53357,57320,64138,66437,67379,83383,103172,105782,107392,216150,224619,229595,235320	Akt1,Bad,Bcl2l1,Bnip3,Tspo,Endog,G0s2,Gpld1,Ccn1,Jak3,Mybbp1a,Rarg,Taf6,Tnfsf12,Tyrobp,Ube2m,Map2k7,Map3k11,Tnfrsf12a,Tomm40,Pla2g6,Park7,Ctsz,Fis1,Dedd2,Tfap4,Chchd10,Scrib,Brms1,Cdc34,Traf7,Adamtsl4,Zbtb16
2_Member	GO Biological Processes	GO:2001235	positive regulation of apoptotic signaling pathway	-4.07083	-1.16579	14/183	12015,12176,14373,16453,21343,21944,27279,53357,57320,66437,67379,83383,103172,224619	Bad,Bnip3,G0s2,Jak3,Taf6,Tnfsf12,Tnfrsf12a,Pla2g6,Park7,Fis1,Dedd2,Tfap4,Chchd10,Traf7
2_Member	GO Biological Processes	GO:2001233	regulation of apoptotic signaling pathway	-4.05925	-1.16579	23/413	11651,12015,12048,12176,14373,15507,16453,17319,21343,21944,22658,27279,53357,57320,66437,67379,67397,68845,69169,74126,83383,103172,224619	Akt1,Bad,Bcl2l1,Bnip3,G0s2,Hspb1,Jak3,Mif,Taf6,Tnfsf12,Pcgf2,Tnfrsf12a,Pla2g6,Park7,Fis1,Dedd2,Erp29,Pih1d1,Fcmr,Syvn1,Tfap4,Chchd10,Traf7
2_Member	GO Biological Processes	GO:0097190	apoptotic signaling pathway	-3.7315	-1.05238	29/611	11651,12015,12048,12051,12176,14373,15507,16453,17319,18432,18604,21343,21944,22177,22658,27279,53357,57320,66437,67379,67397,68845,69169,71609,74126,83383,103172,224619,224727	Akt1,Bad,Bcl2l1,Bcl3,Bnip3,G0s2,Hspb1,Jak3,Mif,Mybbp1a,Pdk2,Taf6,Tnfsf12,Tyrobp,Pcgf2,Tnfrsf12a,Pla2g6,Park7,Fis1,Dedd2,Erp29,Pih1d1,Fcmr,Tradd,Syvn1,Tfap4,Chchd10,Traf7,Bag6
3_Summary	KEGG Pathway	mmu05221	Acute myeloid leukemia	-4.47658	-1.3596	8/55	11651,12015,13685,19401,21414,21415,26396,235320,26400,70584,234779,22190	Akt1,Bad,Eif4ebp1,Rara,Tcf7,Tcf7l1,Map2k2,Zbtb16,Map2k7,Pak4,Plcg2,Ubc
3_Member	KEGG Pathway	mmu05221	Acute myeloid leukemia	-4.47658	-1.3596	8/55	11651,12015,13685,19401,21414,21415,26396,235320	Akt1,Bad,Eif4ebp1,Rara,Tcf7,Tcf7l1,Map2k2,Zbtb16
3_Member	KEGG Pathway	mmu04012	ErbB signaling pathway	-2.47796	-0.332116	7/85	11651,12015,13685,26396,26400,70584,234779	Akt1,Bad,Eif4ebp1,Map2k2,Map2k7,Pak4,Plcg2
3_Member	Reactome Gene Sets	R-MMU-3769402	Deactivation of the beta-catenin transactivating complex	-2.33562	-0.295796	4/30	11651,21414,21415,22190	Akt1,Tcf7,Tcf7l1,Ubc
3_Member	KEGG Pathway	mmu05213	Endometrial cancer	-2.25465	-0.272571	5/50	11651,12015,21414,21415,26396	Akt1,Bad,Tcf7,Tcf7l1,Map2k2
4_Summary	Reactome Gene Sets	R-MMU-975634	Retinoid metabolism and transport	-4.37506	-1.28804	7/42	11806,11808,11814,11816,14733,20970,20971,11651,14287,52710,56738,223646,27419,19682,15586,100910	Apoa1,Apoa4,Apoc3,Apoe,Gpc1,Sdc3,Sdc4,Akt1,Fpgs,Slc52a2,Mocs1,Naprt,Naglu,Rdh5,Hyal1,Chpf2
4_Member	Reactome Gene Sets	R-MMU-975634	Retinoid metabolism and transport	-4.37506	-1.28804	7/42	11806,11808,11814,11816,14733,20970,20971	Apoa1,Apoa4,Apoc3,Apoe,Gpc1,Sdc3,Sdc4
4_Member	Reactome Gene Sets	R-MMU-6806667	Metabolism of fat-soluble vitamins	-4.11173	-1.16579	7/46	11806,11808,11814,11816,14733,20970,20971	Apoa1,Apoa4,Apoc3,Apoe,Gpc1,Sdc3,Sdc4
4_Member	Reactome Gene Sets	R-MMU-196854	Metabolism of vitamins and cofactors	-3.11958	-0.676012	12/176	11651,11806,11808,11814,11816,14287,14733,20970,20971,52710,56738,223646	Akt1,Apoa1,Apoa4,Apoc3,Apoe,Fpgs,Gpc1,Sdc3,Sdc4,Slc52a2,Mocs1,Naprt
4_Member	Reactome Gene Sets	R-MMU-2024096	HS-GAG degradation	-3.00991	-0.635534	4/20	14733,20970,20971,27419	Gpc1,Sdc3,Sdc4,Naglu
4_Member	Reactome Gene Sets	R-MMU-2187338	Visual phototransduction	-3.00655	-0.635534	8/89	11806,11808,11814,11816,14733,19682,20970,20971	Apoa1,Apoa4,Apoc3,Apoe,Gpc1,Rdh5,Sdc3,Sdc4
4_Member	Reactome Gene Sets	R-MMU-1793185	Chondroitin sulfate/dermatan sulfate metabolism	-2.37072	-0.303509	5/47	14733,15586,20970,20971,100910	Gpc1,Hyal1,Sdc3,Sdc4,Chpf2
5_Summary	GO Biological Processes	GO:0051402	neuron apoptotic process	-4.19078	-1.16579	19/299	11816,12048,12176,12721,12804,13498,13857,14751,22177,22192,26400,26403,57320,64138,66437,67605,112406,216150,223649,12015	Apoe,Bcl2l1,Bnip3,Coro1a,Cntfr,Atn1,Epor,Gpi1,Tyrobp,Ube2m,Map2k7,Map3k11,Park7,Ctsz,Fis1,Akt1s1,Egln2,Cdc34,Nrbp2,Bad
5_Member	GO Biological Processes	GO:0051402	neuron apoptotic process	-4.19078	-1.16579	19/299	11816,12048,12176,12721,12804,13498,13857,14751,22177,22192,26400,26403,57320,64138,66437,67605,112406,216150,223649	Apoe,Bcl2l1,Bnip3,Coro1a,Cntfr,Atn1,Epor,Gpi1,Tyrobp,Ube2m,Map2k7,Map3k11,Park7,Ctsz,Fis1,Akt1s1,Egln2,Cdc34,Nrbp2
5_Member	GO Biological Processes	GO:0043523	regulation of neuron apoptotic process	-3.74385	-1.05238	17/271	11816,12048,12721,12804,13857,14751,22177,22192,26400,26403,57320,64138,66437,67605,112406,216150,223649	Apoe,Bcl2l1,Coro1a,Cntfr,Epor,Gpi1,Tyrobp,Ube2m,Map2k7,Map3k11,Park7,Ctsz,Fis1,Akt1s1,Egln2,Cdc34,Nrbp2
5_Member	GO Biological Processes	GO:0070997	neuron death	-2.8354	-0.545416	20/414	11816,12015,12048,12176,12721,12804,13498,13857,14751,22177,22192,26400,26403,57320,64138,66437,67605,112406,216150,223649	Apoe,Bad,Bcl2l1,Bnip3,Coro1a,Cntfr,Atn1,Epor,Gpi1,Tyrobp,Ube2m,Map2k7,Map3k11,Park7,Ctsz,Fis1,Akt1s1,Egln2,Cdc34,Nrbp2
5_Member	GO Biological Processes	GO:1901216	positive regulation of neuron death	-2.63201	-0.425801	9/125	11816,12015,22177,22192,26400,26403,64138,66437,216150	Apoe,Bad,Tyrobp,Ube2m,Map2k7,Map3k11,Ctsz,Fis1,Cdc34
5_Member	GO Biological Processes	GO:0043525	positive regulation of neuron apoptotic process	-2.59636	-0.401427	7/81	22177,22192,26400,26403,64138,66437,216150	Tyrobp,Ube2m,Map2k7,Map3k11,Ctsz,Fis1,Cdc34
5_Member	GO Biological Processes	GO:1901214	regulation of neuron death	-2.56452	-0.380587	18/376	11816,12015,12048,12721,12804,13857,14751,22177,22192,26400,26403,57320,64138,66437,67605,112406,216150,223649	Apoe,Bad,Bcl2l1,Coro1a,Cntfr,Epor,Gpi1,Tyrobp,Ube2m,Map2k7,Map3k11,Park7,Ctsz,Fis1,Akt1s1,Egln2,Cdc34,Nrbp2
6_Summary	GO Biological Processes	GO:0046394	carboxylic acid biosynthetic process	-4.03542	-1.16579	21/360	11674,11806,11808,12445,14287,14431,14751,15586,16548,17319,21405,23945,26433,30956,57320,66113,66447,70025,96979,107766,225913,11816,11821,14149,18604,18984,19228,66422,68352,76889,234779,56738,223646,13057,11637,12048,18717,18806,26457,53357,55979,66268,214253,69080,331026,12015,11429,11651,11814,12257,13101,13116,13430,13857,15445,16549,18574,103172,140781,66174,67880,14756,56017,56745,59090,8…	Aldoa,Apoa1,Apoa4,Ccnd3,Fpgs,Gamt,Gpi1,Hyal1,Khk,Mif,Hnf1a,Mgll,Plod3,Aass,Park7,Apoa5,Mgst3,Acot7,Ptges2,Haao,Tkfc,Apoe,Aprt,Fdxr,Pdk2,Por,Pth1r,Dctpp1,Aspdh,Coq8b,Plcg2,Mocs1,Naprt,Cyba,Ak2,Bcl2l1,Pip5k1c,Pld2,Slc27a1,Pla2g6,Agpat1,Pigyl,Etnk2,Gmppa,Gmppb,Bad,Aco2,Akt1,Apoc3,Tspo,Cyp2d10,Cyp46a1,Dnm2,Epor,Hpd,Khsrp,Pde1b,Chchd10,Myh7,Nudt14,Dcxr,Gpld1,Slc2a8,C1qtnf1,Midn,Pofut2,Macrod1,Blvrb
6_Member	GO Biological Processes	GO:0046394	carboxylic acid biosynthetic process	-4.03542	-1.16579	21/360	11674,11806,11808,12445,14287,14431,14751,15586,16548,17319,21405,23945,26433,30956,57320,66113,66447,70025,96979,107766,225913	Aldoa,Apoa1,Apoa4,Ccnd3,Fpgs,Gamt,Gpi1,Hyal1,Khk,Mif,Hnf1a,Mgll,Plod3,Aass,Park7,Apoa5,Mgst3,Acot7,Ptges2,Haao,Tkfc
6_Member	GO Biological Processes	GO:0016053	organic acid biosynthetic process	-4.0185	-1.16579	21/361	11674,11806,11808,12445,14287,14431,14751,15586,16548,17319,21405,23945,26433,30956,57320,66113,66447,70025,96979,107766,225913	Aldoa,Apoa1,Apoa4,Ccnd3,Fpgs,Gamt,Gpi1,Hyal1,Khk,Mif,Hnf1a,Mgll,Plod3,Aass,Park7,Apoa5,Mgst3,Acot7,Ptges2,Haao,Tkfc
6_Member	GO Biological Processes	GO:0044283	small molecule biosynthetic process	-3.88159	-1.13525	31/659	11674,11806,11808,11816,11821,12445,14149,14287,14431,14751,15586,16548,17319,18604,18984,19228,21405,23945,26433,30956,57320,66113,66422,66447,68352,70025,76889,96979,107766,225913,234779	Aldoa,Apoa1,Apoa4,Apoe,Aprt,Ccnd3,Fdxr,Fpgs,Gamt,Gpi1,Hyal1,Khk,Mif,Pdk2,Por,Pth1r,Hnf1a,Mgll,Plod3,Aass,Park7,Apoa5,Dctpp1,Mgst3,Aspdh,Acot7,Coq8b,Ptges2,Haao,Tkfc,Plcg2
6_Member	GO Biological Processes	GO:0009108	coenzyme biosynthetic process	-3.75514	-1.05238	14/196	11674,14149,14287,14751,16548,17319,18604,56738,68352,70025,76889,107766,223646,225913	Aldoa,Fdxr,Fpgs,Gpi1,Khk,Mif,Pdk2,Mocs1,Aspdh,Acot7,Coq8b,Haao,Naprt,Tkfc
6_Member	GO Biological Processes	GO:0051188	cofactor biosynthetic process	-3.61619	-0.976324	16/252	11674,13057,14149,14287,14751,16548,17319,18604,21405,56738,68352,70025,76889,107766,223646,225913	Aldoa,Cyba,Fdxr,Fpgs,Gpi1,Khk,Mif,Pdk2,Hnf1a,Mocs1,Aspdh,Acot7,Coq8b,Haao,Naprt,Tkfc
6_Member	GO Biological Processes	GO:0090407	organophosphate biosynthetic process	-3.15572	-0.705516	24/508	11637,11674,11806,11821,12048,14751,16548,17319,18604,18717,18806,19228,26457,53357,55979,56738,66268,68352,70025,107766,214253,223646,225913,234779	Ak2,Aldoa,Apoa1,Aprt,Bcl2l1,Gpi1,Khk,Mif,Pdk2,Pip5k1c,Pld2,Pth1r,Slc27a1,Pla2g6,Agpat1,Mocs1,Pigyl,Aspdh,Acot7,Haao,Etnk2,Naprt,Tkfc,Plcg2
6_Member	GO Biological Processes	GO:0009435	NAD biosynthetic process	-3.00991	-0.635534	4/20	14751,68352,107766,223646	Gpi1,Aspdh,Haao,Naprt
6_Member	KEGG Pathway	mmu00051	Fructose and mannose metabolism	-2.94789	-0.59075	5/35	11674,16548,69080,225913,331026	Aldoa,Khk,Gmppa,Tkfc,Gmppb
6_Member	GO Biological Processes	GO:0006000	fructose metabolic process	-2.89805	-0.581282	3/10	11674,16548,225913	Aldoa,Khk,Tkfc
6_Member	GO Biological Processes	GO:0019320	hexose catabolic process	-2.63231	-0.425801	4/25	12015,14751,16548,225913	Bad,Gpi1,Khk,Tkfc
6_Member	GO Biological Processes	GO:0017144	drug metabolic process	-2.50454	-0.346755	29/733	11429,11637,11651,11674,11808,11814,11821,12015,12048,12257,13057,13101,13116,13430,13857,14431,14751,15445,16548,16549,17319,18574,18984,30956,57320,103172,107766,140781,225913	Aco2,Ak2,Akt1,Aldoa,Apoa4,Apoc3,Aprt,Bad,Bcl2l1,Tspo,Cyba,Cyp2d10,Cyp46a1,Dnm2,Epor,Gamt,Gpi1,Hpd,Khk,Khsrp,Mif,Pde1b,Por,Aass,Park7,Chchd10,Haao,Myh7,Tkfc
6_Member	GO Biological Processes	GO:0006753	nucleoside phosphate metabolic process	-2.50266	-0.346755	24/569	11637,11674,11814,11821,12015,12048,12257,14149,14751,16548,17319,18604,56738,57320,66174,66422,67880,68352,70025,103172,107766,140781,223646,225913	Ak2,Aldoa,Apoc3,Aprt,Bad,Bcl2l1,Tspo,Fdxr,Gpi1,Khk,Mif,Pdk2,Mocs1,Park7,Nudt14,Dctpp1,Dcxr,Aspdh,Acot7,Chchd10,Haao,Myh7,Naprt,Tkfc
6_Member	GO Biological Processes	GO:0019318	hexose metabolic process	-2.48048	-0.332116	13/237	11651,11674,12015,14751,14756,16548,18604,56017,56745,59090,67880,80294,225913	Akt1,Aldoa,Bad,Gpi1,Gpld1,Khk,Pdk2,Slc2a8,C1qtnf1,Midn,Dcxr,Pofut2,Tkfc
6_Member	GO Biological Processes	GO:0019359	nicotinamide nucleotide biosynthetic process	-2.47164	-0.332032	8/108	11674,14751,16548,17319,68352,107766,223646,225913	Aldoa,Gpi1,Khk,Mif,Aspdh,Haao,Naprt,Tkfc
6_Member	GO Biological Processes	GO:0006733	oxidoreduction coenzyme metabolic process	-2.45692	-0.332032	11/184	11674,14149,14751,16548,17319,67880,68352,76889,107766,223646,225913	Aldoa,Fdxr,Gpi1,Khk,Mif,Dcxr,Aspdh,Coq8b,Haao,Naprt,Tkfc
6_Member	GO Biological Processes	GO:0055086	nucleobase-containing small molecule metabolic process	-2.4486	-0.332032	26/640	11637,11674,11814,11821,12015,12048,12257,14149,14431,14751,16548,17319,18604,56738,57320,66174,66422,67880,68352,70025,103172,107227,107766,140781,223646,225913	Ak2,Aldoa,Apoc3,Aprt,Bad,Bcl2l1,Tspo,Fdxr,Gamt,Gpi1,Khk,Mif,Pdk2,Mocs1,Park7,Nudt14,Dctpp1,Dcxr,Aspdh,Acot7,Chchd10,Macrod1,Haao,Myh7,Naprt,Tkfc
6_Member	GO Biological Processes	GO:0009141	nucleoside triphosphate metabolic process	-2.41064	-0.311876	15/299	11637,11674,11814,12015,12048,12257,14751,16548,17319,56738,57320,66422,103172,140781,225913	Ak2,Aldoa,Apoc3,Bad,Bcl2l1,Tspo,Gpi1,Khk,Mif,Mocs1,Park7,Dctpp1,Chchd10,Myh7,Tkfc
6_Member	GO Biological Processes	GO:0019363	pyridine nucleotide biosynthetic process	-2.39886	-0.306434	8/111	11674,14751,16548,17319,68352,107766,223646,225913	Aldoa,Gpi1,Khk,Mif,Aspdh,Haao,Naprt,Tkfc
6_Member	GO Biological Processes	GO:0046365	monosaccharide catabolic process	-2.38997	-0.305831	4/29	12015,14751,16548,225913	Bad,Gpi1,Khk,Tkfc
6_Member	GO Biological Processes	GO:0009205	purine ribonucleoside triphosphate metabolic process	-2.35441	-0.298236	14/274	11637,11674,11814,12015,12048,12257,14751,16548,17319,56738,57320,103172,140781,225913	Ak2,Aldoa,Apoc3,Bad,Bcl2l1,Tspo,Gpi1,Khk,Mif,Mocs1,Park7,Chchd10,Myh7,Tkfc
6_Member	GO Biological Processes	GO:0046496	nicotinamide nucleotide metabolic process	-2.34048	-0.295796	10/164	11674,14149,14751,16548,17319,67880,68352,107766,223646,225913	Aldoa,Fdxr,Gpi1,Khk,Mif,Dcxr,Aspdh,Haao,Naprt,Tkfc
6_Member	GO Biological Processes	GO:0009167	purine ribonucleoside monophosphate metabolic process	-2.32685	-0.294188	14/276	11637,11674,11814,11821,12015,12048,12257,14751,16548,17319,57320,103172,140781,225913	Ak2,Aldoa,Apoc3,Aprt,Bad,Bcl2l1,Tspo,Gpi1,Khk,Mif,Park7,Chchd10,Myh7,Tkfc
6_Member	GO Biological Processes	GO:0009126	purine nucleoside monophosphate metabolic process	-2.3132	-0.283083	14/277	11637,11674,11814,11821,12015,12048,12257,14751,16548,17319,57320,103172,140781,225913	Ak2,Aldoa,Apoc3,Aprt,Bad,Bcl2l1,Tspo,Gpi1,Khk,Mif,Park7,Chchd10,Myh7,Tkfc
6_Member	GO Biological Processes	GO:0072525	pyridine-containing compound biosynthetic process	-2.30596	-0.281141	8/115	11674,14751,16548,17319,68352,107766,223646,225913	Aldoa,Gpi1,Khk,Mif,Aspdh,Haao,Naprt,Tkfc
6_Member	GO Biological Processes	GO:0019362	pyridine nucleotide metabolic process	-2.30371	-0.281141	10/166	11674,14149,14751,16548,17319,67880,68352,107766,223646,225913	Aldoa,Fdxr,Gpi1,Khk,Mif,Dcxr,Aspdh,Haao,Naprt,Tkfc
6_Member	GO Biological Processes	GO:0009199	ribonucleoside triphosphate metabolic process	-2.29963	-0.28068	14/278	11637,11674,11814,12015,12048,12257,14751,16548,17319,56738,57320,103172,140781,225913	Ak2,Aldoa,Apoc3,Bad,Bcl2l1,Tspo,Gpi1,Khk,Mif,Mocs1,Park7,Chchd10,Myh7,Tkfc
6_Member	GO Biological Processes	GO:0006732	coenzyme metabolic process	-2.29306	-0.28068	16/338	11674,14149,14287,14431,14751,16548,17319,18604,56738,67880,68352,70025,76889,107766,223646,225913	Aldoa,Fdxr,Fpgs,Gamt,Gpi1,Khk,Mif,Pdk2,Mocs1,Dcxr,Aspdh,Acot7,Coq8b,Haao,Naprt,Tkfc
6_Member	GO Biological Processes	GO:0009117	nucleotide metabolic process	-2.28268	-0.28068	23/560	11637,11674,11814,11821,12015,12048,12257,14149,14751,16548,17319,18604,56738,57320,66422,67880,68352,70025,103172,107766,140781,223646,225913	Ak2,Aldoa,Apoc3,Aprt,Bad,Bcl2l1,Tspo,Fdxr,Gpi1,Khk,Mif,Pdk2,Mocs1,Park7,Dctpp1,Dcxr,Aspdh,Acot7,Chchd10,Haao,Myh7,Naprt,Tkfc
6_Member	GO Biological Processes	GO:0009161	ribonucleoside monophosphate metabolic process	-2.27274	-0.28068	14/280	11637,11674,11814,11821,12015,12048,12257,14751,16548,17319,57320,103172,140781,225913	Ak2,Aldoa,Apoc3,Aprt,Bad,Bcl2l1,Tspo,Gpi1,Khk,Mif,Park7,Chchd10,Myh7,Tkfc
6_Member	GO Biological Processes	GO:0046034	ATP metabolic process	-2.27195	-0.28068	13/251	11637,11674,11814,12015,12048,12257,14751,16548,17319,57320,103172,140781,225913	Ak2,Aldoa,Apoc3,Bad,Bcl2l1,Tspo,Gpi1,Khk,Mif,Park7,Chchd10,Myh7,Tkfc
6_Member	GO Biological Processes	GO:0009144	purine nucleoside triphosphate metabolic process	-2.24616	-0.269108	14/282	11637,11674,11814,12015,12048,12257,14751,16548,17319,56738,57320,103172,140781,225913	Ak2,Aldoa,Apoc3,Bad,Bcl2l1,Tspo,Gpi1,Khk,Mif,Mocs1,Park7,Chchd10,Myh7,Tkfc
6_Member	GO Biological Processes	GO:0072524	pyridine-containing compound metabolic process	-2.21462	-0.250353	10/171	11674,14149,14751,16548,17319,67880,68352,107766,223646,225913	Aldoa,Fdxr,Gpi1,Khk,Mif,Dcxr,Aspdh,Haao,Naprt,Tkfc
6_Member	GO Biological Processes	GO:0009123	nucleoside monophosphate metabolic process	-2.15559	-0.214694	14/289	11637,11674,11814,11821,12015,12048,12257,14751,16548,17319,57320,103172,140781,225913	Ak2,Aldoa,Apoc3,Aprt,Bad,Bcl2l1,Tspo,Gpi1,Khk,Mif,Park7,Chchd10,Myh7,Tkfc
6_Member	GO Biological Processes	GO:0072330	monocarboxylic acid biosynthetic process	-2.12097	-0.192311	13/262	11674,11806,11808,14751,16548,17319,21405,23945,57320,66113,70025,96979,225913	Aldoa,Apoa1,Apoa4,Gpi1,Khk,Mif,Hnf1a,Mgll,Park7,Apoa5,Acot7,Ptges2,Tkfc
6_Member	GO Biological Processes	GO:0046031	ADP metabolic process	-2.09302	-0.176258	7/100	11637,11674,12015,14751,16548,17319,225913	Ak2,Aldoa,Bad,Gpi1,Khk,Mif,Tkfc
6_Member	GO Biological Processes	GO:0051186	cofactor metabolic process	-2.06923	-0.160223	21/518	11674,11808,13057,14149,14287,14431,14751,16548,17319,18604,21405,56738,57320,67880,68352,70025,76889,107766,223646,225913,233016	Aldoa,Apoa4,Cyba,Fdxr,Fpgs,Gamt,Gpi1,Khk,Mif,Pdk2,Hnf1a,Mocs1,Park7,Dcxr,Aspdh,Acot7,Coq8b,Haao,Naprt,Tkfc,Blvrb
6_Member	GO Biological Processes	GO:0005996	monosaccharide metabolic process	-2.05579	-0.154174	13/267	11651,11674,12015,14751,14756,16548,18604,56017,56745,59090,67880,80294,225913	Akt1,Aldoa,Bad,Gpi1,Gpld1,Khk,Pdk2,Slc2a8,C1qtnf1,Midn,Dcxr,Pofut2,Tkfc
7_Summary	Reactome Gene Sets	R-MMU-5690714	CD22 mediated BCR regulation	-3.94008	-1.16579	3/5	12483,12518,15985,12478,234779,11651,26396,16453,22637	Cd22,Cd79a,Cd79b,Cd19,Plcg2,Akt1,Map2k2,Jak3,Zap70
7_Member	Reactome Gene Sets	R-MMU-5690714	CD22 mediated BCR regulation	-3.94008	-1.16579	3/5	12483,12518,15985	Cd22,Cd79a,Cd79b
7_Member	Reactome Gene Sets	R-MMU-983695	Antigen activates B Cell Receptor (BCR) leading to generation of second messengers	-3.83436	-1.10273	5/23	12478,12483,12518,15985,234779	Cd19,Cd22,Cd79a,Cd79b,Plcg2
7_Member	KEGG Pathway	mmu04662	B cell receptor signaling pathway	-2.89326	-0.581282	7/72	11651,12478,12483,12518,15985,26396,234779	Akt1,Cd19,Cd22,Cd79a,Cd79b,Map2k2,Plcg2
7_Member	KEGG Pathway	mmu05340	Primary immunodeficiency	-2.04993	-0.154174	4/36	12478,12518,16453,22637	Cd19,Cd79a,Jak3,Zap70
8_Summary	GO Biological Processes	GO:0034614	cellular response to reactive oxygen species	-3.72443	-1.05238	12/151	11651,11808,12176,12460,13804,13857,18604,20657,22658,57320,213990,216850,15586,18806,12015,12048,18574,19049,19401,20266,22784,13057,22177,11816,15507,21405,223646,12257,13430,16007,16549,18984	Akt1,Apoa4,Bnip3,Ccs,Endog,Epor,Pdk2,Sod3,Pcgf2,Park7,Agap3,Kdm6b,Hyal1,Pld2,Bad,Bcl2l1,Pde1b,Ppp1r1b,Rara,Scn1b,Slc30a3,Cyba,Tyrobp,Apoe,Hspb1,Hnf1a,Naprt,Tspo,Dnm2,Ccn1,Khsrp,Por
8_Member	GO Biological Processes	GO:0034614	cellular response to reactive oxygen species	-3.72443	-1.05238	12/151	11651,11808,12176,12460,13804,13857,18604,20657,22658,57320,213990,216850	Akt1,Apoa4,Bnip3,Ccs,Endog,Epor,Pdk2,Sod3,Pcgf2,Park7,Agap3,Kdm6b
8_Member	GO Biological Processes	GO:0000302	response to reactive oxygen species	-3.59723	-0.967582	14/203	11651,11808,12176,12460,13804,13857,15586,18604,18806,20657,22658,57320,213990,216850	Akt1,Apoa4,Bnip3,Ccs,Endog,Epor,Hyal1,Pdk2,Pld2,Sod3,Pcgf2,Park7,Agap3,Kdm6b
8_Member	GO Biological Processes	GO:0019430	removal of superoxide radicals	-2.84669	-0.552054	4/22	11808,12460,20657,57320	Apoa4,Ccs,Sod3,Park7
8_Member	GO Biological Processes	GO:0071450	cellular response to oxygen radical	-2.70021	-0.44569	4/24	11808,12460,20657,57320	Apoa4,Ccs,Sod3,Park7
8_Member	GO Biological Processes	GO:0071451	cellular response to superoxide	-2.70021	-0.44569	4/24	11808,12460,20657,57320	Apoa4,Ccs,Sod3,Park7
8_Member	GO Biological Processes	GO:0098869	cellular oxidant detoxification	-2.63231	-0.425801	4/25	11808,12460,20657,57320	Apoa4,Ccs,Sod3,Park7
8_Member	GO Biological Processes	GO:0000303	response to superoxide	-2.50576	-0.346755	4/27	11808,12460,20657,57320	Apoa4,Ccs,Sod3,Park7
8_Member	GO Biological Processes	GO:0009636	response to toxic substance	-2.46573	-0.332032	17/354	11808,12015,12048,12176,12460,13804,13857,18574,18806,19049,19401,20266,20657,22658,22784,57320,216850	Apoa4,Bad,Bcl2l1,Bnip3,Ccs,Endog,Epor,Pde1b,Pld2,Ppp1r1b,Rara,Scn1b,Sod3,Pcgf2,Slc30a3,Park7,Kdm6b
8_Member	GO Biological Processes	GO:0000305	response to oxygen radical	-2.44662	-0.332032	4/28	11808,12460,20657,57320	Apoa4,Ccs,Sod3,Park7
8_Member	GO Biological Processes	GO:0098754	detoxification	-2.33102	-0.295796	5/48	11808,12460,20657,22784,57320	Apoa4,Ccs,Sod3,Slc30a3,Park7
8_Member	GO Biological Processes	GO:0006801	superoxide metabolic process	-2.27714	-0.28068	6/70	11808,12460,13057,20657,22177,57320	Apoa4,Ccs,Cyba,Sod3,Tyrobp,Park7
8_Member	GO Biological Processes	GO:0006979	response to oxidative stress	-2.24204	-0.269108	18/404	11651,11808,11816,12176,12460,13804,13857,15507,15586,18604,18806,20657,21405,22658,57320,213990,216850,223646	Akt1,Apoa4,Apoe,Bnip3,Ccs,Endog,Epor,Hspb1,Hyal1,Pdk2,Pld2,Sod3,Hnf1a,Pcgf2,Park7,Agap3,Kdm6b,Naprt
8_Member	GO Biological Processes	GO:0097237	cellular response to toxic substance	-2.19727	-0.24256	10/172	11808,12015,12176,12460,13804,13857,20657,22658,57320,216850	Apoa4,Bad,Bnip3,Ccs,Endog,Epor,Sod3,Pcgf2,Park7,Kdm6b
8_Member	GO Biological Processes	GO:0072593	reactive oxygen species metabolic process	-2.09315	-0.176258	14/294	11651,11808,12176,12257,12460,13057,13430,13857,16007,16549,18984,20657,22177,57320	Akt1,Apoa4,Bnip3,Tspo,Ccs,Cyba,Dnm2,Epor,Ccn1,Khsrp,Por,Sod3,Tyrobp,Park7
8_Member	GO Biological Processes	GO:1990748	cellular detoxification	-2.00799	-0.127871	4/37	11808,12460,20657,57320	Apoa4,Ccs,Sod3,Park7
8_Member	GO Biological Processes	GO:0034599	cellular response to oxidative stress	-2.00511	-0.127871	13/271	11651,11808,12176,12460,13804,13857,15507,18604,20657,22658,57320,213990,216850	Akt1,Apoa4,Bnip3,Ccs,Endog,Epor,Hspb1,Pdk2,Sod3,Pcgf2,Park7,Agap3,Kdm6b
9_Summary	Reactome Gene Sets	R-MMU-450604	KSRP (KHSRP) binds and destabilizes mRNA	-3.52071	-0.947789	4/15	11651,16549,27998,109075	Akt1,Khsrp,Exosc5,Exosc4
9_Member	Reactome Gene Sets	R-MMU-450604	KSRP (KHSRP) binds and destabilizes mRNA	-3.52071	-0.947789	4/15	11651,16549,27998,109075	Akt1,Khsrp,Exosc5,Exosc4
9_Member	Reactome Gene Sets	R-MMU-450385	Butyrate Response Factor 1 (BRF1) binds and destabilizes mRNA	-2.27335	-0.28068	3/16	11651,27998,109075	Akt1,Exosc5,Exosc4
10_Summary	GO Biological Processes	GO:0010765	positive regulation of sodium ion transport	-3.44223	-0.895122	6/42	11651,13430,20266,56188,69847,246198,13400,20648,11806,11816,12257,12478,16453,17319,53357,57320,65962,234779	Akt1,Dnm2,Scn1b,Fxyd1,Wnk4,Mllt6,Dmpk,Snta1,Apoa1,Apoe,Tspo,Cd19,Jak3,Mif,Pla2g6,Park7,Slc9a3r2,Plcg2
10_Member	GO Biological Processes	GO:0010765	positive regulation of sodium ion transport	-3.44223	-0.895122	6/42	11651,13430,20266,56188,69847,246198	Akt1,Dnm2,Scn1b,Fxyd1,Wnk4,Mllt6
10_Member	GO Biological Processes	GO:0002028	regulation of sodium ion transport	-2.94333	-0.59075	8/91	11651,13400,13430,20266,20648,56188,69847,246198	Akt1,Dmpk,Dnm2,Scn1b,Snta1,Fxyd1,Wnk4,Mllt6
10_Member	GO Biological Processes	GO:0043270	positive regulation of ion transport	-2.44286	-0.332032	16/326	11651,11806,11816,12257,12478,13430,16453,17319,20266,53357,56188,57320,65962,69847,234779,246198	Akt1,Apoa1,Apoe,Tspo,Cd19,Dnm2,Jak3,Mif,Scn1b,Pla2g6,Fxyd1,Park7,Slc9a3r2,Wnk4,Plcg2,Mllt6
11_Summary	GO Biological Processes	GO:0032507	maintenance of protein location in cell	-3.3908	-0.860081	8/78	11651,12257,18717,19240,21894,57320,103172,223697,11816,12460,13057,18984,11425,11806,12478,12721,22784,234779,18604	Akt1,Tspo,Pip5k1c,Tmsb10,Tln1,Park7,Chchd10,Sun2,Apoe,Ccs,Cyba,Por,Apoc4,Apoa1,Cd19,Coro1a,Slc30a3,Plcg2,Pdk2
11_Member	GO Biological Processes	GO:0032507	maintenance of protein location in cell	-3.3908	-0.860081	8/78	11651,12257,18717,19240,21894,57320,103172,223697	Akt1,Tspo,Pip5k1c,Tmsb10,Tln1,Park7,Chchd10,Sun2
11_Member	GO Biological Processes	GO:0051651	maintenance of location in cell	-3.19551	-0.727637	9/104	11651,11816,12257,18717,19240,21894,57320,103172,223697	Akt1,Apoe,Tspo,Pip5k1c,Tmsb10,Tln1,Park7,Chchd10,Sun2
11_Member	GO Biological Processes	GO:0051353	positive regulation of oxidoreductase activity	-2.85009	-0.552054	6/54	11651,11816,12460,13057,18984,57320	Akt1,Apoe,Ccs,Cyba,Por,Park7
11_Member	GO Biological Processes	GO:0032770	positive regulation of monooxygenase activity	-2.70021	-0.44569	4/24	11651,11816,18984,57320	Akt1,Apoe,Por,Park7
11_Member	GO Biological Processes	GO:0072595	maintenance of protein localization in organelle	-2.68166	-0.442302	5/40	11651,12257,57320,103172,223697	Akt1,Tspo,Park7,Chchd10,Sun2
11_Member	GO Biological Processes	GO:0045185	maintenance of protein location	-2.39886	-0.306434	8/111	11651,12257,18717,19240,21894,57320,103172,223697	Akt1,Tspo,Pip5k1c,Tmsb10,Tln1,Park7,Chchd10,Sun2
11_Member	GO Biological Processes	GO:0051235	maintenance of location	-2.30519	-0.281141	16/337	11425,11651,11806,11816,12257,12478,12721,13057,18717,19240,21894,22784,57320,103172,223697,234779	Apoc4,Akt1,Apoa1,Apoe,Tspo,Cd19,Coro1a,Cyba,Pip5k1c,Tmsb10,Tln1,Slc30a3,Park7,Chchd10,Sun2,Plcg2
11_Member	GO Biological Processes	GO:0051341	regulation of oxidoreductase activity	-2.16343	-0.220457	7/97	11651,11816,12460,13057,18604,18984,57320	Akt1,Apoe,Ccs,Cyba,Pdk2,Por,Park7
12_Summary	GO Biological Processes	GO:0045017	glycerolipid biosynthetic process	-3.33971	-0.81696	11/143	11806,11814,14756,18717,18806,26457,53357,55979,66268,214253,234779,11808,11812,11816,23945,26394,66113,77583,11651,13116,17939,70025,71772,104816,12478,50784,56209,235044,13430,20130,26396	Apoa1,Apoc3,Gpld1,Pip5k1c,Pld2,Slc27a1,Pla2g6,Agpat1,Pigyl,Etnk2,Plcg2,Apoa4,Apoc1,Apoe,Mgll,Lypla2,Apoa5,Notum,Akt1,Cyp46a1,Naga,Acot7,Plbd2,Aspg,Cd19,Plpp2,Gde1,Plppr2,Dnm2,Rras,Map2k2
12_Member	GO Biological Processes	GO:0045017	glycerolipid biosynthetic process	-3.33971	-0.81696	11/143	11806,11814,14756,18717,18806,26457,53357,55979,66268,214253,234779	Apoa1,Apoc3,Gpld1,Pip5k1c,Pld2,Slc27a1,Pla2g6,Agpat1,Pigyl,Etnk2,Plcg2
12_Member	GO Biological Processes	GO:0046486	glycerolipid metabolic process	-3.21068	-0.727637	18/329	11806,11808,11812,11814,11816,14756,18717,18806,23945,26394,26457,53357,55979,66113,66268,77583,214253,234779	Apoa1,Apoa4,Apoc1,Apoc3,Apoe,Gpld1,Pip5k1c,Pld2,Mgll,Lypla2,Slc27a1,Pla2g6,Agpat1,Apoa5,Pigyl,Notum,Etnk2,Plcg2
12_Member	GO Biological Processes	GO:0016042	lipid catabolic process	-3.16872	-0.711781	17/304	11651,11806,11808,11814,11816,13116,14756,17939,18806,23945,26394,53357,66113,70025,71772,104816,234779	Akt1,Apoa1,Apoa4,Apoc3,Apoe,Cyp46a1,Gpld1,Naga,Pld2,Mgll,Lypla2,Pla2g6,Apoa5,Acot7,Plbd2,Aspg,Plcg2
12_Member	GO Biological Processes	GO:0046474	glycerophospholipid biosynthetic process	-3.07685	-0.643373	9/108	11806,18717,18806,26457,53357,55979,66268,214253,234779	Apoa1,Pip5k1c,Pld2,Slc27a1,Pla2g6,Agpat1,Pigyl,Etnk2,Plcg2
12_Member	GO Biological Processes	GO:0006644	phospholipid metabolic process	-2.89016	-0.581282	18/351	11806,11808,12478,14756,18717,18806,26457,50784,53357,55979,56209,66113,66268,77583,104816,214253,234779,235044	Apoa1,Apoa4,Cd19,Gpld1,Pip5k1c,Pld2,Slc27a1,Plpp2,Pla2g6,Agpat1,Gde1,Apoa5,Pigyl,Notum,Aspg,Etnk2,Plcg2,Plppr2
12_Member	GO Biological Processes	GO:0044242	cellular lipid catabolic process	-2.73681	-0.464921	12/195	11651,11806,11808,11814,14756,17939,18806,23945,26394,66113,70025,234779	Akt1,Apoa1,Apoa4,Apoc3,Gpld1,Naga,Pld2,Mgll,Lypla2,Apoa5,Acot7,Plcg2
12_Member	GO Biological Processes	GO:0006650	glycerophospholipid metabolic process	-2.60867	-0.406257	13/229	11806,11808,14756,18717,18806,26457,53357,55979,66113,66268,77583,214253,234779	Apoa1,Apoa4,Gpld1,Pip5k1c,Pld2,Slc27a1,Pla2g6,Agpat1,Apoa5,Pigyl,Notum,Etnk2,Plcg2
12_Member	KEGG Pathway	mmu04666	Fc gamma R-mediated phagocytosis	-2.42151	-0.316754	7/87	11651,13430,18717,18806,50784,53357,234779	Akt1,Dnm2,Pip5k1c,Pld2,Plpp2,Pla2g6,Plcg2
12_Member	KEGG Pathway	mmu04072	Phospholipase D signaling pathway	-2.16835	-0.2233	9/147	11651,13430,18717,18806,20130,26396,50784,55979,234779	Akt1,Dnm2,Pip5k1c,Pld2,Rras,Map2k2,Plpp2,Agpat1,Plcg2
13_Summary	Reactome Gene Sets	R-MMU-432720	Lysosome Vesicle Biogenesis	-3.06764	-0.643373	5/33	11769,13430,64138,74325,105245	Ap1s1,Dnm2,Ctsz,Cltb,Txndc5
13_Member	Reactome Gene Sets	R-MMU-432720	Lysosome Vesicle Biogenesis	-3.06764	-0.643373	5/33	11769,13430,64138,74325,105245	Ap1s1,Dnm2,Ctsz,Cltb,Txndc5
14_Summary	Reactome Gene Sets	R-MMU-5173214	O-glycosylation of TSR domain-containing proteins	-3.06764	-0.643373	5/33	18636,80294,108153,224697,229595	Cfp,Pofut2,Adamts7,Adamts10,Adamtsl4
14_Member	Reactome Gene Sets	R-MMU-5173214	O-glycosylation of TSR domain-containing proteins	-3.06764	-0.643373	5/33	18636,80294,108153,224697,229595	Cfp,Pofut2,Adamts7,Adamts10,Adamtsl4
15_Summary	GO Biological Processes	GO:0034384	high-density lipoprotein particle clearance	-3.04554	-0.635534	3/9	11814,11816,14756,26457,16549	Apoc3,Apoe,Gpld1,Slc27a1,Khsrp
15_Member	GO Biological Processes	GO:0034384	high-density lipoprotein particle clearance	-3.04554	-0.635534	3/9	11814,11816,14756	Apoc3,Apoe,Gpld1
15_Member	GO Biological Processes	GO:0090209	negative regulation of triglyceride metabolic process	-2.64961	-0.42789	3/12	11814,11816,14756	Apoc3,Apoe,Gpld1
15_Member	GO Biological Processes	GO:0010867	positive regulation of triglyceride biosynthetic process	-2.19638	-0.24256	3/17	11814,14756,26457	Apoc3,Gpld1,Slc27a1
15_Member	GO Biological Processes	GO:0034381	plasma lipoprotein particle clearance	-2.09333	-0.176258	4/35	11814,11816,14756,16549	Apoc3,Apoe,Gpld1,Khsrp
15_Member	GO Biological Processes	GO:0010984	regulation of lipoprotein particle clearance	-2.05724	-0.154174	3/19	11814,14756,16549	Apoc3,Gpld1,Khsrp
16_Summary	GO Biological Processes	GO:0007264	small GTPase mediated signal transduction	-2.94005	-0.59075	23/496	11806,11816,13430,16801,18220,19342,19376,20130,20166,23921,27261,27387,71746,76308,101497,104252,104445,108100,110351,192662,244668,263406,268739,12015,22190,71609,73218	Apoa1,Apoe,Dnm2,Arhgef1,Nucb1,Rab4b,Rab34,Rras,Rtkn,Sh2b2,Dok3,Sh2d3c,Rgl3,Rab1b,Plekhg2,Cdc42ep2,Cdc42ep1,Baiap2,Rap1gap,Arhgdia,Sipa1l2,Plekhg3,Arhgef40,Bad,Ubc,Tradd,Sppl2b
16_Member	GO Biological Processes	GO:0007264	small GTPase mediated signal transduction	-2.94005	-0.59075	23/496	11806,11816,13430,16801,18220,19342,19376,20130,20166,23921,27261,27387,71746,76308,101497,104252,104445,108100,110351,192662,244668,263406,268739	Apoa1,Apoe,Dnm2,Arhgef1,Nucb1,Rab4b,Rab34,Rras,Rtkn,Sh2b2,Dok3,Sh2d3c,Rgl3,Rab1b,Plekhg2,Cdc42ep2,Cdc42ep1,Baiap2,Rap1gap,Arhgdia,Sipa1l2,Plekhg3,Arhgef40
16_Member	GO Biological Processes	GO:0007266	Rho protein signal transduction	-2.23556	-0.269108	11/197	11806,11816,16801,20166,101497,104252,104445,108100,192662,263406,268739	Apoa1,Apoe,Arhgef1,Rtkn,Plekhg2,Cdc42ep2,Cdc42ep1,Baiap2,Arhgdia,Plekhg3,Arhgef40
16_Member	Reactome Gene Sets	R-MMU-73887	Death Receptor Signalling	-2.19604	-0.24256	8/120	12015,16801,22190,71609,73218,101497,192662,268739	Bad,Arhgef1,Ubc,Tradd,Sppl2b,Plekhg2,Arhgdia,Arhgef40
16_Member	GO Biological Processes	GO:0007265	Ras protein signal transduction	-2.07543	-0.164502	18/420	11806,11816,13430,16801,19342,19376,20130,20166,23921,27261,76308,101497,104252,104445,108100,192662,263406,268739	Apoa1,Apoe,Dnm2,Arhgef1,Rab4b,Rab34,Rras,Rtkn,Sh2b2,Dok3,Rab1b,Plekhg2,Cdc42ep2,Cdc42ep1,Baiap2,Arhgdia,Plekhg3,Arhgef40
17_Summary	GO Biological Processes	GO:0002701	negative regulation of production of molecular mediator of immune response	-2.89108	-0.581282	5/36	11806,12483,16453,22364,67116,11816,13650,59090,67397,69638,110385	Apoa1,Cd22,Jak3,Vpreb3,Cuedc2,Apoe,Rhbdf1,Midn,Erp29,Enho,Pde4c
17_Member	GO Biological Processes	GO:0002701	negative regulation of production of molecular mediator of immune response	-2.89108	-0.581282	5/36	11806,12483,16453,22364,67116	Apoa1,Cd22,Jak3,Vpreb3,Cuedc2
17_Member	GO Biological Processes	GO:0050709	negative regulation of protein secretion	-2.07689	-0.164502	9/152	11806,11816,12483,13650,22364,59090,67397,69638,110385	Apoa1,Apoe,Cd22,Rhbdf1,Vpreb3,Midn,Erp29,Enho,Pde4c
18_Summary	Reactome Gene Sets	R-MMU-2173789	TGF-beta receptor signaling activates SMADs	-2.84669	-0.552054	4/22	18002,22190,22192,56424	Nedd8,Ubc,Ube2m,Stub1
18_Member	Reactome Gene Sets	R-MMU-2173789	TGF-beta receptor signaling activates SMADs	-2.84669	-0.552054	4/22	18002,22190,22192,56424	Nedd8,Ubc,Ube2m,Stub1
19_Summary	GO Biological Processes	GO:0006998	nuclear envelope organization	-2.78301	-0.502161	5/38	13400,54194,72549,223697,230917	Dmpk,Akap8l,Reep4,Sun2,Tmem201
19_Member	GO Biological Processes	GO:0006998	nuclear envelope organization	-2.78301	-0.502161	5/38	13400,54194,72549,223697,230917	Dmpk,Akap8l,Reep4,Sun2,Tmem201
20_Summary	GO Biological Processes	GO:0042398	cellular modified amino acid biosynthetic process	-2.68166	-0.442302	5/40	14287,14431,26433,26457,57320,15445,19125,30956,104816,107766,112406,257635	Fpgs,Gamt,Plod3,Slc27a1,Park7,Hpd,Prodh,Aass,Aspg,Haao,Egln2,Sdsl
20_Member	GO Biological Processes	GO:0042398	cellular modified amino acid biosynthetic process	-2.68166	-0.442302	5/40	14287,14431,26433,26457,57320	Fpgs,Gamt,Plod3,Slc27a1,Park7
20_Member	GO Biological Processes	GO:1901605	alpha-amino acid metabolic process	-2.33485	-0.295796	11/191	14287,14431,15445,19125,26433,30956,57320,104816,107766,112406,257635	Fpgs,Gamt,Hpd,Prodh,Plod3,Aass,Park7,Aspg,Haao,Egln2,Sdsl

## Sheet: Cluster4
GroupID	Category	Term	Description	LogP	Log(q-value)	InTerm_InList	Genes	Symbols
1_Summary	GO Biological Processes	GO:0035456	response to interferon-beta	-9.07965	-4.81654	13/57	15944,15953,15957,15959,20846,21822,22038,54396,55932,71701,100702,240327,327959,19106	Irgm1,Ifi47,Ifit1,Ifit3,Stat1,Tgtp1,Plscr1,Irgm2,Gbp3,Pnpt1,Gbp6,Gm4951,Xaf1,Eif2ak2
1_Member	GO Biological Processes	GO:0035456	response to interferon-beta	-9.07965	-4.81654	13/57	15944,15953,15957,15959,20846,21822,22038,54396,55932,71701,100702,240327,327959	Irgm1,Ifi47,Ifit1,Ifit3,Stat1,Tgtp1,Plscr1,Irgm2,Gbp3,Pnpt1,Gbp6,Gm4951,Xaf1
1_Member	GO Biological Processes	GO:0035458	cellular response to interferon-beta	-8.0062	-4.04411	11/46	15944,15953,15957,15959,20846,21822,54396,55932,71701,100702,240327	Irgm1,Ifi47,Ifit1,Ifit3,Stat1,Tgtp1,Irgm2,Gbp3,Pnpt1,Gbp6,Gm4951
1_Member	GO Biological Processes	GO:0035455	response to interferon-alpha	-3.61447	-0.813757	5/24	15957,15959,19106,21822,22038	Ifit1,Ifit3,Eif2ak2,Tgtp1,Plscr1
2_Summary	Reactome Gene Sets	R-MMU-556833	Metabolism of lipids	-6.00476	-2.2987	35/583	13118,13244,14732,15357,15446,17978,18704,19211,20494,21372,27413,28253,67452,67528,68603,68801,70568,74114,74159,74442,75772,100434,104112,105387,170459,208715,219135,227102,235293,270669,319554,319660,320634,380660,666168,12189,13653,22038,26877,60525,67292,71365,110417,232430,12916,57319	Cyp4a12b,Degs1,Gpam,Hmgcr,Hpgd,Ncoa2,Pik3c2a,Pten,Slc10a2,Tbl1x,Abcb11,Slco1b2,Pnpla8,Nudt7,Pmvk,Elovl5,Cpne3,Crot,Acbd5,Sgms2,Pnpla5,Slc44a1,Acly,Akr1c14,Stard4,Hmgcs1,Mtmr6,Ormdl1,Sc5d,Mbtps2,Idi1,Agmo,Ocrl,Acss3,Cyp4a31,Brca1,Egr1,Plscr1,B3galt1,Acss2,Pigc,Pdss2,Pigh,Crebl2,Crem,Smpdl3a
2_Member	Reactome Gene Sets	R-MMU-556833	Metabolism of lipids	-6.00476	-2.2987	35/583	13118,13244,14732,15357,15446,17978,18704,19211,20494,21372,27413,28253,67452,67528,68603,68801,70568,74114,74159,74442,75772,100434,104112,105387,170459,208715,219135,227102,235293,270669,319554,319660,320634,380660,666168	Cyp4a12b,Degs1,Gpam,Hmgcr,Hpgd,Ncoa2,Pik3c2a,Pten,Slc10a2,Tbl1x,Abcb11,Slco1b2,Pnpla8,Nudt7,Pmvk,Elovl5,Cpne3,Crot,Acbd5,Sgms2,Pnpla5,Slc44a1,Acly,Akr1c14,Stard4,Hmgcs1,Mtmr6,Ormdl1,Sc5d,Mbtps2,Idi1,Agmo,Ocrl,Acss3,Cyp4a31
2_Member	GO Biological Processes	GO:0008610	lipid biosynthetic process	-2.32733	-0.200147	24/552	12189,13244,13653,14732,15357,18704,22038,26877,60525,67292,67452,68603,68801,71365,74442,104112,110417,170459,208715,227102,232430,235293,319554,319660	Brca1,Degs1,Egr1,Gpam,Hmgcr,Pik3c2a,Plscr1,B3galt1,Acss2,Pigc,Pnpla8,Pmvk,Elovl5,Pdss2,Sgms2,Acly,Pigh,Stard4,Hmgcs1,Ormdl1,Crebl2,Sc5d,Idi1,Agmo
2_Member	GO Biological Processes	GO:0006643	membrane lipid metabolic process	-2.03229	-0.0851421	10/171	12916,13244,26877,57319,67292,68801,74442,110417,227102,319660	Crem,Degs1,B3galt1,Smpdl3a,Pigc,Elovl5,Sgms2,Pigh,Ormdl1,Agmo
3_Summary	GO Biological Processes	GO:0009615	response to virus	-5.95976	-2.2987	22/274	13052,14265,14732,15957,15959,16411,17329,19106,19264,20846,21822,22038,27103,54396,56048,58203,67005,71586,78781,237886,276950,279572	Cxadr,Fmr1,Gpam,Ifit1,Ifit3,Itgax,Cxcl9,Eif2ak2,Ptprc,Stat1,Tgtp1,Plscr1,Eif2ak4,Irgm2,Lgals8,Zbp1,Polr3k,Ifih1,Zc3hav1,Slfn9,Slfn8,Tlr13
3_Member	GO Biological Processes	GO:0009615	response to virus	-5.95976	-2.2987	22/274	13052,14265,14732,15957,15959,16411,17329,19106,19264,20846,21822,22038,27103,54396,56048,58203,67005,71586,78781,237886,276950,279572	Cxadr,Fmr1,Gpam,Ifit1,Ifit3,Itgax,Cxcl9,Eif2ak2,Ptprc,Stat1,Tgtp1,Plscr1,Eif2ak4,Irgm2,Lgals8,Zbp1,Polr3k,Ifih1,Zc3hav1,Slfn9,Slfn8,Tlr13
3_Member	GO Biological Processes	GO:0051607	defense response to virus	-4.2367	-1.05277	17/232	13052,14732,15957,15959,16411,17329,19106,19264,20846,22038,27103,58203,67005,71586,78781,237886,276950	Cxadr,Gpam,Ifit1,Ifit3,Itgax,Cxcl9,Eif2ak2,Ptprc,Stat1,Plscr1,Eif2ak4,Zbp1,Polr3k,Ifih1,Zc3hav1,Slfn9,Slfn8
4_Summary	GO Biological Processes	GO:0031331	positive regulation of cellular catabolic process	-5.36273	-1.79859	25/368	11502,13032,14265,14679,15944,16542,18704,19211,19684,19877,21929,27103,54396,54403,54609,56367,60599,65114,66129,71701,75744,78781,93687,225131,381305,77128,19046,56207,59029,67171,68441,74006,100715,245474,16784,56048,74159,244962	Adam9,Ctsc,Fmr1,Gnai3,Irgm1,Kdr,Pik3c2a,Pten,Rdx,Rock1,Tnfaip3,Eif2ak4,Irgm2,Slc4a4,Ubqln2,Scoc,Trp53inp1,Vps35,Prxl2c,Pnpt1,Svip,Zc3hav1,Csnk1a1,Wac,Rc3h1,Crebrf,Ppp1cb,Uchl5,Psmd14,Dram2,Rraga,Dnm1l,Tent2,Dkc1,Lamp2,Lgals8,Acbd5,Snx14
4_Member	GO Biological Processes	GO:0031331	positive regulation of cellular catabolic process	-5.36273	-1.79859	25/368	11502,13032,14265,14679,15944,16542,18704,19211,19684,19877,21929,27103,54396,54403,54609,56367,60599,65114,66129,71701,75744,78781,93687,225131,381305	Adam9,Ctsc,Fmr1,Gnai3,Irgm1,Kdr,Pik3c2a,Pten,Rdx,Rock1,Tnfaip3,Eif2ak4,Irgm2,Slc4a4,Ubqln2,Scoc,Trp53inp1,Vps35,Prxl2c,Pnpt1,Svip,Zc3hav1,Csnk1a1,Wac,Rc3h1
4_Member	GO Biological Processes	GO:0009896	positive regulation of catabolic process	-4.55594	-1.13792	26/436	11502,13032,14265,14679,15944,16542,18704,19211,19684,19877,21929,27103,54396,54403,54609,56367,60599,65114,66129,71701,75744,77128,78781,93687,225131,381305	Adam9,Ctsc,Fmr1,Gnai3,Irgm1,Kdr,Pik3c2a,Pten,Rdx,Rock1,Tnfaip3,Eif2ak4,Irgm2,Slc4a4,Ubqln2,Scoc,Trp53inp1,Vps35,Prxl2c,Pnpt1,Svip,Crebrf,Zc3hav1,Csnk1a1,Wac,Rc3h1
4_Member	GO Biological Processes	GO:0010508	positive regulation of autophagy	-3.70581	-0.85767	11/122	14679,15944,16542,18704,19877,27103,54396,56367,60599,75744,225131	Gnai3,Irgm1,Kdr,Pik3c2a,Rock1,Eif2ak4,Irgm2,Scoc,Trp53inp1,Svip,Wac
4_Member	GO Biological Processes	GO:0031329	regulation of cellular catabolic process	-3.41132	-0.72799	33/718	11502,13032,14265,14679,15944,16542,18704,19046,19211,19684,19877,21929,27103,54396,54403,54609,56207,56367,59029,60599,65114,66129,67171,68441,71701,74006,75744,78781,93687,100715,225131,245474,381305	Adam9,Ctsc,Fmr1,Gnai3,Irgm1,Kdr,Pik3c2a,Ppp1cb,Pten,Rdx,Rock1,Tnfaip3,Eif2ak4,Irgm2,Slc4a4,Ubqln2,Uchl5,Scoc,Psmd14,Trp53inp1,Vps35,Prxl2c,Dram2,Rraga,Pnpt1,Dnm1l,Svip,Zc3hav1,Csnk1a1,Tent2,Wac,Dkc1,Rc3h1
4_Member	GO Biological Processes	GO:0010506	regulation of autophagy	-3.29754	-0.687544	16/253	14679,15944,16542,18704,19877,21929,27103,54396,54609,56367,60599,67171,68441,74006,75744,225131	Gnai3,Irgm1,Kdr,Pik3c2a,Rock1,Tnfaip3,Eif2ak4,Irgm2,Ubqln2,Scoc,Trp53inp1,Dram2,Rraga,Dnm1l,Svip,Wac
4_Member	GO Biological Processes	GO:0006914	autophagy	-2.75516	-0.416326	20/395	14679,15944,16542,16784,18704,19877,21929,27103,54396,54609,56048,56367,60599,67171,68441,74006,74159,75744,225131,244962	Gnai3,Irgm1,Kdr,Lamp2,Pik3c2a,Rock1,Tnfaip3,Eif2ak4,Irgm2,Ubqln2,Lgals8,Scoc,Trp53inp1,Dram2,Rraga,Dnm1l,Acbd5,Svip,Wac,Snx14
4_Member	GO Biological Processes	GO:0061919	process utilizing autophagic mechanism	-2.75516	-0.416326	20/395	14679,15944,16542,16784,18704,19877,21929,27103,54396,54609,56048,56367,60599,67171,68441,74006,74159,75744,225131,244962	Gnai3,Irgm1,Kdr,Lamp2,Pik3c2a,Rock1,Tnfaip3,Eif2ak4,Irgm2,Ubqln2,Lgals8,Scoc,Trp53inp1,Dram2,Rraga,Dnm1l,Acbd5,Svip,Wac,Snx14
4_Member	GO Biological Processes	GO:0016236	macroautophagy	-2.53205	-0.294242	12/194	14679,15944,16542,16784,18704,54396,54609,56048,56367,60599,225131,244962	Gnai3,Irgm1,Kdr,Lamp2,Pik3c2a,Irgm2,Ubqln2,Lgals8,Scoc,Trp53inp1,Wac,Snx14
4_Member	GO Biological Processes	GO:0016239	positive regulation of macroautophagy	-2.2085	-0.134261	6/68	14679,15944,16542,54396,56367,225131	Gnai3,Irgm1,Kdr,Irgm2,Scoc,Wac
5_Summary	Reactome Gene Sets	R-MMU-8957322	Metabolism of steroids	-4.61673	-1.13792	12/115	15357,17978,20494,27413,28253,68603,105387,170459,208715,235293,270669,319554,71365	Hmgcr,Ncoa2,Slc10a2,Abcb11,Slco1b2,Pmvk,Akr1c14,Stard4,Hmgcs1,Sc5d,Mbtps2,Idi1,Pdss2
5_Member	Reactome Gene Sets	R-MMU-8957322	Metabolism of steroids	-4.61673	-1.13792	12/115	15357,17978,20494,27413,28253,68603,105387,170459,208715,235293,270669,319554	Hmgcr,Ncoa2,Slc10a2,Abcb11,Slco1b2,Pmvk,Akr1c14,Stard4,Hmgcs1,Sc5d,Mbtps2,Idi1
5_Member	KEGG Pathway	M00095	C5 isoprenoid biosynthesis, mevalonate pathway	-3.99998	-0.967311	4/11	15357,68603,208715,319554	Hmgcr,Pmvk,Hmgcs1,Idi1
5_Member	KEGG Pathway	mmu_M00095	C5 isoprenoid biosynthesis, mevalonate pathway	-3.99998	-0.967311	4/11	15357,68603,208715,319554	Hmgcr,Pmvk,Hmgcs1,Idi1
5_Member	KEGG Pathway	mmu00900	Terpenoid backbone biosynthesis	-3.70721	-0.85767	5/23	15357,68603,71365,208715,319554	Hmgcr,Pmvk,Pdss2,Hmgcs1,Idi1
5_Member	Reactome Gene Sets	R-MMU-191273	Cholesterol biosynthesis	-3.44224	-0.735428	5/26	15357,68603,208715,235293,319554	Hmgcr,Pmvk,Hmgcs1,Sc5d,Idi1
5_Member	GO Biological Processes	GO:0008299	isoprenoid biosynthetic process	-3.00849	-0.564917	5/32	15357,68603,71365,208715,319554	Hmgcr,Pmvk,Pdss2,Hmgcs1,Idi1
6_Summary	Reactome Gene Sets	R-MMU-199991	Membrane Trafficking	-4.27021	-1.05277	29/534	12223,12343,13032,16564,16573,18704,20334,20619,22365,54609,56367,66226,66676,67804,68942,70349,76954,76959,77057,78232,102442,105522,194590,210108,245638,317717,320634,329260,329877,12491,12033,18777,20336,54189,67180,107371,217517,338320,20440	Btc,Capza2,Ctsc,Kif21a,Kif5b,Pik3c2a,Sec23a,Snap23,Vps45,Ubqln2,Scoc,Trappc2,Tmed7,Snx2,Chmp2b,Copb1,Denn2b,Chmp5,Ston1,Trappc6b,Dennd4a,Ankrd28,Reps2,D130043K22Rik,Tbc1d8b,Sec22a,Ocrl,Dennd1b,Dennd4c,Cd36,Bcap29,Lypla1,Exoc4,Rabep1,Yipf5,Exoc6,Stxbp6,Mia2,St6gal1
6_Member	Reactome Gene Sets	R-MMU-199991	Membrane Trafficking	-4.27021	-1.05277	29/534	12223,12343,13032,16564,16573,18704,20334,20619,22365,54609,56367,66226,66676,67804,68942,70349,76954,76959,77057,78232,102442,105522,194590,210108,245638,317717,320634,329260,329877	Btc,Capza2,Ctsc,Kif21a,Kif5b,Pik3c2a,Sec23a,Snap23,Vps45,Ubqln2,Scoc,Trappc2,Tmed7,Snx2,Chmp2b,Copb1,Denn2b,Chmp5,Ston1,Trappc6b,Dennd4a,Ankrd28,Reps2,D130043K22Rik,Tbc1d8b,Sec22a,Ocrl,Dennd1b,Dennd4c
6_Member	Reactome Gene Sets	R-MMU-5653656	Vesicle-mediated transport	-4.24766	-1.05277	30/563	12223,12343,12491,13032,16564,16573,18704,20334,20619,22365,54609,56367,66226,66676,67804,68942,70349,76954,76959,77057,78232,102442,105522,194590,210108,245638,317717,320634,329260,329877	Btc,Capza2,Cd36,Ctsc,Kif21a,Kif5b,Pik3c2a,Sec23a,Snap23,Vps45,Ubqln2,Scoc,Trappc2,Tmed7,Snx2,Chmp2b,Copb1,Denn2b,Chmp5,Ston1,Trappc6b,Dennd4a,Ankrd28,Reps2,D130043K22Rik,Tbc1d8b,Sec22a,Ocrl,Dennd1b,Dennd4c
6_Member	Reactome Gene Sets	R-MMU-204005	COPII-mediated vesicle transport	-2.27177	-0.163986	6/66	13032,20334,66226,78232,105522,317717	Ctsc,Sec23a,Trappc2,Trappc6b,Ankrd28,Sec22a
6_Member	GO Biological Processes	GO:0048193	Golgi vesicle transport	-2.25929	-0.157461	14/264	12033,18777,20334,20336,54189,66676,67180,67804,70349,78232,107371,217517,317717,338320	Bcap29,Lypla1,Sec23a,Exoc4,Rabep1,Tmed7,Yipf5,Snx2,Copb1,Trappc6b,Exoc6,Stxbp6,Sec22a,Mia2
6_Member	GO Biological Processes	GO:0006888	ER to Golgi vesicle-mediated transport	-2.12475	-0.102187	8/116	12033,20334,66676,67180,70349,78232,317717,338320	Bcap29,Sec23a,Tmed7,Yipf5,Copb1,Trappc6b,Sec22a,Mia2
6_Member	Reactome Gene Sets	R-MMU-199977	ER to Golgi Anterograde Transport	-2.09313	-0.0921668	9/142	12343,13032,20334,66226,66676,70349,78232,105522,317717	Capza2,Ctsc,Sec23a,Trappc2,Tmed7,Copb1,Trappc6b,Ankrd28,Sec22a
6_Member	Reactome Gene Sets	R-MMU-948021	Transport to the Golgi and subsequent modification	-2.04924	-0.0851421	10/170	12343,13032,20334,20440,66226,66676,70349,78232,105522,317717	Capza2,Ctsc,Sec23a,St6gal1,Trappc2,Tmed7,Copb1,Trappc6b,Ankrd28,Sec22a
7_Summary	GO Biological Processes	GO:0044406	adhesion of symbiont to host	-4.25761	-1.05277	5/18	15510,55932,100702,229900,236573,14265,15944,16543,19106,20846,22038,27103,50702,54396,58203,66231,68441,68942,76687,76959,78781,109333,16573,20912,64685,626578,21822	Hspd1,Gbp3,Gbp6,Gbp7,Gbp9,Fmr1,Irgm1,Mdfic,Eif2ak2,Stat1,Plscr1,Eif2ak4,Cfhr1,Irgm2,Zbp1,Thoc7,Rraga,Chmp2b,Spcs3,Chmp5,Zc3hav1,Pkn2,Kif5b,Stxbp3,Nmi,Gbp10,Tgtp1
7_Member	GO Biological Processes	GO:0044406	adhesion of symbiont to host	-4.25761	-1.05277	5/18	15510,55932,100702,229900,236573	Hspd1,Gbp3,Gbp6,Gbp7,Gbp9
7_Member	GO Biological Processes	GO:0044403	symbiont process	-4.16928	-1.05229	22/356	14265,15510,15944,16543,19106,20846,22038,27103,50702,54396,55932,58203,66231,68441,68942,76687,76959,78781,100702,109333,229900,236573	Fmr1,Hspd1,Irgm1,Mdfic,Eif2ak2,Stat1,Plscr1,Eif2ak4,Cfhr1,Irgm2,Gbp3,Zbp1,Thoc7,Rraga,Chmp2b,Spcs3,Chmp5,Zc3hav1,Gbp6,Pkn2,Gbp7,Gbp9
7_Member	GO Biological Processes	GO:0071346	cellular response to interferon-gamma	-3.93467	-0.950313	11/115	15944,16573,20846,20912,54396,55932,64685,100702,229900,236573,626578	Irgm1,Kif5b,Stat1,Stxbp3,Irgm2,Gbp3,Nmi,Gbp6,Gbp7,Gbp9,Gbp10
7_Member	GO Biological Processes	GO:0034341	response to interferon-gamma	-3.87101	-0.934559	12/137	15944,16573,20846,20912,21822,54396,55932,64685,100702,229900,236573,626578	Irgm1,Kif5b,Stat1,Stxbp3,Tgtp1,Irgm2,Gbp3,Nmi,Gbp6,Gbp7,Gbp9,Gbp10
7_Member	GO Biological Processes	GO:0042832	defense response to protozoan	-3.67446	-0.842705	6/36	54396,55932,100702,229900,236573,626578	Irgm2,Gbp3,Gbp6,Gbp7,Gbp9,Gbp10
7_Member	GO Biological Processes	GO:0001562	response to protozoan	-3.41556	-0.72799	6/40	54396,55932,100702,229900,236573,626578	Irgm2,Gbp3,Gbp6,Gbp7,Gbp9,Gbp10
7_Member	GO Biological Processes	GO:0044419	interspecies interaction between organisms	-2.96882	-0.531778	22/435	14265,15510,15944,16543,19106,20846,22038,27103,50702,54396,55932,58203,66231,68441,68942,76687,76959,78781,100702,109333,229900,236573	Fmr1,Hspd1,Irgm1,Mdfic,Eif2ak2,Stat1,Plscr1,Eif2ak4,Cfhr1,Irgm2,Gbp3,Zbp1,Thoc7,Rraga,Chmp2b,Spcs3,Chmp5,Zc3hav1,Gbp6,Pkn2,Gbp7,Gbp9
8_Summary	GO Biological Processes	GO:0006269	DNA replication, synthesis of RNA primer	-4.24908	-1.05277	3/4	18968,19075,117599	Pola1,Prim1,Helb
8_Member	GO Biological Processes	GO:0006269	DNA replication, synthesis of RNA primer	-4.24908	-1.05277	3/4	18968,19075,117599	Pola1,Prim1,Helb
9_Summary	Reactome Gene Sets	R-MMU-381119	Unfolded Protein Response (UPR)	-4.18784	-1.05229	4/10	13666,26905,77128,270669,17973,27103,12491,13653	Eif2ak3,Eif2s3x,Crebrf,Mbtps2,Nck1,Eif2ak4,Cd36,Egr1
9_Member	Reactome Gene Sets	R-MMU-381119	Unfolded Protein Response (UPR)	-4.18784	-1.05229	4/10	13666,26905,77128,270669	Eif2ak3,Eif2s3x,Crebrf,Mbtps2
9_Member	GO Biological Processes	GO:0036491	regulation of translation initiation in response to endoplasmic reticulum stress	-3.33089	-0.70124	3/7	13666,17973,27103	Eif2ak3,Nck1,Eif2ak4
9_Member	GO Biological Processes	GO:0036492	eiF2alpha phosphorylation in response to endoplasmic reticulum stress	-3.33089	-0.70124	3/7	13666,17973,27103	Eif2ak3,Nck1,Eif2ak4
9_Member	GO Biological Processes	GO:0036490	regulation of translation in response to endoplasmic reticulum stress	-2.8195	-0.442872	3/10	13666,17973,27103	Eif2ak3,Nck1,Eif2ak4
9_Member	GO Biological Processes	GO:0010998	regulation of translational initiation by eIF2 alpha phosphorylation	-2.57202	-0.317507	3/12	13666,17973,27103	Eif2ak3,Nck1,Eif2ak4
9_Member	GO Biological Processes	GO:0043558	regulation of translational initiation in response to stress	-2.46595	-0.271017	3/13	13666,17973,27103	Eif2ak3,Nck1,Eif2ak4
9_Member	GO Biological Processes	GO:0043618	regulation of transcription from RNA polymerase II promoter in response to stress	-2.07012	-0.0880417	5/52	12491,13653,13666,17973,270669	Cd36,Egr1,Eif2ak3,Nck1,Mbtps2
10_Summary	Reactome Gene Sets	R-MMU-6807070	PTEN Regulation	-4.10985	-1.02282	11/110	12151,14302,19167,19211,21951,26441,52615,59029,67089,68441,103554,12189,21929,22217,22284,24110,50933,56207,71586,320713,12223,13867,18595,268980,12314,17973,19264,19271,17217,18968,19075,54375,22200,17420,231506,12491,20619,218294	Bmi1,Frk,Psma3,Pten,Tnks,Psma4,Suz12,Psmd14,Psmc6,Rraga,Psme4,Brca1,Tnfaip3,Usp12,Usp9x,Usp18,Uchl3,Uchl5,Ifih1,Mysm1,Btc,Erbb3,Pdgfra,Strn,Calm2,Nck1,Ptprc,Ptprj,Mcm4,Pola1,Prim1,Azin1,Uba3,Mnat1,Lin54,Cd36,Snap23,Cdc14b
10_Member	Reactome Gene Sets	R-MMU-6807070	PTEN Regulation	-4.10985	-1.02282	11/110	12151,14302,19167,19211,21951,26441,52615,59029,67089,68441,103554	Bmi1,Frk,Psma3,Pten,Tnks,Psma4,Suz12,Psmd14,Psmc6,Rraga,Psme4
10_Member	Reactome Gene Sets	R-MMU-8948751	Regulation of PTEN stability and activity	-3.62058	-0.813757	8/68	14302,19167,19211,21951,26441,59029,67089,103554	Frk,Psma3,Pten,Tnks,Psma4,Psmd14,Psmc6,Psme4
10_Member	Reactome Gene Sets	R-MMU-5688426	Deubiquitination	-3.51053	-0.765927	16/242	12189,19167,19211,21929,21951,22217,22284,24110,26441,50933,56207,59029,67089,71586,103554,320713	Brca1,Psma3,Pten,Tnfaip3,Tnks,Usp12,Usp9x,Usp18,Psma4,Uchl3,Uchl5,Psmd14,Psmc6,Ifih1,Psme4,Mysm1
10_Member	Reactome Gene Sets	R-MMU-1257604	PIP3 activates AKT signaling	-3.38494	-0.72299	15/224	12151,12223,13867,14302,18595,19167,19211,21951,26441,52615,59029,67089,68441,103554,268980	Bmi1,Btc,Erbb3,Frk,Pdgfra,Psma3,Pten,Tnks,Psma4,Suz12,Psmd14,Psmc6,Rraga,Psme4,Strn
10_Member	Reactome Gene Sets	R-MMU-9006925	Intracellular signaling by second messengers	-3.37332	-0.72299	16/249	12151,12223,12314,13867,14302,18595,19167,19211,21951,26441,52615,59029,67089,68441,103554,268980	Bmi1,Btc,Calm2,Erbb3,Frk,Pdgfra,Psma3,Pten,Tnks,Psma4,Suz12,Psmd14,Psmc6,Rraga,Psme4,Strn
10_Member	Reactome Gene Sets	R-MMU-202403	TCR signaling	-3.09437	-0.615773	9/101	17973,19167,19211,19264,19271,26441,59029,67089,103554	Nck1,Psma3,Pten,Ptprc,Ptprj,Psma4,Psmd14,Psmc6,Psme4
10_Member	Reactome Gene Sets	R-MMU-69002	DNA Replication Pre-Initiation	-3.06597	-0.615773	8/82	17217,18968,19075,19167,26441,59029,67089,103554	Mcm4,Pola1,Prim1,Psma3,Psma4,Psmd14,Psmc6,Psme4
10_Member	Reactome Gene Sets	R-MMU-350562	Regulation of ornithine decarboxylase (ODC)	-2.84206	-0.448177	6/51	19167,26441,54375,59029,67089,103554	Psma3,Psma4,Azin1,Psmd14,Psmc6,Psme4
10_Member	Reactome Gene Sets	R-MMU-4641257	Degradation of AXIN	-2.67077	-0.369975	6/55	19167,21951,26441,59029,67089,103554	Psma3,Tnks,Psma4,Psmd14,Psmc6,Psme4
10_Member	Reactome Gene Sets	R-MMU-5607761	Dectin-1 mediated noncanonical NF-kB signaling	-2.59095	-0.327831	6/57	19167,22200,26441,59029,67089,103554	Psma3,Uba3,Psma4,Psmd14,Psmc6,Psme4
10_Member	Reactome Gene Sets	R-MMU-5676590	NIK-->noncanonical NF-kB signaling	-2.59095	-0.327831	6/57	19167,22200,26441,59029,67089,103554	Psma3,Uba3,Psma4,Psmd14,Psmc6,Psme4
10_Member	Reactome Gene Sets	R-MMU-351202	Metabolism of polyamines	-2.51463	-0.288938	6/59	19167,26441,54375,59029,67089,103554	Psma3,Psma4,Azin1,Psmd14,Psmc6,Psme4
10_Member	Reactome Gene Sets	R-MMU-453279	Mitotic G1 phase and G1/S transition	-2.42826	-0.246234	9/126	17217,17420,18968,19075,19167,26441,59029,67089,231506	Mcm4,Mnat1,Pola1,Prim1,Psma3,Psma4,Psmd14,Psmc6,Lin54
10_Member	Reactome Gene Sets	R-MMU-69206	G1/S Transition	-2.40791	-0.245339	8/104	17217,17420,18968,19075,19167,26441,59029,67089	Mcm4,Mnat1,Pola1,Prim1,Psma3,Psma4,Psmd14,Psmc6
10_Member	Reactome Gene Sets	R-MMU-5689880	Ub-specific processing proteases	-2.34368	-0.202835	11/179	19167,19211,21951,22217,22284,24110,26441,59029,67089,71586,103554	Psma3,Pten,Tnks,Usp12,Usp9x,Usp18,Psma4,Psmd14,Psmc6,Ifih1,Psme4
10_Member	Reactome Gene Sets	R-MMU-5607764	CLEC7A (Dectin-1) signaling	-2.30156	-0.179522	7/86	12314,19167,22200,26441,59029,67089,103554	Calm2,Psma3,Uba3,Psma4,Psmd14,Psmc6,Psme4
10_Member	KEGG Pathway	mmu03050	Proteasome	-2.29648	-0.179522	5/46	19167,26441,59029,67089,103554	Psma3,Psma4,Psmd14,Psmc6,Psme4
10_Member	Reactome Gene Sets	R-MMU-8939236	RUNX1 regulates transcription of genes involved in differentiation of HSCs	-2.27177	-0.163986	6/66	17420,19167,26441,59029,67089,103554	Mnat1,Psma3,Psma4,Psmd14,Psmc6,Psme4
10_Member	Reactome Gene Sets	R-MMU-68867	Assembly of the pre-replicative complex	-2.23982	-0.146968	6/67	17217,19167,26441,59029,67089,103554	Mcm4,Psma3,Psma4,Psmd14,Psmc6,Psme4
10_Member	Reactome Gene Sets	R-MMU-1236978	Cross-presentation of soluble exogenous antigens (endosomes)	-2.17888	-0.127954	5/49	19167,26441,59029,67089,103554	Psma3,Psma4,Psmd14,Psmc6,Psme4
10_Member	Reactome Gene Sets	R-MMU-69239	Synthesis of DNA	-2.16898	-0.125974	8/114	17217,18968,19075,19167,26441,59029,67089,103554	Mcm4,Pola1,Prim1,Psma3,Psma4,Psmd14,Psmc6,Psme4
10_Member	Reactome Gene Sets	R-MMU-68949	Orc1 removal from chromatin	-2.14765	-0.114917	6/70	17217,19167,26441,59029,67089,103554	Mcm4,Psma3,Psma4,Psmd14,Psmc6,Psme4
10_Member	Reactome Gene Sets	R-MMU-1236975	Antigen processing-Cross presentation	-2.14297	-0.114917	7/92	12491,19167,20619,26441,59029,67089,103554	Cd36,Psma3,Snap23,Psma4,Psmd14,Psmc6,Psme4
10_Member	Reactome Gene Sets	R-MMU-75815	Ubiquitin-dependent degradation of Cyclin D	-2.10546	-0.0927673	5/51	19167,26441,59029,67089,103554	Psma3,Psma4,Psmd14,Psmc6,Psme4
10_Member	Reactome Gene Sets	R-MMU-5689603	UCH proteinases	-2.09324	-0.0921668	7/94	19167,26441,50933,56207,59029,67089,103554	Psma3,Psma4,Uchl3,Uchl5,Psmd14,Psmc6,Psme4
10_Member	Reactome Gene Sets	R-MMU-69242	S Phase	-2.09313	-0.0921668	9/142	17217,17420,18968,19075,19167,26441,59029,67089,103554	Mcm4,Mnat1,Pola1,Prim1,Psma3,Psma4,Psmd14,Psmc6,Psme4
10_Member	Reactome Gene Sets	R-MMU-5687128	MAPK6/MAPK4 signaling	-2.08908	-0.0907818	6/72	19167,26441,59029,67089,103554,218294	Psma3,Psma4,Psmd14,Psmc6,Psme4,Cdc14b
10_Member	Reactome Gene Sets	R-MMU-349425	Autodegradation of the E3 ubiquitin ligase COP1	-2.07012	-0.0880417	5/52	19167,26441,59029,67089,103554	Psma3,Psma4,Psmd14,Psmc6,Psme4
10_Member	Reactome Gene Sets	R-MMU-69601	Ubiquitin Mediated Degradation of Phosphorylated Cdc25A	-2.07012	-0.0880417	5/52	19167,26441,59029,67089,103554	Psma3,Psma4,Psmd14,Psmc6,Psme4
10_Member	Reactome Gene Sets	R-MMU-69610	p53-Independent DNA Damage Response	-2.07012	-0.0880417	5/52	19167,26441,59029,67089,103554	Psma3,Psma4,Psmd14,Psmc6,Psme4
10_Member	Reactome Gene Sets	R-MMU-69613	p53-Independent G1/S DNA damage checkpoint	-2.07012	-0.0880417	5/52	19167,26441,59029,67089,103554	Psma3,Psma4,Psmd14,Psmc6,Psme4
10_Member	Reactome Gene Sets	R-MMU-1168372	Downstream signaling events of B Cell Receptor (BCR)	-2.03265	-0.0851421	6/74	12314,19167,26441,59029,67089,103554	Calm2,Psma3,Psma4,Psmd14,Psmc6,Psme4
10_Member	Reactome Gene Sets	R-MMU-8854050	FBXL7 down-regulates AURKA during mitotic entry and in early mitosis	-2.00201	-0.0672709	5/54	19167,26441,59029,67089,103554	Psma3,Psma4,Psmd14,Psmc6,Psme4
11_Summary	GO Biological Processes	GO:0055086	nucleobase-containing small molecule metabolic process	-3.97264	-0.964797	32/640	12628,13382,14679,14732,15357,17436,19883,20133,22169,22235,23959,54403,56318,57319,60525,60596,66129,66588,67059,67528,67993,68603,68646,74006,74114,104112,104776,208715,224794,231327,238871,270166,14590,71365	Cfh,Dld,Gnai3,Gpam,Hmgcr,Me1,Rora,Rrm1,Cmpk2,Ugdh,Nt5e,Slc4a4,Acpp,Smpdl3a,Acss2,Gucy1a1,Prxl2c,Cmpk1,Ola1,Nudt7,Nudt12,Pmvk,Nadk2,Dnm1l,Crot,Acly,Aldh6a1,Hmgcs1,Enpp4,Ppat,Pde4d,Clpx,Ggh,Pdss2
11_Member	GO Biological Processes	GO:0055086	nucleobase-containing small molecule metabolic process	-3.97264	-0.964797	32/640	12628,13382,14679,14732,15357,17436,19883,20133,22169,22235,23959,54403,56318,57319,60525,60596,66129,66588,67059,67528,67993,68603,68646,74006,74114,104112,104776,208715,224794,231327,238871,270166	Cfh,Dld,Gnai3,Gpam,Hmgcr,Me1,Rora,Rrm1,Cmpk2,Ugdh,Nt5e,Slc4a4,Acpp,Smpdl3a,Acss2,Gucy1a1,Prxl2c,Cmpk1,Ola1,Nudt7,Nudt12,Pmvk,Nadk2,Dnm1l,Crot,Acly,Aldh6a1,Hmgcs1,Enpp4,Ppat,Pde4d,Clpx
11_Member	GO Biological Processes	GO:0006084	acetyl-CoA metabolic process	-3.8928	-0.934559	6/33	13382,60525,67528,68603,104112,208715	Dld,Acss2,Nudt7,Pmvk,Acly,Hmgcs1
11_Member	GO Biological Processes	GO:0006753	nucleoside phosphate metabolic process	-3.7919	-0.908993	29/569	12628,13382,14679,14732,15357,17436,19883,20133,22169,23959,54403,56318,57319,60525,60596,66129,66588,67059,67528,67993,68603,68646,74006,74114,104112,208715,231327,238871,270166	Cfh,Dld,Gnai3,Gpam,Hmgcr,Me1,Rora,Rrm1,Cmpk2,Nt5e,Slc4a4,Acpp,Smpdl3a,Acss2,Gucy1a1,Prxl2c,Cmpk1,Ola1,Nudt7,Nudt12,Pmvk,Nadk2,Dnm1l,Crot,Acly,Hmgcs1,Ppat,Pde4d,Clpx
11_Member	GO Biological Processes	GO:0009117	nucleotide metabolic process	-3.19709	-0.650628	27/560	12628,13382,14679,14732,15357,17436,19883,20133,22169,23959,54403,56318,60525,60596,66129,66588,67059,67528,67993,68603,68646,74006,74114,104112,208715,238871,270166	Cfh,Dld,Gnai3,Gpam,Hmgcr,Me1,Rora,Rrm1,Cmpk2,Nt5e,Slc4a4,Acpp,Acss2,Gucy1a1,Prxl2c,Cmpk1,Ola1,Nudt7,Nudt12,Pmvk,Nadk2,Dnm1l,Crot,Acly,Hmgcs1,Pde4d,Clpx
11_Member	GO Biological Processes	GO:0033865	nucleoside bisphosphate metabolic process	-3.18947	-0.650628	9/98	13382,14732,15357,60525,67528,68603,74114,104112,208715	Dld,Gpam,Hmgcr,Acss2,Nudt7,Pmvk,Crot,Acly,Hmgcs1
11_Member	GO Biological Processes	GO:0033875	ribonucleoside bisphosphate metabolic process	-3.18947	-0.650628	9/98	13382,14732,15357,60525,67528,68603,74114,104112,208715	Dld,Gpam,Hmgcr,Acss2,Nudt7,Pmvk,Crot,Acly,Hmgcs1
11_Member	GO Biological Processes	GO:0034032	purine nucleoside bisphosphate metabolic process	-3.18947	-0.650628	9/98	13382,14732,15357,60525,67528,68603,74114,104112,208715	Dld,Gpam,Hmgcr,Acss2,Nudt7,Pmvk,Crot,Acly,Hmgcs1
11_Member	GO Biological Processes	GO:0019693	ribose phosphate metabolic process	-2.77028	-0.42098	22/451	12628,13382,14679,14732,15357,19883,23959,54403,60525,60596,66129,66588,67059,67528,68603,74006,74114,104112,208715,231327,238871,270166	Cfh,Dld,Gnai3,Gpam,Hmgcr,Rora,Nt5e,Slc4a4,Acss2,Gucy1a1,Prxl2c,Cmpk1,Ola1,Nudt7,Pmvk,Dnm1l,Crot,Acly,Hmgcs1,Ppat,Pde4d,Clpx
11_Member	GO Biological Processes	GO:0009259	ribonucleotide metabolic process	-2.62755	-0.342154	21/434	12628,13382,14679,14732,15357,19883,23959,54403,60525,60596,66129,66588,67059,67528,68603,74006,74114,104112,208715,238871,270166	Cfh,Dld,Gnai3,Gpam,Hmgcr,Rora,Nt5e,Slc4a4,Acss2,Gucy1a1,Prxl2c,Cmpk1,Ola1,Nudt7,Pmvk,Dnm1l,Crot,Acly,Hmgcs1,Pde4d,Clpx
11_Member	GO Biological Processes	GO:0006637	acyl-CoA metabolic process	-2.41593	-0.246234	7/82	13382,14732,60525,67528,68603,104112,208715	Dld,Gpam,Acss2,Nudt7,Pmvk,Acly,Hmgcs1
11_Member	GO Biological Processes	GO:0035383	thioester metabolic process	-2.41593	-0.246234	7/82	13382,14732,60525,67528,68603,104112,208715	Dld,Gpam,Acss2,Nudt7,Pmvk,Acly,Hmgcs1
11_Member	GO Biological Processes	GO:0009150	purine ribonucleotide metabolic process	-2.40465	-0.245339	20/424	12628,13382,14679,14732,15357,19883,23959,54403,60525,60596,66129,67059,67528,68603,74006,74114,104112,208715,238871,270166	Cfh,Dld,Gnai3,Gpam,Hmgcr,Rora,Nt5e,Slc4a4,Acss2,Gucy1a1,Prxl2c,Ola1,Nudt7,Pmvk,Dnm1l,Crot,Acly,Hmgcs1,Pde4d,Clpx
11_Member	GO Biological Processes	GO:0072521	purine-containing compound metabolic process	-2.32654	-0.200147	22/491	12628,13382,14679,14732,15357,19883,23959,54403,56318,60525,60596,66129,67059,67528,68603,74006,74114,104112,208715,224794,238871,270166	Cfh,Dld,Gnai3,Gpam,Hmgcr,Rora,Nt5e,Slc4a4,Acpp,Acss2,Gucy1a1,Prxl2c,Ola1,Nudt7,Pmvk,Dnm1l,Crot,Acly,Hmgcs1,Enpp4,Pde4d,Clpx
11_Member	GO Biological Processes	GO:0006163	purine nucleotide metabolic process	-2.14652	-0.114917	20/448	12628,13382,14679,14732,15357,19883,23959,54403,60525,60596,66129,67059,67528,68603,74006,74114,104112,208715,238871,270166	Cfh,Dld,Gnai3,Gpam,Hmgcr,Rora,Nt5e,Slc4a4,Acss2,Gucy1a1,Prxl2c,Ola1,Nudt7,Pmvk,Dnm1l,Crot,Acly,Hmgcs1,Pde4d,Clpx
11_Member	GO Biological Processes	GO:0006732	coenzyme metabolic process	-2.04313	-0.0851421	16/338	13382,14590,14732,15357,17436,54403,60525,66129,67528,67993,68603,68646,71365,74114,104112,208715	Dld,Ggh,Gpam,Hmgcr,Me1,Slc4a4,Acss2,Prxl2c,Nudt7,Nudt12,Pmvk,Nadk2,Pdss2,Crot,Acly,Hmgcs1
12_Summary	GO Biological Processes	GO:0090303	positive regulation of wound healing	-3.85525	-0.934559	8/63	12491,12737,14062,14726,19271,64074,211673,224794,15357,18595,19128,19211,12279,12628,13052,16795,20912,21789,56426,69605,77579,210108,21929	Cd36,Cldn1,F2r,Pdpn,Ptprj,Smoc2,Arfgef1,Enpp4,Hmgcr,Pdgfra,Pros1,Pten,C9,Cfh,Cxadr,Large1,Stxbp3,Tfpi2,Pdcd10,Lnpk,Myh10,D130043K22Rik,Tnfaip3
12_Member	GO Biological Processes	GO:0090303	positive regulation of wound healing	-3.85525	-0.934559	8/63	12491,12737,14062,14726,19271,64074,211673,224794	Cd36,Cldn1,F2r,Pdpn,Ptprj,Smoc2,Arfgef1,Enpp4
12_Member	GO Biological Processes	GO:0061041	regulation of wound healing	-3.52943	-0.77146	12/149	12491,12737,14062,14726,15357,18595,19128,19211,19271,64074,211673,224794	Cd36,Cldn1,F2r,Pdpn,Hmgcr,Pdgfra,Pros1,Pten,Ptprj,Smoc2,Arfgef1,Enpp4
12_Member	GO Biological Processes	GO:0030194	positive regulation of blood coagulation	-3.44224	-0.735428	5/26	12491,14062,14726,19271,224794	Cd36,F2r,Pdpn,Ptprj,Enpp4
12_Member	GO Biological Processes	GO:1900048	positive regulation of hemostasis	-3.44224	-0.735428	5/26	12491,14062,14726,19271,224794	Cd36,F2r,Pdpn,Ptprj,Enpp4
12_Member	GO Biological Processes	GO:0042060	wound healing	-3.37758	-0.72299	21/378	12279,12491,12628,12737,13052,14062,14726,15357,16795,18595,19128,19211,19271,20912,21789,56426,64074,69605,77579,211673,224794	C9,Cd36,Cfh,Cldn1,Cxadr,F2r,Pdpn,Hmgcr,Large1,Pdgfra,Pros1,Pten,Ptprj,Stxbp3,Tfpi2,Pdcd10,Smoc2,Lnpk,Myh10,Arfgef1,Enpp4
12_Member	GO Biological Processes	GO:0007596	blood coagulation	-3.22426	-0.650628	12/161	12279,12491,12628,14062,14726,18595,19128,19271,20912,21789,69605,224794	C9,Cd36,Cfh,F2r,Pdpn,Pdgfra,Pros1,Ptprj,Stxbp3,Tfpi2,Lnpk,Enpp4
12_Member	GO Biological Processes	GO:0050820	positive regulation of coagulation	-3.21179	-0.650628	5/29	12491,14062,14726,19271,224794	Cd36,F2r,Pdpn,Ptprj,Enpp4
12_Member	GO Biological Processes	GO:0007599	hemostasis	-3.17654	-0.645816	12/163	12279,12491,12628,14062,14726,18595,19128,19271,20912,21789,69605,224794	C9,Cd36,Cfh,F2r,Pdpn,Pdgfra,Pros1,Ptprj,Stxbp3,Tfpi2,Lnpk,Enpp4
12_Member	GO Biological Processes	GO:0050817	coagulation	-3.15299	-0.630237	12/164	12279,12491,12628,14062,14726,18595,19128,19271,20912,21789,69605,224794	C9,Cd36,Cfh,F2r,Pdpn,Pdgfra,Pros1,Ptprj,Stxbp3,Tfpi2,Lnpk,Enpp4
12_Member	GO Biological Processes	GO:1903034	regulation of response to wounding	-3.11585	-0.615773	13/189	12491,12737,14062,14726,15357,18595,19128,19211,19271,64074,210108,211673,224794	Cd36,Cldn1,F2r,Pdpn,Hmgcr,Pdgfra,Pros1,Pten,Ptprj,Smoc2,D130043K22Rik,Arfgef1,Enpp4
12_Member	GO Biological Processes	GO:1903036	positive regulation of response to wounding	-3.10139	-0.615773	8/81	12491,12737,14062,14726,19271,64074,211673,224794	Cd36,Cldn1,F2r,Pdpn,Ptprj,Smoc2,Arfgef1,Enpp4
12_Member	GO Biological Processes	GO:0030193	regulation of blood coagulation	-2.53805	-0.294242	7/78	12491,14062,14726,18595,19128,19271,224794	Cd36,F2r,Pdpn,Pdgfra,Pros1,Ptprj,Enpp4
12_Member	GO Biological Processes	GO:1900046	regulation of hemostasis	-2.50675	-0.285027	7/79	12491,14062,14726,18595,19128,19271,224794	Cd36,F2r,Pdpn,Pdgfra,Pros1,Ptprj,Enpp4
12_Member	GO Biological Processes	GO:0050818	regulation of coagulation	-2.41593	-0.246234	7/82	12491,14062,14726,18595,19128,19271,224794	Cd36,F2r,Pdpn,Pdgfra,Pros1,Ptprj,Enpp4
12_Member	GO Biological Processes	GO:0009611	response to wounding	-2.34058	-0.202835	23/520	12279,12491,12628,12737,13052,14062,14726,15357,16795,18595,19128,19211,19271,20912,21789,21929,56426,64074,69605,77579,210108,211673,224794	C9,Cd36,Cfh,Cldn1,Cxadr,F2r,Pdpn,Hmgcr,Large1,Pdgfra,Pros1,Pten,Ptprj,Stxbp3,Tfpi2,Tnfaip3,Pdcd10,Smoc2,Lnpk,Myh10,D130043K22Rik,Arfgef1,Enpp4
13_Summary	Reactome Gene Sets	R-MMU-6798695	Neutrophil degranulation	-3.83337	-0.931987	27/510	11487,12491,13032,13244,14302,14590,16411,16784,19264,19271,19877,20619,27357,56318,59029,66222,70349,70536,70568,75744,76763,104112,117586,215449,224794,227960,232714	Adam10,Cd36,Ctsc,Degs1,Frk,Ggh,Itgax,Lamp2,Ptprc,Ptprj,Rock1,Snap23,Gyg,Acpp,Psmd14,Serpinb1a,Copb1,Qpct,Cpne3,Svip,Mospd2,Acly,A1bg,Rap1b,Enpp4,Gca,Mgam
13_Member	Reactome Gene Sets	R-MMU-6798695	Neutrophil degranulation	-3.83337	-0.931987	27/510	11487,12491,13032,13244,14302,14590,16411,16784,19264,19271,19877,20619,27357,56318,59029,66222,70349,70536,70568,75744,76763,104112,117586,215449,224794,227960,232714	Adam10,Cd36,Ctsc,Degs1,Frk,Ggh,Itgax,Lamp2,Ptprc,Ptprj,Rock1,Snap23,Gyg,Acpp,Psmd14,Serpinb1a,Copb1,Qpct,Cpne3,Svip,Mospd2,Acly,A1bg,Rap1b,Enpp4,Gca,Mgam
14_Summary	GO Biological Processes	GO:0032922	circadian regulation of gene expression	-3.57627	-0.790272	8/69	11865,12916,13653,17978,19046,19883,107515,268903,12417,14453,16601,18595,19211,22284,74006,353187	Arntl,Crem,Egr1,Ncoa2,Ppp1cb,Rora,Lgr4,Nrip1,Cbx3,Gas2,Klf9,Pdgfra,Pten,Usp9x,Dnm1l,Nr1d2
14_Member	GO Biological Processes	GO:0032922	circadian regulation of gene expression	-3.57627	-0.790272	8/69	11865,12916,13653,17978,19046,19883,107515,268903	Arntl,Crem,Egr1,Ncoa2,Ppp1cb,Rora,Lgr4,Nrip1
14_Member	GO Biological Processes	GO:0048511	rhythmic process	-2.63155	-0.342154	16/293	11865,12417,12916,13653,14453,16601,17978,18595,19046,19211,19883,22284,74006,107515,268903,353187	Arntl,Cbx3,Crem,Egr1,Gas2,Klf9,Ncoa2,Pdgfra,Ppp1cb,Pten,Rora,Usp9x,Dnm1l,Lgr4,Nrip1,Nr1d2
14_Member	GO Biological Processes	GO:0072224	metanephric glomerulus development	-2.36907	-0.219898	3/14	13653,18595,107515	Egr1,Pdgfra,Lgr4
15_Summary	Reactome Gene Sets	R-MMU-159418	Recycling of bile acids and salts	-3.54332	-0.771564	4/14	17978,20494,27413,28253,105387,241877	Ncoa2,Slc10a2,Abcb11,Slco1b2,Akr1c14,Slc10a5
15_Member	Reactome Gene Sets	R-MMU-159418	Recycling of bile acids and salts	-3.54332	-0.771564	4/14	17978,20494,27413,28253	Ncoa2,Slc10a2,Abcb11,Slco1b2
15_Member	Reactome Gene Sets	R-MMU-194068	Bile acid and bile salt metabolism	-2.61286	-0.33202	5/39	17978,20494,27413,28253,105387	Ncoa2,Slc10a2,Abcb11,Slco1b2,Akr1c14
15_Member	GO Biological Processes	GO:0015721	bile acid and bile salt transport	-2.46952	-0.271017	4/26	20494,27413,28253,241877	Slc10a2,Abcb11,Slco1b2,Slc10a5
16_Summary	GO Biological Processes	GO:0070646	protein modification by small protein removal	-3.29745	-0.687544	11/136	21929,22217,22284,24110,50933,56207,59029,66315,77593,235461,320713,12151,12189,13653,19211,21951,22200,26875,52615,64685,67138,71586,74006,75785,76073,76302,77853,218294,225131,381305	Tnfaip3,Usp12,Usp9x,Usp18,Uchl3,Uchl5,Psmd14,Senp7,Usp45,Mindy2,Mysm1,Bmi1,Brca1,Egr1,Pten,Tnks,Uba3,Pclo,Suz12,Nmi,Herc6,Ifih1,Dnm1l,Klhl24,Pcgf5,Pcnp,Msl2,Cdc14b,Wac,Rc3h1
16_Member	GO Biological Processes	GO:0070646	protein modification by small protein removal	-3.29745	-0.687544	11/136	21929,22217,22284,24110,50933,56207,59029,66315,77593,235461,320713	Tnfaip3,Usp12,Usp9x,Usp18,Uchl3,Uchl5,Psmd14,Senp7,Usp45,Mindy2,Mysm1
16_Member	GO Biological Processes	GO:0016579	protein deubiquitination	-3.2638	-0.66344	10/116	21929,22217,22284,24110,50933,56207,59029,77593,235461,320713	Tnfaip3,Usp12,Usp9x,Usp18,Uchl3,Uchl5,Psmd14,Usp45,Mindy2,Mysm1
16_Member	GO Biological Processes	GO:0070647	protein modification by small protein conjugation or removal	-2.21943	-0.134261	30/754	12151,12189,13653,19211,21929,21951,22200,22217,22284,24110,26875,50933,52615,56207,59029,64685,66315,67138,71586,74006,75785,76073,76302,77593,77853,218294,225131,235461,320713,381305	Bmi1,Brca1,Egr1,Pten,Tnfaip3,Tnks,Uba3,Usp12,Usp9x,Usp18,Pclo,Uchl3,Suz12,Uchl5,Psmd14,Nmi,Senp7,Herc6,Ifih1,Dnm1l,Klhl24,Pcgf5,Pcnp,Usp45,Msl2,Cdc14b,Wac,Mindy2,Mysm1,Rc3h1
17_Summary	GO Biological Processes	GO:0032647	regulation of interferon-alpha production	-3.21179	-0.650628	5/29	15510,20846,64685,71586,78781,14265,54396,56048	Hspd1,Stat1,Nmi,Ifih1,Zc3hav1,Fmr1,Irgm2,Lgals8
17_Member	GO Biological Processes	GO:0032647	regulation of interferon-alpha production	-3.21179	-0.650628	5/29	15510,20846,64685,71586,78781	Hspd1,Stat1,Nmi,Ifih1,Zc3hav1
17_Member	GO Biological Processes	GO:0032607	interferon-alpha production	-3.07359	-0.615773	5/31	15510,20846,64685,71586,78781	Hspd1,Stat1,Nmi,Ifih1,Zc3hav1
17_Member	GO Biological Processes	GO:0032727	positive regulation of interferon-alpha production	-2.60113	-0.327831	4/24	15510,20846,71586,78781	Hspd1,Stat1,Ifih1,Zc3hav1
17_Member	GO Biological Processes	GO:0098586	cellular response to virus	-2.25622	-0.157461	5/47	14265,54396,56048,71586,78781	Fmr1,Irgm2,Lgals8,Ifih1,Zc3hav1
18_Summary	GO Biological Processes	GO:0071447	cellular response to hydroperoxide	-3.13468	-0.619757	3/8	12491,60599,170719	Cd36,Trp53inp1,Oxr1
18_Member	GO Biological Processes	GO:0071447	cellular response to hydroperoxide	-3.13468	-0.619757	3/8	12491,60599,170719	Cd36,Trp53inp1,Oxr1
18_Member	GO Biological Processes	GO:0033194	response to hydroperoxide	-2.12118	-0.1011	3/17	12491,60599,170719	Cd36,Trp53inp1,Oxr1
19_Summary	GO Biological Processes	GO:0080135	regulation of cellular response to stress	-3.10673	-0.615773	31/687	11865,12189,12491,13666,14219,14265,15357,15387,16181,16543,17973,18584,19106,19211,22038,23876,24136,27103,54609,56426,71701,75744,77128,108138,110052,117599,170719,210108,224014,246196,330938	Arntl,Brca1,Cd36,Eif2ak3,Ccn2,Fmr1,Hmgcr,Hnrnpk,Il1rn,Mdfic,Nck1,Pde8a,Eif2ak2,Pten,Plscr1,Fbln5,Zeb2,Eif2ak4,Ubqln2,Pdcd10,Pnpt1,Svip,Crebrf,Xrcc4,Dek,Helb,Oxr1,D130043K22Rik,Fgd4,Zfp277,Dixdc1
19_Member	GO Biological Processes	GO:0080135	regulation of cellular response to stress	-3.10673	-0.615773	31/687	11865,12189,12491,13666,14219,14265,15357,15387,16181,16543,17973,18584,19106,19211,22038,23876,24136,27103,54609,56426,71701,75744,77128,108138,110052,117599,170719,210108,224014,246196,330938	Arntl,Brca1,Cd36,Eif2ak3,Ccn2,Fmr1,Hmgcr,Hnrnpk,Il1rn,Mdfic,Nck1,Pde8a,Eif2ak2,Pten,Plscr1,Fbln5,Zeb2,Eif2ak4,Ubqln2,Pdcd10,Pnpt1,Svip,Crebrf,Xrcc4,Dek,Helb,Oxr1,D130043K22Rik,Fgd4,Zfp277,Dixdc1
20_Summary	Reactome Gene Sets	R-MMU-156588	Glucuronidation	-3.09161	-0.615773	4/18	22235,105887,243085,394434,13118,17978,60525,72082,110175,242291,666168,100041449	Ugdh,Ugt3a1,Ugt2b35,Ugt1a9,Cyp4a12b,Ncoa2,Acss2,Cyp2c55,Ggct,Impad1,Cyp4a31,Cyp3a59
20_Member	Reactome Gene Sets	R-MMU-156588	Glucuronidation	-3.09161	-0.615773	4/18	22235,105887,243085,394434	Ugdh,Ugt3a1,Ugt2b35,Ugt1a9
20_Member	Reactome Gene Sets	R-MMU-211859	Biological oxidations	-2.49583	-0.278034	12/196	13118,17978,22235,60525,72082,105887,110175,242291,243085,394434,666168,100041449	Cyp4a12b,Ncoa2,Ugdh,Acss2,Cyp2c55,Ugt3a1,Ggct,Impad1,Ugt2b35,Ugt1a9,Cyp4a31,Cyp3a59
