# Supplementary material for: Stromal Expression of the Core Clock Gene Period 2 Is Essential for Tumor Initiation and Metastatic Colonization
Source: Front Cell Dev Biol. 2020 Oct 2;8:587697. doi: 10.3389/fcell.2020.587697 (PMC7573548; doi:10.3389/fcell.2020.587697)
Supplement: Supplementary file 5 [file Table_3.XLSX]

## Sheet: CIBERSORT_signature
Supplementary Table 3. Gene signatures of each cell type used for the CIBERSORT analysis. Top 3100 differentially expresed genes between cell types are represented. Values represent normalized counts of each gene from the expression profile of each cell type.
GeneSymbol	Macrophages	Tcell	Bcell	HSC	Endothelial	Cholangiocytes	Hepatocytes	Plasma_B_cells	Dendritic_cells	FB	VSMC
0610009L18RIK	1.35208e-10	1.75695e-10	1.85938e-10	1.46471e-05	1.37408e-10	1.31391e-10	1.24397e-10	1.61096e-10	1.55505e-10	1.79565e-05	5.70726e-05
0610031O16RIK	1.26976e-07	2.65926e-07	1.72365e-06	9.54336e-09	1.47541e-07	1.31391e-12	3.84001e-05	1.61096e-12	1.55505e-12	4.18138e-08	1.27304e-12
0610040J01RIK	1.03872e-05	6.1421e-07	9.65153e-07	1.27716e-07	1.03651e-06	7.26406e-05	1.8813e-05	8.29997e-07	1.55505e-12	1.99104e-07	1.27304e-12
1110008P14RIK	4.96749e-05	0.000123676	0.000115194	4.42445e-05	2.56867e-05	8.9159e-05	0.000126283	0.000419985	0.000130539	6.01121e-05	4.48052e-05
1110034G24RIK	2.04069e-05	5.42517e-05	2.22187e-05	1.86919e-05	1.78777e-05	2.44149e-05	1.31037e-05	1.36486e-05	1.33757e-05	2.65535e-05	2.08691e-05
1190005I06RIK	7.82766e-07	1.80929e-06	4.7546e-07	1.10221e-06	4.6459e-07	1.04428e-05	4.34168e-05	2.68395e-06	2.6278e-06	2.10389e-06	2.54212e-06
1300017J02RIK	8.44019e-07	1.58091e-06	2.80854e-06	4.22641e-07	1.11858e-06	8.7236e-07	3.96229e-05	3.0251e-07	1.55505e-12	4.10213e-07	4.55912e-07
1600010M07RIK	3.4178e-05	1.96786e-06	8.30928e-07	2.20284e-08	2.24861e-06	5.47893e-07	2.4602e-06	2.19279e-06	5.60417e-06	1.2979e-12	1.27304e-12
1700001C19RIK	6.11199e-07	7.41613e-07	1.85938e-12	6.01426e-08	3.94259e-06	1.56961e-07	1.45329e-05	1.23476e-07	1.55505e-12	1.2979e-12	1.27304e-12
1700011H14RIK	4.60187e-07	6.57436e-07	9.22596e-07	8.35395e-09	9.08536e-07	0.000277057	6.90807e-07	3.14296e-06	1.55505e-12	1.2979e-12	1.27304e-12
1700017B05RIK	2.58758e-05	3.39979e-05	3.02031e-05	1.67817e-05	1.54622e-05	8.5464e-06	7.49402e-06	0.000168085	7.06104e-05	1.15941e-05	2.03875e-05
1700020I14RIK	9.65036e-05	0.000175063	0.000144954	0.000135203	0.000376721	8.93713e-05	8.90345e-05	0.000144106	0.000131765	7.54298e-05	8.53791e-05
1700025G04RIK	2.835e-05	5.97859e-05	4.17629e-06	0.000385441	5.66935e-05	6.33872e-06	9.26987e-06	9.05291e-06	1.08766e-05	9.04529e-05	7.35277e-05
1700030K09RIK	3.72656e-06	2.87154e-06	3.68354e-05	6.60488e-06	6.02741e-06	1.04164e-05	4.13408e-06	5.67968e-06	3.33728e-06	9.39558e-06	9.13938e-06
1700047M11RIK	6.44367e-06	1.5441e-06	3.43888e-06	2.42463e-06	6.60976e-05	1.69273e-06	3.93327e-06	6.1218e-06	4.28028e-06	2.5616e-07	2.11439e-07
1700088E04RIK	1.0439e-07	3.07675e-07	2.19501e-07	3.35772e-06	2.4302e-07	4.13067e-05	2.0392e-07	3.41916e-07	9.60427e-07	7.69279e-06	4.34687e-06
1810008I18RIK	1.04603e-06	1.36295e-06	1.93224e-06	3.2718e-08	8.35715e-07	8.45086e-07	0.000209573	3.91752e-06	1.55505e-12	4.58275e-07	1.27304e-12
1810010H24RIK	3.05173e-07	8.70569e-07	1.95397e-06	3.68936e-06	3.50763e-07	6.02675e-06	7.66416e-06	1.61096e-12	2.06897e-06	2.85776e-05	3.52343e-06
1810011O10RIK	1.35208e-10	1.75695e-10	1.85938e-10	4.09119e-05	1.37408e-10	1.31391e-10	1.24397e-10	1.61096e-10	1.55505e-10	1.09256e-05	0.000141083
1810013L24RIK	3.31621e-05	4.6149e-05	4.3202e-05	2.77202e-05	4.20543e-05	3.92121e-05	2.32966e-05	2.87583e-05	2.76735e-05	2.25789e-05	2.26085e-05
1810034E14RIK	3.18089e-06	7.62907e-06	4.70798e-06	2.67075e-06	1.22888e-06	5.2114e-06	1.84063e-05	1.95667e-05	4.70276e-05	5.23401e-06	3.55762e-06
1810064F22RIK	5.05288e-08	1.75695e-12	1.85938e-12	1.30156e-12	2.38268e-07	2.04163e-05	5.60965e-06	1.61096e-12	6.73137e-07	8.02046e-08	1.27304e-12
2010003K11RIK	5.26822e-07	3.1032e-07	2.80977e-07	1.30156e-12	6.35279e-08	7.26555e-07	0.000106733	1.61096e-12	1.55505e-12	4.27758e-08	1.27304e-12
2210417A02RIK	1.29917e-06	3.17397e-06	9.31235e-08	3.1782e-06	7.46456e-07	1.29291e-06	1.04206e-05	1.22601e-06	1.55505e-12	2.10365e-07	1.15602e-07
2310039H08RIK	3.697e-05	4.56578e-05	4.46774e-05	5.6928e-05	5.10429e-05	9.49534e-05	0.000266675	7.54825e-05	0.000109091	6.61125e-05	5.44507e-05
2610524H06RIK	1.56645e-05	2.49719e-05	2.17705e-05	3.2995e-05	4.92262e-06	2.2993e-05	9.93014e-07	0.000167004	2.25549e-05	2.1142e-05	1.11641e-05
2610528J11RIK	2.48353e-07	2.21053e-07	1.85938e-12	1.30156e-12	5.46938e-07	6.30722e-05	1.74852e-05	1.61096e-12	1.55505e-12	1.2979e-12	1.27304e-12
2700081O15RIK	9.8247e-06	1.30533e-06	3.67606e-06	1.77396e-05	5.8549e-05	1.4136e-05	4.37094e-06	4.98818e-06	6.46236e-06	2.53649e-05	1.0384e-05
2700094K13RIK	1.35208e-10	1.75695e-10	1.85938e-10	0.000262465	1.37408e-10	1.31391e-10	1.24397e-10	1.61096e-10	1.55505e-10	6.94767e-05	4.86393e-05
2810417H13RIK	1.35208e-10	1.75695e-10	1.85938e-10	8.98118e-05	1.37408e-10	1.31391e-10	1.24397e-10	1.61096e-10	1.55505e-10	7.27301e-07	5.3073e-07
2810459M11RIK	2.73552e-07	5.57031e-07	1.25645e-07	1.30156e-12	8.09126e-07	2.09215e-05	5.14149e-05	4.90229e-07	1.55505e-12	3.99011e-08	1.27304e-12
2810474O19RIK	0.000121434	0.000305557	0.000175513	0.000184908	0.000103628	0.000136201	4.78473e-05	0.000135257	0.000104297	9.8037e-05	0.000108061
3010026O09RIK	1.35208e-10	1.75695e-10	1.85938e-10	1.7899e-05	1.37408e-10	1.31391e-10	1.24397e-10	1.61096e-10	1.55505e-10	3.63808e-06	7.37698e-06
3110062M04RIK	2.21955e-05	1.92014e-05	3.18111e-05	2.19306e-05	9.19645e-05	2.10968e-05	2.0331e-05	2.36364e-05	3.48515e-05	1.56189e-05	2.11874e-05
3110082I17RIK	1.25562e-05	2.66612e-06	3.19392e-06	9.87044e-06	8.38918e-06	1.36782e-05	1.86606e-06	2.17381e-06	1.965e-06	1.60411e-05	9.97324e-06
4430402I18RIK	6.51525e-07	1.56507e-06	9.79419e-07	2.70444e-06	2.51451e-06	2.37356e-05	3.29759e-06	1.73061e-06	1.55505e-12	2.40716e-06	2.80473e-06
4732491K20RIK	6.80794e-07	1.35232e-06	1.87454e-06	2.19892e-06	1.23362e-06	1.62525e-05	3.97962e-06	1.48469e-07	6.07346e-07	5.30981e-06	3.37478e-06
4833422C13RIK	5.08144e-07	4.28318e-08	1.85938e-12	2.27554e-05	6.55495e-07	4.68014e-07	3.41218e-06	1.61096e-12	1.55505e-12	4.03981e-06	9.54084e-06
4930455G09RIK	3.41043e-05	1.50672e-06	1.04564e-06	3.02932e-08	1.6462e-06	1.29809e-06	1.48382e-06	3.17595e-06	1.49981e-06	7.70397e-08	1.26637e-06
4930480G23RIK	4.17167e-08	1.75695e-12	1.85938e-12	1.30156e-12	1.37408e-12	1.31391e-12	2.10536e-05	1.61096e-12	4.18008e-07	1.2979e-12	1.27304e-12
4931406C07RIK	4.37544e-05	1.12012e-05	1.29152e-05	2.53655e-05	5.88163e-05	0.000129994	0.000289444	1.01194e-05	7.04097e-05	1.67238e-05	2.16125e-05
4931406P16RIK	6.72598e-05	3.83462e-05	4.40037e-05	5.53882e-05	0.00041743	6.52993e-05	1.92269e-05	5.41758e-05	4.90993e-05	3.59752e-05	4.40455e-05
4933431E20RIK	4.8156e-07	7.75362e-07	7.03284e-08	1.2666e-06	9.8702e-07	4.08006e-05	5.80586e-07	1.07396e-06	1.58559e-06	6.68476e-06	2.6775e-06
5330417C22RIK	2.28418e-07	1.70404e-06	1.28047e-06	6.68236e-08	5.65509e-07	0.000116535	6.81345e-07	9.89993e-07	1.55505e-12	1.24096e-07	1.27304e-12
5430416O09RIK	1.35208e-10	1.75695e-10	1.85938e-10	2.43689e-05	1.37408e-10	1.31391e-10	1.24397e-10	1.61096e-10	1.55505e-10	1.66456e-06	2.55924e-06
5730508B09RIK	1.35208e-10	1.75695e-10	1.85938e-10	9.15046e-06	1.37408e-10	1.31391e-10	1.24397e-10	1.61096e-10	1.55505e-10	3.84028e-06	5.79284e-05
5830473C10RIK	7.9025e-08	3.16393e-07	8.13524e-07	8.10392e-09	1.49181e-07	1.31391e-12	1.33261e-05	1.61096e-12	1.55505e-12	1.2979e-12	1.27304e-12
8430408G22RIK	2.00301e-05	3.68753e-06	3.33304e-06	1.68613e-08	4.24689e-05	5.59055e-05	0.000160252	4.38218e-06	4.2217e-06	2.83301e-06	7.10317e-05
9130008F23RIK	4.22901e-06	1.80792e-06	1.85938e-12	5.5249e-07	7.7139e-07	7.55353e-05	4.10844e-08	4.79147e-07	1.67865e-06	8.13166e-06	1.11291e-05
9130409I23RIK	2.023e-08	2.98314e-07	1.85938e-12	8.02946e-09	9.61079e-09	1.31391e-12	1.58046e-05	1.61096e-12	1.55505e-12	1.2979e-12	1.27304e-12
9330151L19RIK	1.35208e-10	1.75695e-10	1.85938e-10	5.81108e-06	1.37408e-10	1.31391e-10	1.24397e-10	1.61096e-10	1.55505e-10	1.26885e-05	6.29929e-06
9530077C05RIK	3.53569e-07	9.92295e-07	4.91308e-07	7.20163e-06	3.90854e-07	2.93312e-05	2.43591e-08	5.66837e-07	5.15083e-07	1.17057e-05	1.01108e-05
9530082P21RIK	6.7841e-06	2.93017e-06	3.05552e-06	1.91741e-05	4.86354e-05	5.67273e-06	2.21793e-06	6.2346e-06	1.38084e-06	1.60701e-05	4.97014e-06
A1CF	1.44818e-07	6.34982e-08	5.3705e-07	1.30156e-12	5.86986e-08	5.99406e-07	6.74457e-05	1.61096e-12	1.55505e-12	1.2979e-12	1.27304e-12
A230001M10RIK	2.03051e-07	2.65603e-07	2.10753e-07	1.25237e-08	3.47118e-07	6.25125e-05	4.72631e-08	5.07453e-07	1.55505e-12	1.23043e-07	1.27304e-12
A330009N23RIK	3.39784e-06	1.89245e-06	2.53629e-07	1.70027e-06	3.33755e-05	3.29171e-07	1.85347e-06	5.07116e-07	1.80828e-06	8.10009e-06	3.65706e-07
A430105I19RIK	5.45107e-06	7.0935e-07	2.01778e-06	9.22952e-06	4.08969e-05	1.07555e-05	1.79604e-07	3.39524e-06	1.15768e-06	4.30217e-06	1.13356e-05
A530013C23RIK	2.82662e-06	2.21127e-07	2.88977e-07	1.41374e-06	4.32907e-07	1.31391e-12	3.47519e-06	3.83596e-07	1.55505e-12	3.36418e-06	2.29318e-06
A630001G21RIK	3.18983e-05	3.93825e-05	0.00016872	1.75349e-06	1.28606e-05	2.31633e-06	6.6954e-06	4.3833e-05	2.96467e-05	3.46602e-07	6.95661e-07
A630033H20RIK	1.35208e-10	1.75695e-10	1.85938e-10	9.67078e-07	1.37408e-10	1.31391e-10	1.24397e-10	1.61096e-10	1.55505e-10	1.86762e-05	6.96046e-07
AA467197	2.3716e-05	1.66023e-05	1.36775e-06	9.01341e-08	1.40687e-06	1.17922e-06	3.86278e-06	1.89114e-05	6.31029e-06	1.65899e-06	4.54269e-08
AA986860	4.01505e-07	7.89047e-08	1.85938e-12	1.72764e-06	1.35252e-06	4.77932e-05	2.72156e-07	3.093e-06	9.23896e-07	1.35953e-06	1.29268e-06
AADAT	3.2983e-07	4.21931e-07	4.78818e-07	1.68233e-08	4.28512e-07	7.20055e-07	8.90456e-05	7.56685e-07	6.69895e-07	2.53235e-08	1.27304e-12
AAK1	2.46968e-05	0.000163616	4.72701e-05	2.58572e-05	5.99697e-05	5.19815e-05	1.92344e-05	3.36439e-05	2.76054e-05	3.16255e-05	2.64317e-05
AARD	7.77696e-07	3.04929e-07	1.00495e-06	0.000480629	8.76417e-07	2.86309e-07	7.4729e-08	8.25575e-07	1.55505e-12	1.55336e-05	6.21558e-06
AASS	3.49398e-05	7.90709e-06	1.10126e-05	9.41691e-09	0.000355274	5.03695e-05	0.000101432	2.29103e-05	1.43166e-05	2.12142e-06	1.27304e-12
ABAT	6.43074e-06	2.08038e-06	2.52461e-06	2.17098e-05	5.17375e-05	1.21796e-05	0.000135453	3.41237e-06	4.31077e-06	2.21493e-05	1.58369e-05
ABCA2	1.23138e-05	6.36965e-05	1.57519e-05	3.74101e-06	6.98685e-06	2.7074e-05	4.28089e-06	1.00088e-05	2.09616e-05	1.63e-05	9.25098e-06
ABCA8A	9.00076e-08	8.48052e-07	7.12963e-07	1.59168e-05	1.60928e-07	2.35019e-07	7.84818e-06	1.1601e-06	1.55505e-12	0.000533205	3.26219e-05
ABCA8B	2.27997e-07	3.07413e-07	1.85994e-07	5.11788e-06	1.40108e-07	4.24068e-06	1.30826e-05	1.61096e-12	1.55505e-12	4.47308e-05	2.31561e-06
ABCB11	7.6936e-07	7.75972e-07	9.46887e-07	2.74922e-06	6.66656e-07	7.64074e-08	3.87872e-05	1.61096e-12	1.55505e-12	2.95019e-08	1.27304e-12
ABCB4	7.55096e-06	1.70669e-06	4.56649e-06	1.72535e-07	5.41331e-07	4.56046e-06	6.00878e-05	1.71803e-07	1.02815e-05	4.85343e-07	2.02029e-07
ABCB9	1.42674e-06	5.2667e-05	1.39399e-06	2.41645e-06	4.71055e-06	4.68551e-06	2.7877e-06	1.576e-06	1.74442e-06	6.10892e-06	1.50089e-05
ABCC2	1.07536e-06	7.33477e-07	1.08148e-06	2.03658e-08	3.83362e-07	3.83359e-06	6.6619e-05	1.61096e-12	1.55505e-12	6.82125e-08	4.57579e-08
ABCC4	2.06318e-05	9.10769e-06	1.15615e-05	9.84985e-07	8.33959e-05	2.32535e-05	3.03617e-06	2.733e-05	1.35305e-05	3.82428e-06	4.95906e-07
ABCC6	2.67188e-07	1.75695e-12	2.00123e-07	5.22299e-08	3.83818e-08	5.32612e-07	1.42057e-05	1.61096e-12	1.55505e-12	1.2979e-12	1.27304e-12
ABCC9	3.52428e-05	1.26735e-06	1.93872e-06	0.000627205	4.20299e-05	9.74693e-06	5.63976e-07	1.86505e-06	4.59525e-06	9.4113e-05	3.98179e-05
ABCG3	7.58274e-05	2.23035e-05	7.83641e-06	2.9228e-06	2.74776e-06	2.6017e-06	4.7292e-06	3.27951e-06	1.02517e-05	4.39938e-07	1.27304e-12
ABCG5	1.43926e-07	1.31592e-06	9.01969e-07	3.39984e-08	5.84898e-08	7.36658e-08	2.50042e-05	1.61096e-12	1.55505e-12	7.32189e-08	1.27304e-12
ABCG8	1.18971e-07	9.12189e-07	3.10984e-07	2.97618e-08	4.03747e-08	5.01404e-08	1.64786e-05	1.61096e-12	1.55505e-12	1.2979e-12	1.27304e-12
ABHD12	0.000206348	4.06528e-05	4.12349e-05	4.6533e-05	3.94068e-05	4.11304e-05	1.71799e-05	3.48537e-05	2.99431e-05	4.79473e-05	3.76127e-05
ABHD14B	9.56789e-06	1.35386e-05	1.04764e-05	4.54638e-05	3.43231e-05	8.73616e-05	0.000294008	1.23002e-05	3.01167e-05	8.06508e-05	8.23383e-05
ABLIM2	5.34285e-07	5.47614e-06	4.53908e-07	5.17895e-05	1.27721e-06	1.02932e-06	1.70248e-07	1.77617e-05	1.55505e-12	5.10249e-06	3.2534e-06
ABLIM3	7.25964e-07	1.94926e-06	2.32392e-07	1.14918e-07	6.89091e-07	2.21786e-06	3.33463e-05	1.61096e-12	1.55505e-12	3.3229e-06	3.26736e-07
ABR	9.17051e-05	0.000105136	1.65165e-05	7.54029e-06	2.97182e-05	4.45769e-05	1.13631e-05	3.35995e-05	8.02822e-05	1.50419e-05	0.000125661
ABTB1	2.76202e-05	4.23534e-05	4.13542e-05	4.49929e-05	3.93831e-05	3.74378e-05	3.67818e-05	6.32983e-05	4.43942e-05	5.91757e-05	7.38495e-05
ABTB2	3.83194e-06	2.38421e-05	2.49455e-06	1.03218e-06	1.3861e-06	1.38476e-05	9.78998e-06	6.02994e-06	3.97104e-06	8.8562e-06	1.47081e-05
ACAA1B	1.18844e-05	2.26862e-05	1.99832e-05	1.45073e-06	5.60795e-06	1.86675e-05	0.0028015	8.93936e-06	5.02839e-06	2.68435e-06	8.39758e-07
ACAA2	7.51658e-05	7.53363e-05	6.31488e-05	0.000398425	7.24427e-05	0.000159527	0.0018378	2.97457e-05	3.84617e-05	0.000181426	0.000146202
ACAD11	6.99943e-06	8.70171e-06	1.38098e-05	1.15876e-05	1.91115e-05	1.6297e-05	0.000151026	2.08034e-05	1.2433e-05	7.9644e-06	7.47828e-06
ACAD8	1.82381e-05	1.32175e-05	3.61784e-06	2.17389e-05	1.81597e-05	3.19064e-05	8.88979e-05	8.01137e-06	1.58736e-05	2.68902e-05	2.69875e-05
ACADM	5.81911e-05	4.99225e-05	5.09369e-05	6.29174e-05	6.25511e-05	0.000214471	0.000610612	3.29583e-05	4.8494e-05	9.13566e-05	0.000264546
ACADS	4.33813e-05	5.33914e-05	3.29853e-05	5.62845e-05	1.92904e-05	8.40289e-05	0.000322394	2.46178e-05	5.48731e-05	3.35212e-05	5.73711e-05
ACADVL	3.64457e-05	5.7744e-05	3.24699e-05	5.53218e-05	2.232e-05	0.000111943	0.000267268	2.69279e-05	3.91548e-05	7.78273e-05	0.000116257
ACAT1	5.74229e-05	6.98246e-05	6.79832e-05	9.89792e-05	9.18649e-05	0.000138197	0.000747189	5.77311e-05	6.93183e-05	0.000162542	0.000147661
ACAT3	1.2886e-06	2.65329e-06	3.99988e-06	1.63181e-07	6.09702e-07	5.24344e-06	0.000304838	8.80768e-07	1.55505e-12	6.16926e-07	1.11779e-06
ACBD5	5.64839e-05	4.91135e-05	7.94271e-05	2.40549e-05	4.5336e-05	5.49194e-05	0.000211368	8.13815e-05	0.00010529	2.93352e-05	5.07031e-05
ACE2	2.94526e-08	1.75695e-12	1.85938e-12	8.28969e-06	3.34697e-07	4.47625e-06	1.24397e-12	1.61096e-12	1.55505e-12	5.97984e-06	6.89007e-05
ACER2	8.27687e-05	1.2805e-05	1.6878e-05	3.83316e-05	0.000513471	2.69116e-05	2.65913e-05	3.86405e-05	2.7234e-05	1.35513e-06	4.02978e-06
ACHE	3.33873e-07	1.35953e-07	1.07062e-07	1.48653e-05	3.60909e-06	9.26629e-08	1.24397e-12	2.30545e-06	2.2448e-07	1.26552e-06	4.54858e-06
ACKR2	6.09568e-06	4.72631e-07	2.87546e-06	3.81609e-07	3.17409e-05	8.97209e-07	1.59918e-06	2.06328e-06	2.7086e-06	8.4598e-06	2.23349e-07
ACKR3	1.9026e-06	3.11743e-07	4.26441e-07	2.12947e-06	9.875e-06	2.38808e-06	6.93993e-07	2.66282e-06	1.55505e-12	0.000308109	3.11331e-05
ACKR4	9.05273e-07	2.97681e-07	7.29547e-07	1.57018e-05	2.33448e-05	2.39819e-07	3.6551e-07	1.26088e-06	5.1818e-07	0.000139595	5.27682e-06
ACMSD	1.7934e-08	3.33057e-08	3.55665e-07	4.95266e-09	1.37408e-12	1.31391e-12	1.66632e-05	8.121e-08	1.55505e-12	1.2979e-12	1.27304e-12
ACNAT1	1.25078e-08	2.48047e-08	1.85938e-12	4.18285e-09	1.37408e-12	1.77967e-05	7.10056e-06	1.61096e-12	1.55505e-12	1.2979e-12	1.27304e-12
ACNAT2	2.54222e-07	3.51987e-07	1.07366e-06	1.30156e-12	9.14912e-08	2.06599e-06	5.23231e-05	1.61096e-12	1.55505e-12	1.2979e-12	1.27304e-12
ACOT1	3.43509e-05	2.92612e-06	3.71393e-06	6.43424e-06	1.63481e-06	0.000148932	6.29232e-05	2.57993e-06	1.49716e-06	2.72466e-05	5.08518e-06
ACOT12	1.65818e-07	2.46518e-07	6.04893e-07	5.13408e-07	2.97646e-07	4.03058e-07	6.98912e-05	1.61096e-12	1.55505e-12	4.58366e-08	5.6439e-08
ACOT13	5.90437e-05	6.36429e-05	4.62778e-05	4.05179e-05	5.61992e-05	0.000138408	0.000321327	7.47853e-05	5.53661e-05	5.81958e-05	6.36809e-05
ACOT4	1.30706e-06	6.81505e-07	1.72551e-06	1.14356e-08	6.6444e-08	2.03877e-06	2.74474e-05	8.60221e-08	3.00507e-07	1.6917e-07	1.27304e-12
ACOX1	3.26668e-05	2.38678e-05	3.62489e-05	2.09501e-05	7.88031e-05	7.19634e-05	0.00099752	1.80406e-05	1.78645e-05	1.52707e-05	1.79231e-05
ACOX2	4.47314e-07	1.15964e-06	1.03956e-06	2.37984e-08	2.5997e-07	1.61349e-05	0.000129696	1.61096e-12	4.18008e-07	1.73175e-08	7.73949e-08
ACP2	0.000154952	1.25035e-05	7.25918e-06	3.50434e-05	3.31315e-05	2.62627e-05	1.35356e-05	1.08718e-05	9.19247e-06	2.74088e-05	2.08581e-05
ACP5	0.00055786	0.000188857	0.000239953	6.86523e-06	1.13656e-05	8.54444e-06	6.10642e-05	0.000105756	2.30687e-05	1.43693e-05	4.27853e-07
ACPP	7.41375e-07	1.67794e-05	8.09747e-07	1.6272e-08	9.37513e-07	1.31391e-12	1.03102e-06	5.21259e-07	1.07369e-06	6.78732e-08	1.27304e-12
ACSBG1	4.58781e-07	4.95435e-05	1.00868e-06	4.24645e-08	1.28814e-06	6.76195e-07	1.24397e-12	2.45296e-06	9.29015e-07	1.57873e-05	1.41773e-06
ACSL3	1.0085e-05	2.92804e-06	1.21071e-05	1.14751e-05	1.67961e-05	5.8768e-05	1.10115e-05	1.58325e-05	1.287e-06	1.84601e-05	1.84091e-05
ACSM1	6.47815e-07	1.8126e-06	2.66556e-06	1.07248e-08	9.13062e-07	7.01521e-07	0.000126959	8.14208e-07	3.00507e-07	2.76932e-08	5.0088e-08
ACSM5	1.50543e-07	6.72905e-07	5.53152e-07	1.30156e-12	1.62126e-07	3.99397e-06	3.64941e-05	6.18981e-07	1.55505e-12	1.2979e-12	1.27304e-12
ACSS1	1.28414e-05	2.32048e-05	6.56932e-05	7.86224e-07	2.9261e-06	7.35913e-06	1.03638e-06	2.80538e-05	1.89119e-05	1.7909e-06	2.26379e-05
ACTA2	3.1241e-06	1.47855e-06	6.21859e-07	0.000575976	2.714e-07	4.64189e-08	1.02687e-06	1.39128e-07	4.18182e-07	0.000751879	0.0187938
ACTG2	1.35208e-12	2.38054e-06	1.85938e-12	1.14515e-05	1.61519e-08	3.28596e-07	1.24397e-12	1.61096e-12	1.55505e-12	2.92006e-05	0.000694522
ACTN1	0.000150825	4.69351e-05	1.12149e-05	0.000198775	4.70107e-05	0.000120602	7.22366e-06	1.37139e-05	3.08971e-05	7.10473e-05	0.000623779
ACTN2	3.26662e-07	6.64354e-05	1.42041e-06	4.9216e-08	9.28135e-07	5.89039e-07	5.31329e-07	9.43392e-07	1.52636e-06	7.08302e-08	1.27304e-12
ACVR2A	9.43897e-06	9.68964e-06	3.42017e-06	6.94537e-05	2.29737e-05	1.93119e-05	5.18119e-06	2.10799e-06	1.14223e-05	1.67575e-05	6.82973e-06
ACY3	4.79619e-06	1.43514e-06	1.04618e-06	1.673e-05	2.11256e-05	3.15373e-05	8.3635e-05	2.60782e-06	8.16226e-07	1.46365e-05	2.26203e-05
ADAM11	2.31882e-06	2.06497e-06	1.67477e-06	6.10404e-06	6.10507e-07	2.51569e-06	7.14332e-06	6.27079e-07	0.000103345	1.43464e-06	2.3203e-06
ADAM12	6.88852e-07	2.12423e-06	4.4923e-07	4.83544e-05	9.2105e-06	3.43094e-07	1.71129e-06	7.29675e-07	1.55505e-12	6.19808e-06	7.82255e-07
ADAM23	0.000107539	8.40235e-06	1.71604e-05	1.89904e-05	0.000729853	9.88176e-06	5.86286e-05	4.83822e-05	2.36207e-05	1.12451e-05	3.17483e-06
ADAM8	4.14973e-05	2.24429e-05	5.80109e-06	4.14083e-07	3.38971e-06	2.22512e-06	6.15064e-06	8.26825e-06	4.97186e-06	4.87069e-07	3.58903e-07
ADAMDEC1	4.33704e-05	5.18051e-07	8.35765e-07	1.70176e-07	1.5523e-06	6.04403e-07	1.63745e-06	8.5072e-07	2.07211e-06	1.34323e-06	7.02053e-08
ADAMTS13	3.29787e-07	4.23449e-07	3.90003e-07	9.31494e-05	4.22805e-07	5.20366e-07	1.24397e-12	2.26961e-07	1.85011e-06	1.00782e-06	1.07137e-06
ADAMTS7	2.73287e-06	7.47775e-07	4.4296e-07	3.06463e-06	1.93845e-05	7.84474e-06	1.64983e-06	1.54486e-06	2.00479e-06	4.1464e-06	8.50166e-07
ADAMTSL2	6.59665e-07	1.39195e-06	1.65232e-06	0.000192956	1.30581e-06	2.80161e-07	6.84098e-07	1.61096e-12	3.44839e-06	8.11688e-05	9.94709e-06
ADAMTSL4	1.88328e-06	1.81003e-06	1.4386e-06	5.29183e-05	7.20311e-07	1.36509e-05	1.68701e-07	7.96865e-07	2.46547e-06	2.39544e-05	1.29878e-05
ADAMTSL5	3.18413e-07	2.76417e-07	1.5724e-07	3.34474e-05	1.19182e-06	1.31391e-12	2.0315e-07	7.98674e-08	4.72755e-07	6.8778e-05	3.19517e-05
ADAP2	9.20268e-05	1.76353e-06	1.65111e-06	0.000184369	2.03289e-06	2.92484e-06	3.01108e-05	5.50417e-07	1.32798e-05	1.77704e-05	6.07967e-05
ADARB1	1.33249e-05	2.67627e-06	4.30683e-06	1.14886e-05	0.000144089	4.49756e-06	9.30459e-06	1.28244e-05	7.5476e-06	3.19748e-05	1.37006e-05
ADCK5	9.87109e-06	1.58748e-05	9.80892e-06	1.05991e-05	6.74207e-06	4.13974e-05	1.92346e-05	8.10583e-06	7.21064e-06	1.58255e-05	1.3642e-05
ADCY4	3.01198e-05	3.15399e-06	3.59451e-06	8.84409e-07	7.4804e-05	3.07317e-06	4.65708e-06	5.60693e-06	4.00215e-06	3.32226e-06	5.20986e-06
ADCY5	5.72994e-08	5.54113e-08	7.99702e-08	3.38216e-05	2.34648e-07	1.70738e-07	1.24397e-12	1.61096e-12	1.51414e-06	1.65365e-05	0.000108564
ADCY9	5.06078e-06	7.91023e-07	5.14327e-07	3.92262e-06	7.63146e-06	1.06046e-05	7.00253e-06	3.17804e-06	2.81385e-06	6.58697e-06	3.28999e-05
ADGB	2.20641e-05	1.27983e-06	2.77955e-06	3.72881e-08	7.19935e-07	4.07591e-06	1.12869e-06	1.91663e-06	1.20915e-06	4.31656e-08	1.27304e-12
ADGRD1	2.63101e-07	9.00345e-07	1.02191e-06	5.05727e-06	2.35449e-06	1.31391e-12	1.24397e-12	1.61096e-12	1.55505e-12	7.34466e-05	1.02829e-05
ADGRE1	0.000440561	7.73081e-06	1.31492e-05	1.09625e-08	7.5176e-06	3.98429e-06	1.65837e-05	7.98843e-06	7.3732e-06	4.71614e-08	1.27304e-12
ADGRE4	0.000146441	3.88949e-06	3.27453e-06	2.3325e-06	6.28542e-06	2.83623e-06	3.48687e-06	6.32482e-06	4.99815e-06	1.2979e-12	1.27304e-12
ADGRE5	0.000338063	0.00041096	0.000295068	7.90775e-05	0.000171279	7.66094e-05	3.02143e-05	0.000166647	0.000169865	2.75401e-05	5.10197e-05
ADGRF5	0.000141305	1.78727e-05	3.82068e-05	2.72191e-08	0.0015242	2.2727e-05	5.88763e-05	0.000127007	6.44569e-05	4.12636e-07	1.4104e-07
ADGRG3	2.75719e-05	1.14013e-05	3.61657e-06	9.28256e-08	0.000136125	5.52529e-06	1.36359e-05	1.17076e-05	9.47542e-06	1.2979e-12	2.05088e-07
ADGRG6	3.18137e-05	2.43882e-06	3.1669e-06	4.32729e-06	0.000125405	4.17358e-05	2.84655e-06	7.56431e-06	9.01525e-06	7.18669e-07	2.22716e-07
ADGRL2	4.50485e-05	4.90242e-06	1.01041e-05	2.65399e-05	0.000311349	2.65968e-05	2.42871e-05	4.73092e-05	2.85229e-05	2.08001e-05	2.88718e-05
ADGRL4	8.13157e-05	1.13606e-05	1.39692e-05	5.73725e-09	0.000797438	1.30706e-05	3.92588e-05	5.45286e-05	3.20678e-05	1.2979e-12	1.27304e-12
ADGRV1	1.84134e-06	3.06481e-06	9.07178e-07	1.25646e-06	6.56172e-07	4.7885e-06	4.79788e-05	9.61807e-08	1.08939e-06	7.88992e-07	1.90016e-07
ADH1	4.16397e-06	9.41296e-06	7.14835e-06	3.47125e-07	4.87169e-06	3.48496e-06	0.000768273	4.36132e-06	2.78248e-06	6.14085e-05	8.08993e-06
ADH4	8.63286e-07	1.00257e-06	2.35006e-06	5.47188e-08	3.14321e-07	1.53909e-07	0.000156215	1.61096e-12	1.71864e-06	1.2979e-12	5.93296e-08
ADH5	8.03945e-05	0.00010607	0.000104442	6.81386e-05	5.47667e-05	0.000147363	0.000700645	5.74196e-05	0.000102225	7.32065e-05	8.34653e-05
ADHFE1	1.20135e-06	9.24934e-07	7.50688e-07	1.21909e-05	5.46695e-07	9.6598e-06	0.000105604	8.52915e-07	1.55505e-12	1.63097e-05	5.95969e-06
ADI1	1.43933e-05	2.10969e-05	1.7257e-05	3.17464e-05	1.98992e-05	4.84389e-05	0.000108554	1.89807e-05	2.70184e-05	1.40637e-05	8.62765e-06
ADIPOR1	0.000241026	0.000121392	0.000130302	0.000144155	0.000436022	0.000136436	0.00012098	0.000187454	0.000107649	0.000128481	0.000107774
ADK	1.82523e-05	2.90274e-05	3.56504e-05	5.72878e-05	2.65908e-05	0.000493749	0.00128821	7.32947e-05	0.000168764	0.000100355	3.89303e-05
ADORA1	1.77195e-08	3.10336e-08	3.62726e-07	1.30156e-12	3.56174e-07	5.68623e-05	1.48008e-05	6.0012e-07	1.55505e-12	2.50636e-07	7.56202e-07
ADPGK	4.66968e-05	2.26549e-05	4.00046e-05	1.76033e-05	3.12737e-05	1.34832e-05	8.1343e-06	1.97583e-05	0.000121378	1.90172e-05	1.46312e-05
ADRA1A	7.50574e-07	1.75695e-12	1.85938e-12	1.13083e-07	7.21544e-08	1.31391e-12	1.06273e-06	1.61096e-12	1.55505e-12	6.60123e-06	3.51165e-05
ADRA2B	6.14571e-07	1.56461e-07	3.35822e-07	0.000231928	6.03722e-07	2.33779e-07	2.07694e-07	1.61096e-12	6.8663e-07	9.25487e-06	9.38486e-06
ADRBK2	1.35208e-10	1.75695e-10	1.85938e-10	2.15961e-05	1.37408e-10	1.31391e-10	1.24397e-10	1.61096e-10	1.55505e-10	7.58463e-06	8.03661e-05
ADTRP	3.21867e-07	4.46746e-07	6.10593e-07	9.92627e-08	1.63722e-07	3.72278e-07	3.57136e-05	5.61923e-07	2.3866e-06	1.78125e-07	1.27304e-12
AEBP1	1.49368e-06	5.30182e-07	7.99327e-07	0.000125433	8.83158e-06	9.85936e-06	9.63003e-07	1.39359e-06	1.55505e-12	0.00102079	9.2863e-05
AFAP1L1	1.69067e-05	1.54309e-06	2.81609e-06	1.11442e-07	0.000122742	6.99183e-06	6.89326e-06	8.0366e-06	8.12278e-06	1.87501e-07	2.55195e-07
AFF3	1.40429e-06	9.59281e-06	0.000112195	5.07321e-06	1.26046e-06	9.9394e-07	5.10523e-06	3.20214e-06	4.21446e-05	4.90183e-05	2.90878e-06
AFM	4.9309e-07	1.67542e-06	2.14072e-06	4.19799e-08	4.43948e-07	4.53101e-06	2.74656e-05	1.71729e-06	1.55505e-12	1.2979e-12	1.27304e-12
AFMID	2.95508e-06	5.36758e-06	3.61872e-06	1.75684e-06	8.10535e-07	1.6268e-06	1.44281e-05	4.77872e-06	4.60726e-06	5.19015e-07	6.41668e-07
AGAP2	1.60991e-06	2.30012e-05	8.63847e-06	1.30156e-12	4.69519e-07	7.69367e-07	1.43984e-06	4.76872e-06	5.20613e-06	3.94382e-07	9.04253e-07
AGFG2	2.32852e-05	3.54257e-05	1.74476e-05	1.83641e-05	0.000104455	1.98619e-05	4.01401e-05	3.10351e-05	2.66392e-05	4.13976e-05	1.84798e-05
AGMAT	6.17884e-07	2.57752e-06	1.60046e-06	4.6674e-08	4.24853e-07	8.8465e-06	0.000283691	9.02681e-07	4.18008e-07	6.76584e-08	1.27304e-12
AGO3	4.59852e-05	3.59511e-05	4.12444e-05	2.2576e-05	0.00014389	1.96027e-05	1.90157e-05	3.88509e-05	3.40336e-05	2.61909e-05	2.36121e-05
AGO4	1.7181e-05	2.27094e-06	1.78632e-05	4.85783e-06	1.76392e-05	1.08844e-05	3.95715e-06	1.79252e-05	6.15916e-05	6.88568e-06	3.5944e-06
AGPAT5	0.000104707	3.77762e-05	2.15681e-05	3.84447e-05	0.000385928	2.74798e-05	3.36636e-05	7.71349e-05	8.69784e-05	3.31523e-05	3.94114e-05
AGRN	1.58944e-05	4.73377e-06	5.22419e-06	3.86126e-05	5.15515e-05	0.000158602	5.16034e-06	5.05619e-06	3.24587e-06	1.25599e-05	2.5821e-05
AGT	1.36223e-06	4.24031e-06	3.31937e-06	1.05472e-06	1.25926e-06	0.000189795	8.68126e-05	1.31457e-06	8.95811e-07	1.17661e-05	1.01067e-05
AGTR1A	1.16639e-06	7.0331e-07	6.7059e-07	0.000740676	1.1976e-06	5.88311e-05	2.12243e-05	3.18557e-06	6.70133e-07	3.30899e-05	1.63978e-05
AGXT	1.24727e-06	1.97486e-06	3.51797e-06	9.48986e-08	1.50469e-06	8.9579e-07	0.000387484	2.59992e-06	1.20525e-06	2.41448e-08	1.11011e-07
AGXT2	5.99926e-07	1.67474e-06	1.47078e-06	5.42607e-09	2.50669e-07	5.17192e-07	0.000113548	6.74901e-07	1.55505e-12	9.12338e-08	6.76511e-08
AHCY	4.56386e-06	9.19398e-06	8.18292e-06	6.35727e-06	2.30343e-06	1.17424e-05	0.000159227	1.67231e-05	5.37059e-06	5.53295e-06	5.64342e-06
AHDC1	8.3246e-06	2.40032e-05	3.14912e-05	3.14554e-05	1.13278e-05	0.000124793	7.46505e-06	4.89061e-06	3.28008e-05	3.9604e-05	4.54394e-05
AI182371	1.0448e-06	2.48406e-06	1.63449e-06	6.22952e-08	2.74768e-07	1.12051e-06	7.19801e-05	9.15683e-07	1.55505e-12	1.03058e-07	5.1437e-08
AI464131	2.37874e-07	1.75695e-12	1.85938e-12	2.67318e-06	1.09479e-07	1.80672e-06	5.3888e-07	1.61096e-12	1.55505e-12	1.42324e-05	6.13299e-06
AI607873	1.35208e-10	1.75695e-10	1.85938e-10	2.92588e-06	1.37408e-10	1.31391e-10	1.24397e-10	1.61096e-10	1.55505e-10	7.14543e-05	4.24079e-06
AIF1	0.00100205	2.23936e-05	2.35769e-05	2.42599e-07	2.52803e-05	1.57171e-05	3.71996e-05	2.84974e-05	4.40952e-05	4.42946e-07	3.63345e-08
AJUBA	3.82646e-06	2.91525e-06	1.33572e-06	1.4119e-05	1.32357e-05	6.67131e-05	7.9632e-06	2.49979e-06	3.00507e-07	6.25604e-06	1.90196e-05
AK2	0.000122148	0.000112973	0.000118791	6.68282e-05	6.10486e-05	8.189e-05	0.000380057	8.28905e-05	0.000104809	4.49187e-05	4.15467e-05
AK3	2.12843e-05	3.28027e-05	1.99196e-05	6.75925e-05	3.27278e-05	8.71765e-05	0.000234876	6.92571e-05	4.34778e-05	8.83652e-05	4.97546e-05
AK4	1.15376e-06	3.78601e-07	5.01806e-07	9.78484e-07	5.43944e-07	6.07812e-07	1.88489e-05	1.61096e-12	1.55505e-12	1.6632e-06	2.07458e-06
AK7	1.1067e-07	1.71777e-07	1.85938e-12	3.05647e-09	9.50981e-08	3.15999e-07	1.24091e-07	1.14972e-05	1.55505e-12	5.24042e-08	1.27304e-12
AKAP17B	1.48262e-06	7.05972e-06	6.84365e-06	5.85289e-06	3.9862e-06	3.51858e-06	1.16978e-06	5.08823e-05	4.39024e-06	6.3705e-06	1.69831e-05
AKAP6	3.70247e-08	1.75695e-12	1.85938e-12	6.90147e-06	1.67725e-07	1.31391e-12	1.24397e-12	3.19674e-06	1.55505e-12	1.13837e-06	4.21249e-05
AKR1B8	1.6063e-05	4.4816e-06	3.38109e-06	2.91243e-05	0.000149317	2.94488e-05	8.50163e-06	1.40292e-05	4.94336e-06	4.96201e-05	2.46986e-05
AKR1C12	4.81124e-06	4.92894e-06	9.91736e-07	4.5826e-06	4.9235e-07	5.60396e-06	0.000136387	7.4684e-07	6.01014e-07	3.54373e-07	3.67377e-07
AKR1C13	2.6562e-05	2.01223e-05	1.95655e-06	2.87895e-05	9.79998e-06	8.9606e-06	0.000167063	2.40488e-06	4.4878e-06	3.65768e-06	6.35348e-06
AKR1C14	6.59203e-07	7.09154e-07	3.07912e-06	1.38511e-08	1.21842e-06	2.66654e-06	0.000252637	8.9363e-08	1.55505e-12	9.50795e-07	7.88861e-07
AKR1C20	1.0638e-06	1.59613e-06	2.55772e-06	5.41733e-08	6.67266e-07	5.08215e-05	0.000307666	5.35329e-07	1.06058e-06	9.37503e-08	1.27304e-12
AKR1C6	9.37324e-06	1.84344e-05	2.67661e-05	3.55024e-07	7.24924e-06	1.01283e-05	0.00308981	4.72671e-06	8.35722e-06	2.55109e-07	3.00325e-07
AKR1D1	6.96547e-07	1.16426e-06	9.39317e-07	5.29711e-09	5.87615e-07	6.04885e-06	0.000126684	1.41811e-07	1.55505e-12	1.56185e-08	7.69937e-08
AKR7A5	3.82908e-05	3.04933e-05	4.37285e-05	4.03783e-05	2.68454e-05	0.000109316	0.000494018	2.74677e-05	3.29052e-05	6.62157e-05	4.18169e-05
ALAD	1.66559e-05	4.31192e-05	3.55389e-05	8.45112e-05	5.80853e-05	0.000104127	0.000301494	8.48618e-05	3.33017e-05	3.17698e-05	3.14552e-05
ALAS2	2.24033e-07	9.31947e-07	2.12466e-06	2.51321e-08	7.82805e-07	6.23745e-07	6.22856e-05	5.73014e-07	1.55505e-12	8.78447e-08	1.27304e-12
ALCAM	5.08249e-05	1.34445e-05	4.62615e-05	0.000161829	1.8857e-05	0.000938585	2.71808e-05	0.000164939	6.36896e-05	2.52882e-05	3.34296e-06
ALDH1A1	5.90448e-06	8.81816e-06	1.3602e-05	0.000204024	6.39193e-06	0.000273397	0.0010322	7.30382e-06	4.84532e-06	0.000211184	4.77665e-05
ALDH1A2	1.76745e-06	6.1341e-07	1.85938e-12	5.29776e-06	1.57364e-07	5.37937e-06	1.46595e-07	2.19528e-06	2.43595e-07	2.10718e-05	1.2093e-06
ALDH1A7	1.23329e-06	1.384e-06	3.34708e-06	6.91814e-08	1.24865e-06	1.57691e-05	0.000178963	9.26002e-07	3.00507e-07	5.10577e-08	9.39337e-08
ALDH1B1	1.26929e-05	3.85399e-06	5.31808e-06	8.94937e-07	1.10975e-06	1.91418e-05	0.000122079	2.27755e-06	1.99006e-05	5.10757e-07	6.39141e-07
ALDH1L1	4.15356e-06	4.24935e-06	4.98396e-06	2.56309e-06	6.98461e-06	7.32149e-05	0.000446229	3.59159e-06	3.26609e-06	1.25618e-06	4.85698e-07
ALDH2	0.0003674	3.37107e-05	0.000301761	0.00075677	0.00051397	0.000286209	0.00157542	5.90993e-05	0.00022999	0.000623585	0.000785953
ALDH3A2	3.36692e-05	2.77449e-05	4.24696e-05	2.24204e-05	4.7915e-05	6.75014e-05	0.000290196	3.49457e-05	2.96562e-05	2.70265e-05	2.15884e-05
ALDH4A1	6.65166e-06	8.13287e-06	1.48459e-05	5.05023e-06	1.5045e-05	2.42384e-05	0.000144558	6.57623e-06	1.13375e-05	8.19388e-06	2.86808e-05
ALDH5A1	1.19824e-06	2.03419e-06	6.1419e-07	6.84866e-06	1.06321e-05	1.82814e-05	5.10294e-05	1.26606e-06	1.4192e-06	8.59949e-06	5.22741e-06
ALDH6A1	7.93753e-06	6.63823e-06	1.04117e-05	1.71078e-05	3.26121e-05	4.98261e-05	0.000239577	5.81677e-06	6.7901e-06	3.79003e-05	6.26755e-05
ALDH7A1	1.09146e-05	1.16414e-05	2.16925e-05	6.70722e-05	2.85043e-05	0.000139913	0.000475468	1.24727e-05	9.05469e-06	6.95841e-05	5.21155e-05
ALDH8A1	1.09764e-06	2.5704e-06	4.31538e-06	2.53266e-07	3.42743e-06	8.56801e-07	0.000293146	1.3151e-06	1.55505e-12	7.41372e-08	1.13268e-07
ALDH9A1	5.03582e-05	3.62902e-05	3.49079e-05	2.56236e-05	3.25376e-05	4.74524e-05	0.00017827	8.41985e-05	4.81838e-05	2.94097e-05	2.56879e-05
ALDOB	1.69774e-05	2.80139e-05	3.16666e-05	3.76875e-07	2.20804e-05	0.000360266	0.00430503	8.99046e-06	8.66505e-06	8.49318e-07	5.37436e-07
ALDOC	4.74506e-06	1.53775e-06	9.13877e-06	8.3046e-08	1.36094e-07	6.47357e-05	2.46038e-05	1.10013e-05	2.37654e-05	1.17279e-07	2.01078e-07
ALOX12	1.82498e-06	1.42304e-06	9.87814e-07	2.18189e-07	3.18328e-05	5.54481e-06	1.25217e-06	1.42856e-06	2.00627e-06	5.15215e-06	1.32008e-06
ALOX15	3.87084e-06	6.19324e-08	1.32208e-07	1.30156e-12	2.52308e-07	3.3876e-07	1.24397e-12	1.61096e-12	1.55505e-12	3.27582e-06	1.02606e-07
ALPL	1.32171e-07	3.04708e-07	7.35657e-07	6.16823e-05	2.77735e-07	1.23226e-05	3.9297e-06	9.55547e-06	1.55505e-12	9.59123e-06	4.00605e-06
ALYREF	9.10596e-05	0.000100707	9.30713e-05	0.000119777	9.44768e-05	8.40567e-05	5.49084e-05	7.06302e-05	9.20923e-05	8.6731e-05	4.92205e-05
AMACR	7.96938e-06	7.86866e-06	1.38548e-05	1.52208e-05	1.63227e-05	1.58047e-05	0.000228747	6.47777e-06	2.03966e-06	1.4548e-05	1.04788e-05
AMBP	1.24915e-05	2.06716e-05	2.59668e-05	1.90651e-06	1.69177e-05	0.00288921	0.000668641	2.16838e-05	1.16827e-05	6.68072e-07	3.93292e-07
AMDHD1	9.32139e-07	2.45921e-06	9.90803e-07	1.80372e-07	4.66873e-07	6.99424e-06	0.000200271	7.01181e-07	4.59581e-06	2.03141e-07	1.49676e-07
AMER2	3.71562e-07	2.29972e-07	6.00975e-08	1.30156e-12	1.70872e-08	1.67731e-06	1.24397e-12	1.61096e-12	1.55505e-12	1.2979e-12	1.27304e-12
AMIGO2	4.47274e-06	1.84403e-06	3.99663e-06	6.37958e-06	4.54097e-05	2.50957e-06	1.38929e-06	1.32493e-05	1.89452e-06	7.23584e-06	0.000124173
AMOTL1	4.03815e-05	7.54278e-06	1.07819e-05	0.000109427	0.000525939	0.000120915	2.04141e-05	3.90398e-05	2.0794e-05	0.000140172	0.000154553
AMPD3	1.53816e-05	2.02189e-06	7.9498e-06	1.79767e-06	2.791e-05	1.30329e-05	5.21687e-07	3.45913e-06	1.28633e-05	1.23444e-05	2.00458e-06
AMY1	8.40438e-07	9.83525e-07	3.34885e-06	4.60884e-07	7.70819e-07	1.8772e-05	5.23613e-05	2.28397e-07	4.94614e-07	1.01365e-05	9.82557e-07
ANG	1.64417e-05	7.4507e-06	8.35088e-06	1.54018e-05	1.79735e-05	5.27768e-06	0.000292947	5.16486e-06	9.10441e-06	9.90723e-05	1.29772e-05
ANGPT1	1.04821e-07	2.10103e-06	2.46641e-07	1.44731e-05	2.67701e-07	9.6192e-05	2.648e-07	1.61096e-12	5.15083e-07	1.31688e-05	9.82245e-06
ANGPTL3	5.88998e-06	1.32505e-05	1.91343e-05	4.01643e-07	1.51744e-06	8.70459e-06	0.00110979	3.42278e-06	2.40651e-06	2.5623e-07	6.77992e-08
ANGPTL4	1.35446e-05	8.0516e-06	2.32177e-06	0.000185654	3.56514e-06	1.50876e-05	3.47729e-05	1.56018e-06	1.4378e-06	9.1998e-05	4.13082e-05
ANGPTL6	4.84696e-06	5.25442e-06	5.58623e-06	0.00146804	5.52015e-06	5.69368e-06	8.34802e-06	6.97787e-06	1.13676e-05	1.14688e-05	1.32252e-05
ANGPTL7	2.37898e-06	2.18646e-07	3.55854e-07	1.03847e-07	2.36901e-07	1.31391e-12	3.56393e-07	4.63688e-07	2.24643e-05	0.000204135	8.85648e-06
ANKRD1	1.71034e-06	1.65207e-06	2.35436e-06	1.20673e-05	2.30903e-06	0.000732702	8.39111e-07	2.51966e-06	1.6815e-06	2.11203e-06	4.59208e-06
ANKRD13B	1.1676e-06	4.24252e-06	2.52398e-07	2.58398e-06	9.41409e-07	2.07702e-05	5.16542e-06	1.84112e-07	1.16069e-06	3.1776e-06	2.21773e-06
ANKRD33B	6.06852e-06	7.0398e-07	2.56528e-05	6.05961e-08	1.49067e-05	7.19673e-06	2.30355e-05	1.36436e-06	6.48416e-07	6.84806e-07	1.35508e-05
ANKRD55	1.46855e-06	1.59882e-06	3.11314e-07	9.52872e-05	9.57899e-07	4.581e-08	2.0095e-06	2.93687e-05	8.07223e-07	7.57531e-07	2.61461e-07
ANTXR1	2.2362e-07	1.75695e-12	2.27948e-07	5.36257e-05	5.58559e-07	1.31391e-12	1.24397e-12	1.61096e-12	1.55505e-12	0.000111422	4.78717e-05
ANXA4	8.55643e-05	1.12494e-05	1.96523e-05	3.50161e-05	2.99188e-05	0.000697806	6.72899e-05	2.3921e-05	1.1829e-05	8.50098e-05	3.07616e-05
ANXA5	0.000685365	0.000139491	0.000108054	0.000641817	0.000853415	0.00476344	0.000634157	0.000199111	0.000211445	0.000984612	0.000390969
ANXA9	1.79291e-06	1.39943e-06	1.29925e-06	4.25189e-06	9.91863e-07	5.8876e-05	6.36284e-07	5.16295e-06	2.32088e-06	6.35164e-06	2.05129e-06
AOAH	3.9291e-05	6.67707e-06	2.35754e-06	1.45468e-06	8.12433e-07	1.61138e-06	6.91044e-07	1.48456e-06	5.41822e-07	3.42465e-07	1.27304e-12
AOC3	3.28712e-08	2.1796e-08	1.85938e-12	1.40334e-07	1.37408e-12	4.23212e-07	1.24397e-12	1.61096e-12	1.55505e-12	5.69029e-05	0.000235055
AOX3	9.2625e-07	1.02337e-06	3.48709e-06	1.84952e-07	9.41809e-07	1.17856e-06	0.000241538	1.61096e-12	1.32916e-06	2.93187e-05	1.017e-06
AP1B1	0.000100903	6.23332e-05	6.4473e-05	1.2492e-05	0.000456253	4.42107e-05	4.19691e-05	6.59025e-05	5.93371e-05	1.55169e-05	1.29531e-05
AP1M2	5.10333e-07	1.24206e-06	4.41649e-06	1.30156e-12	4.98301e-07	4.77251e-05	9.11955e-07	1.10634e-06	1.87576e-05	1.2979e-12	1.27304e-12
AP2A1	2.73196e-05	3.59551e-05	3.4696e-05	4.27789e-05	4.76756e-05	2.73921e-05	1.97049e-05	2.81923e-05	2.61959e-05	4.05094e-05	9.81e-05
AP2A2	0.000121326	5.77495e-05	6.22687e-05	7.23402e-05	0.000355814	7.23293e-05	7.0245e-05	7.85052e-05	7.12319e-05	0.000121344	5.25097e-05
APBA1	7.71985e-06	3.89163e-07	4.21304e-07	1.2486e-06	5.57032e-06	3.79113e-07	2.14563e-07	1.03049e-06	3.45984e-05	5.99976e-06	1.27729e-06
APBB1	9.76748e-07	6.89361e-06	1.94257e-06	1.5904e-05	2.01692e-06	1.90342e-05	5.4746e-07	1.64474e-06	9.27166e-07	3.01572e-05	6.75306e-05
APBB2	3.59535e-05	3.94776e-06	4.91513e-06	8.12358e-05	0.00017745	7.44338e-05	1.94211e-05	7.57395e-06	1.22121e-05	3.68088e-05	8.14382e-05
APOA1	5.34142e-05	0.000107458	0.00015155	8.32991e-06	3.79419e-05	4.15919e-05	0.00508859	4.87318e-05	2.6305e-05	5.98564e-06	1.56241e-06
APOA2	0.000117187	0.000232448	0.000356695	1.08268e-05	0.000121891	0.000104168	0.015634	0.000162871	9.81205e-05	7.15974e-06	4.16847e-06
APOA4	6.40021e-06	1.28189e-05	1.19833e-05	3.38517e-07	3.13815e-06	2.58922e-06	0.000397659	1.06256e-06	6.36067e-07	1.12663e-07	1.13104e-07
APOA5	3.77206e-06	7.02834e-06	8.90228e-06	6.17589e-07	4.31072e-06	2.19412e-06	0.000197988	1.5653e-06	7.45926e-07	3.29532e-07	1.91626e-07
APOB	7.82961e-06	1.6393e-05	2.43952e-05	3.57849e-07	4.12808e-06	5.27865e-05	0.000242332	2.61312e-06	1.60029e-06	2.38531e-07	2.74451e-07
APOBEC1	0.000190652	1.19629e-05	4.90978e-05	4.8822e-05	2.25225e-05	4.64787e-05	1.88854e-05	2.73062e-05	1.88497e-05	7.33369e-06	1.488e-05
APOBR	3.97902e-05	2.92594e-05	3.42894e-06	3.94564e-05	1.82186e-06	1.43522e-06	1.10744e-06	3.19158e-06	5.83996e-06	1.36688e-05	6.86227e-06
APOC1	0.0019305	0.000345103	0.000456939	0.000440889	0.000147458	0.00336532	0.0181538	0.000152432	0.000104553	1.44598e-05	4.43446e-06
APOC2	2.34501e-06	5.28446e-07	4.11425e-07	1.30156e-12	1.35313e-07	2.35888e-06	1.54225e-05	7.39648e-07	3.87345e-07	1.2979e-12	1.27304e-12
APOC3	3.61016e-05	7.49812e-05	9.58457e-05	2.25745e-06	3.76248e-05	3.82152e-05	0.0052966	4.14218e-05	3.10718e-05	1.00277e-06	1.00943e-06
APOC4	2.1101e-05	3.15376e-05	5.69251e-05	1.46639e-06	1.52544e-05	2.80124e-05	0.00236791	1.37996e-05	1.64723e-05	1.31227e-06	6.10265e-07
APOF	2.28401e-06	4.34768e-06	4.09217e-06	4.53042e-07	1.10109e-06	2.15024e-05	0.000192553	6.27878e-07	5.91768e-06	2.13844e-07	8.6199e-08
APOH	8.29542e-06	1.48704e-05	2.69882e-05	7.94391e-07	5.44699e-06	3.93861e-05	0.000756894	1.03687e-06	4.75115e-06	7.3575e-07	3.31821e-07
APOL7A	2.57841e-07	5.10274e-07	8.25372e-08	1.23288e-08	5.85056e-07	9.26582e-07	3.62167e-05	9.44978e-07	1.55505e-12	2.1495e-08	1.27304e-12
APOL9A	5.55983e-07	2.68177e-06	1.21834e-07	2.13789e-06	5.40396e-07	1.42218e-05	9.34576e-05	8.87687e-08	1.55505e-12	2.68146e-06	2.66961e-07
APOL9B	7.84042e-07	1.0279e-05	1.02623e-06	4.75518e-06	7.66862e-07	1.53386e-05	0.000115573	1.34155e-06	1.55505e-12	3.90464e-06	3.57451e-07
APOM	1.97352e-06	3.84957e-06	6.44461e-06	3.9136e-07	2.07181e-06	2.30561e-05	0.000178842	1.21222e-06	1.55505e-12	3.25328e-07	3.78829e-07
APON	1.49075e-06	1.45363e-06	2.44289e-06	3.52953e-07	2.16111e-06	1.22065e-06	5.68906e-05	1.24391e-06	1.55505e-12	1.2418e-07	1.65324e-07
AQP1	0.000378868	6.83943e-05	0.000123953	8.96116e-07	0.00524787	0.000101894	0.000196663	0.000454345	0.000221998	2.63705e-06	7.20747e-06
AQP8	1.02426e-06	2.05534e-06	1.8997e-06	4.43077e-08	5.39923e-07	1.07739e-06	8.90687e-05	6.18049e-07	1.55505e-12	1.06335e-07	3.61256e-08
AQP9	1.74963e-06	1.39996e-05	1.40862e-06	7.37627e-08	1.36263e-06	1.1026e-06	3.88022e-05	1.83493e-06	1.98321e-07	1.71573e-07	1.27304e-12
AR	1.29009e-06	5.84373e-05	1.04014e-06	2.03869e-07	3.17254e-06	4.38945e-06	1.79807e-05	2.02584e-06	2.48312e-06	0.000138844	2.1233e-05
ARFGAP3	1.50891e-05	9.36569e-06	1.30767e-05	2.91694e-05	3.27335e-05	1.09891e-05	1.23133e-05	0.000101401	3.21135e-05	4.86952e-05	2.07091e-05
ARG1	6.60379e-06	8.6979e-06	9.52789e-06	2.26832e-07	2.87996e-06	3.93754e-06	0.000986603	3.32915e-06	3.37628e-06	4.34407e-07	3.00725e-07
ARHGAP11A	1.9259e-05	5.39182e-06	1.59133e-05	1.68938e-05	3.99659e-06	2.17373e-06	3.38507e-06	3.3154e-06	2.22554e-05	7.87468e-07	2.79219e-07
ARHGAP19	7.67874e-05	5.8384e-06	3.57767e-06	5.34108e-06	5.46548e-06	3.34175e-06	4.00148e-06	6.50192e-06	5.77452e-06	5.01052e-07	8.80789e-07
ARHGAP23	4.16078e-05	8.17716e-06	1.04826e-05	3.55699e-05	0.000447734	2.72507e-05	2.30513e-05	3.8429e-05	2.96589e-05	1.67084e-05	1.35871e-05
ARHGAP27	3.12299e-05	3.56168e-05	3.48684e-05	4.839e-07	2.10268e-05	1.06799e-05	9.43993e-06	1.28862e-05	9.55112e-05	2.93974e-06	1.56925e-06
ARHGAP29	4.88871e-05	5.82473e-06	9.154e-06	4.47296e-05	0.00030917	6.46998e-05	6.42295e-05	2.17539e-05	2.38908e-05	4.91508e-05	0.000102857
ARHGAP31	0.000103007	0.000136753	4.38828e-05	5.25826e-05	0.0004078	5.29204e-06	2.66711e-05	4.38899e-05	1.60674e-05	2.95243e-05	2.64475e-05
ARHGAP42	1.04652e-06	6.75422e-07	4.1793e-07	0.000169992	1.03119e-06	3.08057e-06	3.63464e-05	3.28938e-07	2.22124e-06	2.5712e-05	2.83992e-05
ARHGAP5	4.05132e-05	3.95182e-05	3.59706e-05	0.000116914	5.13306e-05	0.00027109	0.000101292	8.65523e-06	0.000135086	6.94561e-05	7.03505e-05
ARHGEF12	8.58555e-05	2.72642e-05	3.41264e-05	8.78014e-05	0.000393265	0.000178517	0.000179414	4.58409e-05	2.05047e-05	6.36805e-05	8.89086e-05
ARHGEF15	2.96566e-05	5.68037e-06	9.74532e-06	1.92904e-07	0.000310231	4.22767e-06	2.10588e-05	2.59535e-05	1.13653e-05	1.2979e-12	2.29491e-07
ARHGEF16	4.58285e-08	3.1357e-07	1.16054e-07	1.30156e-12	3.34565e-07	5.44784e-05	6.96833e-06	8.121e-08	1.98321e-07	3.59232e-08	1.26114e-06
ARHGEF18	1.10094e-05	7.26382e-05	0.000155857	1.17852e-05	1.91517e-05	3.75756e-05	1.88116e-05	1.89398e-05	9.58e-06	1.07362e-05	7.5909e-06
ARHGEF25	7.4206e-07	1.44197e-06	2.49996e-07	7.2678e-05	3.74759e-06	1.44801e-05	1.01182e-06	2.8785e-06	1.55505e-12	7.98248e-05	0.000176499
ARHGEF28	1.21586e-07	1.75695e-12	1.85938e-12	3.74898e-07	1.7839e-07	2.75083e-05	5.55751e-08	1.37578e-07	1.55505e-12	7.53753e-06	1.35331e-07
ARHGEF39	2.21552e-06	1.95986e-06	3.50897e-07	8.59066e-06	9.09877e-08	3.13197e-07	1.07351e-07	1.23357e-06	4.91259e-06	9.1712e-07	8.76852e-06
ARHGEF6	4.7797e-05	0.000101098	0.000100934	5.92196e-05	2.86717e-05	2.43916e-06	8.34177e-06	5.02234e-05	0.000275289	2.10408e-05	4.33225e-05
ARHGEF7	5.51959e-05	3.19296e-05	3.35243e-05	2.55895e-05	0.000178146	2.43661e-05	2.20733e-05	2.47887e-05	3.95796e-05	2.59624e-05	7.87549e-05
ARL15	1.59284e-05	2.01523e-05	1.30252e-05	6.80871e-06	8.11071e-05	1.02418e-05	7.3117e-06	1.3621e-05	4.60044e-06	1.06234e-05	2.09926e-06
ARMC5	2.29427e-05	1.45966e-05	1.63983e-05	1.76661e-05	5.11916e-05	1.35339e-05	6.94053e-06	1.1941e-05	2.23981e-05	1.71536e-05	1.85658e-05
ARMCX1	1.92323e-05	3.42647e-06	2.80924e-06	5.09117e-05	0.000122942	3.51253e-05	1.00627e-05	8.66285e-06	6.69129e-06	4.73319e-05	4.57984e-05
ARMCX4	1.78266e-05	4.13084e-06	3.58775e-07	1.20398e-05	5.65487e-05	3.08708e-06	2.79802e-06	2.63389e-06	4.19357e-07	1.2492e-05	3.46026e-06
ARRB1	5.12724e-05	2.96175e-05	2.69452e-05	5.32403e-05	0.00021282	4.14857e-05	1.42382e-05	2.72396e-05	1.53293e-05	2.48919e-05	9.64167e-06
ARRDC3	6.38078e-05	3.49297e-05	3.71417e-05	1.17173e-05	6.8527e-05	2.93959e-05	7.02072e-05	3.88563e-05	2.76092e-05	6.70199e-05	2.55486e-05
ARRDC4	3.0551e-05	1.75893e-05	2.46192e-06	1.22125e-05	4.41479e-05	3.27273e-05	2.68185e-05	5.27164e-06	3.35729e-05	2.0376e-05	1.32068e-05
ART3	3.6987e-06	1.92181e-06	1.42393e-06	0.0001233	4.2432e-05	1.15526e-07	3.38416e-06	3.91184e-06	2.96051e-06	9.16294e-06	2.48729e-05
ARVCF	1.47131e-06	1.55395e-06	3.42693e-06	0.000279872	1.61147e-06	2.27032e-05	5.56007e-06	5.04579e-06	3.02505e-06	2.3158e-05	0.000102542
ASAH2	1.2183e-05	1.65729e-06	2.85742e-06	1.28336e-05	5.49161e-05	9.86327e-06	7.52914e-06	1.99756e-06	7.60117e-06	8.4865e-06	4.66965e-06
ASAP2	7.15537e-06	1.85312e-05	5.77242e-06	5.28129e-06	4.21555e-05	3.47441e-05	1.86621e-05	5.62028e-06	3.14666e-06	3.78939e-05	0.000161168
ASAP3	5.65648e-07	2.36032e-07	2.8696e-07	2.42478e-06	4.36047e-07	4.47949e-06	2.55728e-06	1.49186e-06	6.40848e-07	1.75662e-05	2.68008e-06
ASB11	6.20518e-08	2.08625e-08	1.85938e-12	4.02989e-08	1.37408e-12	1.31391e-12	2.82107e-07	1.61096e-12	1.55505e-12	1.0343e-06	2.76045e-05
ASB2	2.45349e-05	9.36135e-05	1.74821e-06	1.39525e-07	3.82261e-06	1.22565e-06	6.88601e-06	7.38381e-06	1.18791e-06	1.04744e-05	0.000275735
ASB5	2.42183e-07	2.26699e-08	1.85938e-12	2.4994e-07	2.05999e-07	1.31391e-12	1.24397e-12	1.29467e-06	1.55505e-12	9.22432e-07	1.50867e-05
ASF1B	7.3094e-06	8.16838e-06	5.93267e-06	1.09826e-05	1.39464e-06	1.26763e-06	5.15174e-06	2.92994e-06	1.07203e-06	9.29695e-07	5.36737e-07
ASGR1	4.41576e-06	6.58787e-06	1.37882e-05	2.2105e-07	2.71603e-06	2.17474e-06	0.000489951	2.21358e-06	3.87345e-07	3.87747e-08	1.28107e-07
ASGR2	2.27824e-06	2.00258e-06	6.99409e-07	8.82655e-08	8.0461e-07	1.67678e-06	0.000103875	7.17545e-07	6.48416e-07	1.20447e-08	3.88892e-08
ASL	3.48805e-05	3.64182e-05	1.60542e-05	3.39998e-05	1.3136e-05	5.39777e-05	0.000367893	3.38175e-05	2.86299e-05	2.60122e-05	2.91479e-05
ASNS	1.07752e-06	2.89961e-06	5.95384e-07	8.50982e-07	1.54168e-06	7.69667e-07	4.49038e-06	6.64114e-05	1.55505e-12	1.67742e-05	1.07415e-06
ASPDH	7.18424e-07	7.39599e-07	7.80478e-07	8.37282e-09	7.67417e-07	5.52294e-07	0.000166621	3.73281e-07	1.50079e-06	1.2979e-12	7.72047e-08
ASPG	1.33112e-06	3.50859e-06	2.38544e-06	3.56965e-08	3.96008e-07	2.03376e-07	6.56319e-05	3.33828e-07	1.55505e-12	1.70867e-07	1.27304e-12
ASPM	2.02946e-06	1.12685e-06	5.74994e-07	2.77453e-05	3.27904e-07	8.43892e-07	7.05229e-07	2.38551e-06	7.94265e-07	1.55375e-08	1.06378e-07
ASTN2	1.35208e-12	1.75695e-12	1.78753e-07	3.57129e-05	7.44826e-08	1.31391e-12	7.65265e-08	1.61096e-12	1.55505e-12	1.36089e-05	1.5719e-05
ATAD5	5.4225e-06	6.64433e-06	6.39771e-06	5.31956e-06	4.36092e-06	5.79028e-06	2.54542e-06	4.86967e-06	3.02733e-06	3.6373e-06	4.33766e-06
ATAT1	8.67861e-06	7.9963e-06	1.3412e-05	2.19209e-05	1.10864e-05	4.38294e-05	1.24126e-05	0.000126932	1.27949e-05	1.64149e-05	2.65226e-05
ATG16L2	9.51209e-06	3.35741e-05	7.48793e-05	1.18546e-05	1.18623e-05	1.45559e-05	1.13558e-05	2.54116e-05	1.55925e-05	1.91895e-05	3.00155e-05
ATG2A	2.9771e-05	5.84042e-05	5.74698e-05	1.54242e-05	2.58527e-05	2.29423e-05	2.05934e-05	3.4582e-05	2.27929e-05	1.37523e-05	1.24958e-05
ATG3	0.000130708	0.000133233	0.000121492	9.13747e-05	8.62367e-05	0.00010707	0.000191989	0.000139529	0.000203144	9.52551e-05	6.60023e-05
ATG7	3.12902e-05	1.86268e-05	1.45936e-05	1.59368e-05	1.48733e-05	1.50471e-05	2.73738e-05	1.34306e-05	1.70253e-05	2.13604e-05	2.64699e-05
ATOH8	1.35588e-06	1.01941e-06	2.04337e-06	4.03398e-05	5.63636e-06	9.86543e-05	1.22981e-05	2.85932e-06	1.55505e-12	1.22332e-05	3.92176e-05
ATP1A1	0.000366987	0.00015171	9.38594e-05	8.52588e-05	0.0003263	0.00126782	7.266e-05	0.0001196	0.000413713	6.43189e-05	7.08544e-05
ATP1B2	2.63122e-07	1.83604e-07	2.32731e-07	1.32845e-05	3.91213e-07	2.28881e-06	1.24397e-12	4.95453e-06	1.55505e-12	2.91102e-05	0.00039612
ATP2A1	1.42743e-06	3.72206e-07	3.21759e-08	6.35706e-09	6.11865e-07	4.24145e-08	1.68434e-07	1.35426e-06	0.0002098	1.51888e-08	1.27304e-12
ATP2A2	7.96615e-05	7.18933e-05	5.80375e-05	9.58627e-05	0.000121667	0.000146616	2.39048e-05	0.000148841	5.53404e-05	0.000117031	0.000324274
ATP6V0D2	4.52549e-05	4.63045e-06	1.70954e-06	3.18228e-09	4.33003e-07	2.53216e-07	2.90809e-06	1.22043e-06	3.13604e-07	6.17428e-08	1.27304e-12
ATP7B	4.95637e-08	5.569e-07	7.28893e-07	1.49125e-07	1.56989e-07	2.7006e-05	1.9647e-06	4.26593e-07	1.55505e-12	1.81742e-08	2.95315e-08
ATP8B2	1.20251e-05	4.92679e-05	2.38566e-05	4.26419e-06	3.61107e-05	1.94088e-05	3.20581e-06	0.000131866	6.47087e-05	7.95511e-06	4.98325e-06
AU021092	8.34513e-06	9.22205e-07	2.62064e-06	9.88481e-09	8.93758e-05	2.02547e-06	1.20093e-06	2.40033e-06	2.97725e-06	2.36638e-07	1.98829e-07
AU022252	1.38509e-05	2.01369e-05	2.39589e-05	2.86972e-05	2.69709e-05	2.54133e-05	8.60216e-05	1.64921e-05	1.838e-05	2.18656e-05	1.43676e-05
AUNIP	7.48552e-07	2.96921e-07	5.73726e-07	4.35588e-06	1.90123e-07	1.31391e-12	2.55676e-07	1.01871e-06	4.15538e-07	4.18374e-08	1.27304e-12
AURKB	8.72838e-06	1.86682e-06	5.92323e-06	2.86817e-05	6.01662e-07	6.90443e-07	4.57904e-06	2.11463e-06	2.96488e-06	1.03724e-07	1.27304e-12
AUTS2	6.20039e-06	7.68445e-06	7.82109e-07	5.57588e-05	5.18476e-05	8.01886e-05	4.268e-07	4.39389e-06	2.03924e-06	0.000174882	6.15643e-05
AVPR1A	1.65399e-07	1.75695e-12	1.85938e-12	1.30156e-12	1.51738e-07	1.31391e-12	6.7778e-06	1.61096e-12	1.55505e-12	8.14414e-05	4.363e-06
AW011738	8.07238e-06	2.20519e-05	1.89069e-06	2.82396e-05	6.39476e-06	1.71342e-06	6.63529e-06	3.0352e-05	2.60979e-07	5.13189e-06	9.13839e-05
AW112010	0.00104667	0.00332262	0.000191032	0.000413518	0.000370278	0.000217462	0.000353127	0.000180479	0.00013705	0.000190807	1.072e-05
AZGP1	4.41656e-06	9.94405e-06	1.33512e-05	3.79979e-07	2.98201e-06	1.94379e-05	0.000541892	3.37411e-06	2.71754e-06	3.79542e-07	3.9208e-07
B3GALT4	1.38578e-05	9.53793e-06	1.11248e-05	8.98192e-06	7.0651e-06	4.58045e-06	2.43447e-06	2.95718e-05	1.37365e-05	6.82543e-06	7.1884e-06
B3GNT3	1.05002e-05	1.75257e-06	1.73493e-06	2.16597e-06	4.09173e-05	8.10657e-07	8.27072e-06	2.25004e-06	4.38125e-06	3.52303e-07	3.2332e-08
B430306N03RIK	6.28989e-05	2.83493e-06	9.48652e-06	4.70877e-09	1.86069e-06	1.83179e-06	1.25774e-06	3.1522e-06	3.34924e-05	1.2979e-12	1.27304e-12
B4GALT4	1.82712e-05	7.08039e-06	2.3007e-06	1.29157e-05	5.87386e-05	1.82917e-05	3.40017e-06	4.16536e-06	1.43266e-05	1.84652e-05	1.36231e-05
B4GALT6	8.52807e-05	3.33378e-06	2.92712e-06	2.21337e-06	4.23196e-05	0.000217561	3.25722e-06	5.92339e-06	4.17915e-06	7.64175e-06	5.85278e-06
BAAT	8.58562e-07	1.98639e-06	1.36214e-06	9.12416e-08	5.91445e-07	3.42646e-06	0.000223946	6.51634e-07	1.62989e-06	1.33085e-07	1.27304e-12
BACH2	1.83408e-05	3.78989e-05	0.000331633	1.06732e-05	2.38957e-05	1.17033e-05	1.30343e-05	1.30643e-05	2.57798e-05	6.79374e-06	7.92525e-07
BACH2OS	2.42975e-05	4.01619e-07	1.04804e-06	6.20701e-08	7.88176e-07	3.29376e-07	2.3324e-06	2.92785e-07	3.13604e-07	1.2979e-12	1.27304e-12
BAHCC1	4.84816e-06	8.22079e-07	1.84258e-07	8.99398e-06	3.72533e-05	8.94752e-06	3.58996e-06	2.24462e-06	2.3866e-06	7.7976e-06	7.77797e-06
BAIAP2L1	3.30645e-07	7.51959e-07	5.44101e-07	7.33241e-08	2.27869e-07	7.26479e-05	3.49227e-05	1.42812e-06	7.22788e-07	5.81517e-07	1.80764e-06
BAMBI	1.86072e-05	1.4869e-05	1.68925e-05	0.000633204	3.55291e-05	0.000206301	2.59531e-06	8.22622e-06	1.27072e-05	0.000175511	0.000131554
BANK1	5.58237e-05	8.1243e-06	0.000950387	3.26068e-08	7.37368e-06	3.60717e-06	1.52274e-05	1.49175e-05	4.69335e-06	1.2979e-12	1.27304e-12
BARD1	1.90267e-06	3.77912e-06	1.82211e-06	5.33411e-06	2.7971e-06	1.4364e-06	8.36093e-07	2.88582e-06	5.13604e-07	1.07024e-06	9.0986e-07
BATF	4.42076e-05	0.000133597	4.40385e-05	5.46431e-06	1.53225e-05	3.14276e-06	7.46748e-06	2.77493e-05	4.41799e-05	1.8083e-06	6.38892e-07
BBOX1	4.72593e-07	1.13585e-07	9.74285e-07	9.59472e-09	4.49946e-07	3.48885e-07	0.000149969	1.34461e-06	3.69388e-07	2.25389e-07	5.34809e-08
BBS4	3.77024e-06	7.98668e-06	4.17596e-06	6.49602e-06	7.88761e-06	2.27289e-05	1.66829e-06	1.178e-06	2.40514e-06	9.88005e-06	9.81783e-06
BC147527	1.47761e-05	3.04683e-05	6.0436e-06	1.30156e-12	5.08813e-07	3.87883e-07	1.13489e-06	4.05088e-06	0.000111033	1.2979e-12	1.27304e-12
BCAM	7.64584e-06	3.19293e-06	4.26564e-06	1.42734e-05	7.14404e-05	0.000203929	6.00979e-06	8.30498e-06	4.21268e-06	6.63139e-05	0.00128246
BCAR1	2.25138e-05	2.90628e-06	5.18257e-06	5.5315e-05	0.00015465	2.75718e-05	4.11598e-05	1.15829e-05	8.64128e-06	1.65412e-05	1.89734e-05
BCAS3	2.47545e-05	2.77776e-05	3.15258e-05	2.88042e-05	5.36781e-05	2.70154e-05	1.41377e-05	3.07418e-05	3.15549e-05	5.99026e-05	0.000278594
BCAT1	4.11801e-08	3.0946e-07	1.85938e-12	2.07864e-07	3.99477e-08	2.35644e-07	1.24397e-12	1.498e-05	1.55505e-12	6.74812e-06	5.66468e-07
BCHE	9.35199e-07	7.78937e-07	1.68642e-06	4.20231e-07	1.51495e-06	0.000271135	2.36755e-05	1.45431e-06	1.55505e-12	5.03639e-07	5.86759e-07
BCKDHA	3.54809e-05	3.03606e-05	4.05284e-05	4.11808e-05	3.17124e-05	7.26279e-05	0.000185517	3.0782e-05	4.17512e-05	4.78251e-05	5.81673e-05
BCKDHB	5.55642e-06	6.35559e-06	1.33771e-05	1.12697e-05	7.57439e-06	1.83617e-05	0.000134921	6.77234e-06	9.76032e-06	1.86848e-05	1.52456e-05
BCL2	4.14672e-05	0.00092137	0.00027828	0.000101242	3.72759e-05	6.76821e-05	2.20161e-05	8.12387e-05	3.88915e-05	8.19062e-05	6.38365e-05
BCL2L14	4.28157e-06	1.65925e-07	1.34555e-06	1.30156e-12	1.7625e-07	4.3739e-08	2.37524e-07	7.78948e-08	5.0035e-06	2.87429e-08	1.27304e-12
BCL3	4.21333e-05	2.61743e-05	5.34606e-05	2.74574e-05	2.23967e-05	3.08782e-05	2.03009e-05	1.86414e-05	4.18953e-05	1.26487e-05	2.2623e-06
BCL6	4.14382e-05	1.95438e-05	6.97558e-05	7.45828e-06	1.4162e-05	3.06528e-05	1.65897e-05	5.24096e-06	8.83013e-06	1.76114e-05	1.3682e-05
BCL6B	1.90099e-05	2.89569e-06	3.44724e-06	1.53358e-06	0.000111624	3.41449e-06	1.01775e-05	1.27551e-05	7.60757e-06	8.51922e-07	1.91377e-06
BCO1	3.25202e-07	9.81534e-08	3.04757e-07	0.000236568	5.82455e-07	1.53752e-06	1.39732e-05	2.94199e-07	2.60979e-07	6.15123e-07	2.51419e-07
BDH1	1.49424e-06	2.01835e-05	6.46919e-06	4.11808e-08	1.04683e-06	1.2502e-05	0.000196496	6.64541e-06	2.36606e-06	5.89096e-07	4.27497e-06
BDH2	1.77938e-06	4.32034e-07	1.85938e-12	2.35743e-06	2.44724e-07	1.24935e-05	2.51675e-05	1.61096e-12	1.55505e-12	7.55429e-05	3.37544e-06
BDNF	4.46879e-08	3.5038e-08	2.2196e-07	2.21464e-06	1.26629e-07	3.57577e-05	1.10244e-06	1.61096e-12	1.55505e-12	1.31524e-06	9.67632e-07
BEX4	3.05017e-07	3.17921e-07	2.96536e-07	6.50852e-08	6.74125e-07	0.000247351	1.03827e-06	1.13644e-06	1.55505e-12	1.67739e-06	4.55499e-05
BHLHA15	3.23787e-07	1.15429e-07	9.74483e-07	1.95152e-08	6.83712e-07	1.31391e-12	7.61026e-07	0.000113438	1.12185e-05	1.2979e-12	6.64581e-08
BHLHE40	0.000113839	0.000251195	3.30716e-05	6.81212e-05	0.000124015	7.70682e-05	6.87453e-05	1.96645e-05	6.71509e-05	6.31601e-05	2.3081e-05
BHMT	1.29583e-05	2.76125e-05	3.57138e-05	7.08263e-07	7.37331e-06	1.22465e-05	0.00395791	7.64158e-06	5.67795e-06	7.50233e-07	5.04017e-07
BHMT2	7.33858e-07	2.42744e-06	2.75556e-06	3.07615e-08	8.19752e-07	2.91679e-06	0.000206492	1.05899e-06	5.72411e-07	8.7998e-08	2.99287e-08
BICC1	1.45252e-06	1.10513e-06	2.52024e-06	0.000159211	1.85557e-06	0.0007872	1.42012e-05	4.81228e-06	6.68088e-07	0.000377371	2.29109e-05
BID	2.13219e-05	2.44934e-05	2.54482e-05	3.03789e-06	1.33489e-05	1.24776e-05	1.41758e-05	2.56407e-05	2.83513e-05	1.90103e-06	8.93485e-07
BIN1	5.73999e-05	0.000120155	0.000273113	3.19952e-05	6.20192e-05	3.57203e-05	2.9252e-05	2.05536e-05	5.37854e-05	7.77374e-05	8.43501e-05
BIRC5	2.54743e-05	3.29055e-06	2.87726e-06	0.000140374	4.70751e-06	1.74984e-06	2.44845e-05	7.55871e-06	7.47183e-06	8.95876e-07	5.97687e-08
BLM	3.50526e-06	1.09509e-05	1.12933e-05	6.01188e-06	3.40964e-06	3.79281e-06	2.72584e-07	1.98224e-06	4.62571e-06	1.68757e-06	3.69017e-06
BLMH	5.59221e-05	6.31781e-05	4.85104e-05	6.60392e-05	0.000104673	7.43504e-05	5.91014e-05	6.24596e-05	0.000105938	7.49379e-05	0.00041859
BLOC1S2	7.40179e-05	7.2197e-05	9.30575e-05	3.27965e-05	3.88602e-05	6.55348e-05	5.00045e-05	4.6346e-05	0.000387425	3.04192e-05	1.61335e-05
BLVRA	0.000123215	4.13178e-05	2.91102e-05	4.68827e-05	3.58751e-05	3.58021e-05	2.62624e-05	4.05486e-05	4.3164e-05	4.14619e-05	4.52698e-05
BMP1	5.57787e-07	1.10923e-06	6.07898e-07	4.41197e-05	1.0298e-06	3.13384e-05	1.96811e-05	2.58881e-07	1.55505e-12	0.000112331	1.70635e-05
BMP10	6.54059e-08	6.91895e-08	3.30636e-07	0.000109847	1.40143e-07	1.31391e-12	2.08593e-07	1.1374e-06	1.55505e-12	1.2979e-12	1.27304e-12
BMP2	0.000149262	1.85172e-05	2.61622e-05	0.000108792	0.0017918	2.61364e-05	9.87353e-05	9.6776e-05	6.42497e-05	3.81486e-05	7.35542e-05
BMP4	1.31096e-06	5.59529e-07	1.08719e-06	7.37756e-05	2.61309e-05	4.68009e-06	5.35017e-07	1.84853e-06	1.55505e-12	0.000208886	1.60738e-05
BMP5	4.1366e-07	2.93797e-07	9.79279e-08	0.00046781	9.8235e-07	2.86773e-07	1.24397e-12	1.03501e-06	1.55505e-12	1.97979e-05	1.79808e-05
BMP6	1.23385e-05	6.87255e-07	1.98699e-06	5.2039e-09	6.72857e-05	2.54508e-05	5.58376e-06	3.00462e-06	9.40103e-06	2.38919e-07	4.25507e-07
BMPR2	0.000119324	1.95824e-05	1.63913e-05	9.11703e-05	0.000615106	7.77914e-05	3.17674e-05	4.45865e-05	4.96356e-05	7.37396e-05	6.527e-05
BNC2	8.41656e-08	1.75695e-12	1.85938e-12	1.64444e-07	4.40041e-08	1.31391e-12	1.24397e-12	5.15063e-07	1.55505e-12	2.41062e-05	6.72703e-07
BNIP3	1.95587e-05	8.42123e-06	1.86091e-05	2.38664e-05	3.87194e-05	3.66142e-05	0.000285569	9.14416e-06	1.96757e-05	4.71012e-05	2.49003e-05
BOC	5.81023e-07	2.45761e-07	1.85938e-12	5.37915e-06	4.72175e-07	1.0063e-06	1.24397e-12	1.61096e-12	1.55505e-12	7.62381e-05	1.41428e-05
BOK	2.49289e-05	3.67933e-06	6.29178e-06	0.000633801	0.000157836	7.84632e-05	5.49084e-05	7.82672e-06	5.89487e-06	0.000108617	4.72993e-05
BOLA3	5.48793e-05	0.000120944	0.000102916	0.00016106	0.000104462	0.000129888	0.000399387	0.000111425	0.000102887	0.000125694	0.000150432
BPGM	7.33963e-06	2.81971e-05	2.22849e-05	1.62094e-05	1.49089e-05	2.55767e-05	2.01108e-05	5.8741e-05	1.60532e-05	2.2897e-05	1.3581e-05
BPHL	1.99483e-05	1.65221e-05	1.70117e-05	2.78576e-05	9.8855e-06	0.000135484	0.000441224	7.70585e-06	2.27577e-05	3.40421e-05	2.89114e-05
BRCA1	1.97628e-06	2.33563e-06	5.30827e-06	3.31835e-06	5.74185e-07	6.09213e-07	5.9946e-07	1.01252e-06	1.55505e-12	1.65686e-07	1.27304e-12
BRDT	1.36261e-06	1.05303e-06	2.89361e-06	8.40404e-06	3.65831e-06	9.75604e-06	5.22578e-06	1.09425e-06	1.29568e-06	2.28257e-05	6.80498e-06
BRIP1	2.61435e-06	1.14075e-06	7.99549e-07	5.00362e-06	7.91832e-07	3.9243e-07	4.05372e-06	1.60722e-06	1.55505e-12	8.33922e-07	3.2789e-07
BRWD1	2.87714e-05	5.03517e-05	0.000188273	3.99117e-05	4.98266e-05	4.5225e-05	2.80299e-05	7.22347e-05	4.64161e-05	3.3625e-05	3.14024e-05
BST1	1.51624e-05	9.7498e-07	2.17599e-06	1.48174e-08	1.49604e-06	1.43917e-06	1.03812e-06	2.8636e-06	1.082e-05	1.31492e-07	1.27304e-12
BST2	0.000785207	0.000203889	0.000152286	0.000802046	0.00148369	0.000196786	0.000408583	0.000705484	0.00594821	0.000213511	8.28556e-05
BTBD11	1.42276e-05	4.48296e-05	7.93032e-07	1.35345e-06	1.77196e-06	4.31345e-06	3.84572e-06	4.19128e-07	1.40627e-06	5.60118e-06	2.39635e-06
BTC	1.01038e-07	1.04502e-06	1.85938e-12	2.95445e-06	8.85046e-08	4.47677e-05	5.67026e-06	1.61096e-12	1.55505e-12	3.47214e-06	4.03735e-07
BTK	4.21552e-05	1.32465e-06	0.000151669	4.39705e-08	3.07093e-06	1.76718e-06	6.31489e-06	4.77079e-05	4.37651e-05	4.48391e-08	1.27304e-12
BTLA	9.06512e-06	2.40127e-05	0.000313409	2.50296e-08	7.17546e-06	3.2017e-06	1.90238e-05	4.68984e-05	5.535e-05	1.14003e-07	1.27304e-12
BTNL9	5.97243e-05	3.8586e-06	7.28183e-06	7.81918e-08	0.000367104	7.87424e-06	1.34584e-05	2.3722e-05	8.233e-06	1.2979e-12	1.27304e-12
BUB1B	6.5725e-06	1.53549e-06	4.39253e-06	2.11017e-05	9.5566e-06	1.89205e-06	8.44222e-07	1.09564e-05	2.53174e-06	4.50007e-07	9.05108e-07
BVHT	3.33637e-05	4.93503e-06	7.38004e-06	2.69184e-05	0.000234835	6.84255e-06	8.21771e-06	2.83638e-05	7.79593e-06	1.38416e-05	6.38043e-06
C130050O18RIK	2.20678e-05	4.75094e-07	5.09368e-07	1.73856e-07	1.04924e-06	1.1934e-07	1.32476e-06	1.35903e-06	2.19746e-06	3.76292e-07	1.95195e-06
C130074G19RIK	4.9698e-06	1.65599e-06	1.7863e-06	1.42356e-07	2.75897e-05	9.36743e-06	0.000167944	5.01353e-06	2.1754e-06	3.99158e-06	8.76525e-06
C1QA	0.00354196	6.26308e-05	6.86737e-05	4.24759e-07	4.98815e-05	5.18173e-05	0.000108384	6.07876e-05	5.52667e-05	3.35152e-07	1.27304e-12
C1QB	0.00445973	9.22558e-05	9.76261e-05	6.68457e-07	6.79296e-05	6.41783e-05	0.000135816	7.4262e-05	6.19907e-05	2.50237e-07	9.07923e-08
C1QC	0.00340308	6.68947e-05	6.03952e-05	4.9398e-07	5.42764e-05	4.83058e-05	0.000105619	6.1348e-05	4.85776e-05	4.28681e-07	5.39607e-08
C2CD2	1.75514e-05	9.33629e-06	8.72443e-06	2.89821e-05	7.8516e-05	1.4986e-05	1.77796e-05	8.6802e-06	5.54926e-06	2.8046e-05	0.00020965
C2CD2L	1.73744e-05	1.42274e-05	1.20564e-05	5.51748e-06	7.14299e-05	1.0456e-05	5.88081e-06	2.5338e-05	8.50949e-06	5.59884e-06	9.07137e-06
C330021F23RIK	2.4691e-08	1.09307e-07	1.85938e-12	2.1068e-07	2.87923e-07	2.30198e-06	1.24134e-05	1.61096e-12	1.55505e-12	6.07265e-08	1.38078e-07
C330027C09RIK	3.34465e-06	2.92906e-06	1.96476e-06	2.09027e-05	2.07428e-06	1.9874e-06	1.8036e-06	6.43914e-06	4.3853e-06	8.98149e-07	1.21966e-06
C3AR1	0.000158527	1.43846e-06	3.48623e-06	3.94824e-08	3.55656e-06	8.63148e-07	5.48078e-06	2.91007e-06	3.44376e-06	2.39579e-08	1.2194e-07
C4B	7.23578e-05	1.02502e-05	9.564e-06	0.000109117	5.47441e-06	3.17312e-05	0.000149086	3.10273e-06	3.71459e-06	0.000312692	3.4433e-05
C4BP	2.7437e-06	6.06292e-06	9.08985e-06	2.54924e-07	1.80034e-06	4.99101e-05	0.00019152	2.21037e-06	1.55505e-12	8.0886e-08	5.28706e-08
C5AR1	0.000127885	3.18293e-06	3.12893e-06	8.14961e-09	5.0584e-06	2.85263e-06	7.18256e-06	1.67414e-06	7.4014e-07	9.01837e-08	1.27304e-12
C6	0.000186249	5.19562e-06	3.49831e-06	6.20964e-05	5.35823e-06	5.54183e-06	2.94142e-05	3.30595e-06	8.81934e-06	1.32857e-06	2.50096e-07
C7	1.35208e-12	1.75695e-12	1.85938e-12	3.75736e-07	1.37408e-12	1.31391e-12	1.24397e-12	1.61096e-12	1.55505e-12	0.000124385	6.21428e-06
C8A	1.06937e-06	3.03051e-06	2.29276e-06	4.69103e-08	8.05292e-07	6.08122e-07	6.5653e-05	1.61096e-12	6.10116e-06	1.48541e-07	5.30791e-08
C8B	1.66678e-07	3.53391e-07	2.65523e-07	7.1535e-08	4.20322e-07	3.45735e-08	3.12235e-05	1.61096e-12	8.87677e-07	1.2979e-12	1.27304e-12
C8G	5.83363e-06	9.12283e-06	1.00899e-05	2.89311e-06	4.45175e-06	1.23976e-05	0.000461398	1.00466e-05	4.66076e-06	1.47434e-06	1.42442e-06
C9	1.34274e-06	1.23329e-06	5.28381e-06	1.07635e-07	1.53118e-06	6.21802e-06	0.000186439	1.81339e-06	1.11671e-06	1.42636e-07	1.27304e-12
CABLES2	1.28691e-05	2.57898e-05	5.96589e-05	8.06839e-06	2.83668e-05	1.45779e-05	1.66782e-05	1.50845e-05	1.47599e-05	8.60386e-06	8.4822e-06
CACHD1	1.31745e-06	3.01802e-07	1.23996e-06	4.65957e-05	1.13747e-05	3.75566e-07	1.629e-07	3.0753e-07	1.55505e-12	1.79068e-05	9.70545e-06
CACNA1C	1.35208e-12	1.77871e-08	1.85938e-12	4.22828e-06	6.12827e-08	4.2516e-07	1.24397e-12	1.61096e-12	1.55505e-12	8.56174e-06	5.12264e-05
CACNA1D	5.23296e-06	2.12674e-06	4.81979e-06	1.1132e-06	1.4266e-07	8.85363e-06	1.24397e-12	7.14933e-06	2.28291e-05	7.8089e-07	3.99136e-06
CACNA1F	1.45081e-05	8.93279e-08	3.21759e-08	3.61593e-09	6.58513e-07	5.15822e-07	7.07595e-07	9.33498e-07	7.52721e-07	1.2979e-12	6.23393e-08
CACNA1H	1.2993e-07	2.43449e-07	2.20534e-06	9.13132e-08	5.84794e-07	2.12562e-07	1.24397e-12	0.000104382	1.55505e-12	1.43015e-06	2.14155e-05
CACNA1S	4.0298e-06	3.60492e-06	1.5141e-05	1.30156e-12	1.45807e-06	6.27095e-07	1.73341e-07	0.00022296	6.02599e-06	9.48697e-08	1.27304e-12
CACNA2D1	8.6416e-07	5.2904e-08	3.38608e-07	6.76612e-05	6.67104e-07	2.19526e-05	1.24397e-12	1.61096e-12	1.55505e-12	5.90723e-05	0.000149753
CACNB2	2.17773e-07	1.00633e-07	1.85779e-07	1.30889e-05	1.11475e-07	1.59629e-06	1.24397e-12	1.61096e-12	6.74613e-06	5.64803e-06	5.62595e-05
CAD	6.03685e-06	1.7224e-05	1.60001e-05	6.48234e-06	8.45582e-06	7.00258e-06	2.3036e-06	3.94625e-05	8.42216e-06	1.12283e-05	4.0375e-06
CADM1	0.000200404	4.11944e-06	6.99212e-06	1.06723e-05	5.77498e-06	0.000666849	1.80736e-05	6.22995e-06	6.74714e-05	3.07216e-05	1.50584e-05
CADM3	6.19273e-06	7.6107e-07	4.40348e-07	0.000273922	1.60124e-05	1.58808e-06	1.39438e-06	2.43433e-06	5.16168e-07	8.19662e-05	3.93578e-06
CALCRL	5.74403e-05	2.54137e-05	3.77204e-05	0.000248344	0.000597001	1.24214e-05	3.21557e-05	5.75644e-05	4.66152e-05	1.40218e-05	1.83612e-05
CALD1	3.18304e-05	1.00262e-05	1.4296e-05	0.000855499	0.000272456	0.000341892	0.000475114	2.32384e-05	1.08577e-05	0.000516822	0.00297311
CALML4	1.29208e-05	2.69991e-06	3.43105e-06	1.80044e-05	0.000135031	2.54892e-06	1.05422e-05	1.0562e-05	3.71879e-06	4.9565e-05	1.70711e-05
CALR	0.000771698	0.000437006	0.000469078	0.00112105	0.000668924	0.000601051	0.000230423	0.00231823	0.000537226	0.000928717	0.000396427
CAMK2N1	1.83769e-05	0.000141621	1.18273e-05	0.000197973	0.000146572	0.0002978	0.000262728	2.31481e-05	9.64472e-06	0.000601135	0.000243695
CAMK2N2	1.42018e-06	9.36721e-07	1.806e-06	7.70321e-06	3.48983e-06	4.9613e-06	7.68502e-06	2.55024e-07	8.51287e-07	3.96646e-06	2.95835e-06
CAMSAP2	2.60373e-05	1.90106e-05	2.68427e-05	2.0593e-05	8.10562e-05	2.27817e-05	1.47418e-05	1.41593e-05	2.73279e-05	1.60983e-05	1.36591e-05
CAMSAP3	2.77474e-07	6.76676e-07	1.12625e-06	4.78595e-06	5.58498e-07	2.1075e-05	3.20275e-06	4.33954e-07	2.31043e-06	6.17229e-06	2.76738e-06
CAND2	2.81255e-07	5.43152e-06	3.18754e-06	4.91129e-06	1.2581e-06	1.15594e-05	7.19145e-07	5.17749e-06	2.67754e-06	5.34646e-06	3.21659e-06
CAP1	0.000157887	0.000221115	0.000124448	2.61911e-05	5.58841e-05	4.12397e-05	4.88471e-05	4.74726e-05	0.000114178	3.29072e-05	0.000107263
CAP2	1.35208e-12	2.18861e-06	1.85938e-12	9.12936e-07	3.41083e-08	1.31391e-12	1.24397e-12	1.61096e-12	1.55505e-12	8.86694e-06	0.000153764
CAPN1	3.96735e-05	8.82866e-05	5.22303e-05	2.18407e-05	4.91712e-05	3.40988e-05	1.61188e-05	3.40975e-05	4.6841e-05	4.3755e-05	2.13046e-05
CAPN6	1.237e-07	1.14375e-07	1.85938e-12	6.14577e-05	2.47486e-08	1.95688e-05	1.24397e-12	3.11476e-07	6.79068e-07	1.44032e-05	6.09415e-06
CAPSL	1.47281e-06	3.52412e-06	4.62733e-07	1.30156e-12	1.1882e-07	0.000106877	4.31116e-07	2.0677e-06	6.95085e-07	6.12728e-08	1.27304e-12
CAR2	6.28281e-06	5.57569e-05	3.64124e-05	3.13563e-06	2.94279e-05	0.000186661	2.86555e-05	3.27103e-06	4.53992e-06	6.67612e-07	1.50046e-06
CAR3	1.39169e-05	2.59217e-05	3.39866e-05	3.97289e-07	1.80065e-05	1.54184e-05	0.0042339	1.09227e-05	1.58057e-05	4.23071e-06	8.01849e-07
CAR5A	6.02074e-07	1.63983e-06	4.73956e-07	3.74423e-07	3.96043e-07	5.41251e-07	0.000125697	1.61096e-12	2.93279e-06	7.75852e-07	8.00507e-07
CAR8	1.46382e-05	6.29208e-06	1.06003e-05	1.34177e-07	0.000400117	0.000127808	0.000115458	3.13727e-05	2.06589e-05	8.87086e-06	6.2196e-07
CARD11	2.93246e-05	7.63421e-05	0.000112703	1.9561e-07	3.60361e-06	1.85856e-06	2.59731e-06	1.32926e-05	0.000250748	1.2979e-12	1.27304e-12
CARD9	1.14352e-05	1.24441e-06	1.47498e-07	1.39276e-07	5.06855e-07	4.78553e-08	1.03518e-07	9.37968e-07	1.75843e-06	1.2979e-12	8.00018e-08
CASKIN2	1.17567e-05	3.65817e-06	5.30182e-06	9.284e-06	8.25669e-05	2.08046e-05	6.47907e-06	7.77677e-06	4.87961e-06	8.95538e-06	2.91718e-05
CASQ2	1.13849e-08	1.75695e-12	1.85938e-12	7.50583e-07	7.26803e-08	1.31391e-12	1.24397e-12	1.61096e-12	1.55505e-12	4.14237e-06	0.00012798
CAT	9.97982e-05	6.01533e-05	0.000126841	7.35885e-05	0.000105403	0.000252317	0.00183696	3.72829e-05	0.000115207	7.62108e-05	3.62942e-05
CAV1	3.52035e-06	7.26677e-07	1.6523e-06	8.96509e-07	5.83688e-05	8.63228e-05	2.65747e-06	3.14681e-06	1.93855e-06	0.000113577	0.00049445
CAV3	1.35208e-12	1.75695e-12	8.49365e-08	8.4826e-07	1.37408e-12	1.31391e-12	1.24397e-12	1.61096e-12	1.55505e-12	7.95474e-06	4.08656e-05
CBLC	4.08942e-07	6.68207e-07	1.3487e-06	5.24782e-08	4.03424e-08	8.59891e-05	2.76058e-05	1.61096e-12	1.3514e-06	4.53372e-07	2.02089e-06
CBR4	1.15285e-05	1.14506e-05	9.80197e-06	1.70234e-05	9.96631e-06	3.07332e-05	7.13646e-05	1.00202e-05	1.2045e-05	1.45631e-05	1.32866e-05
CBS	1.96482e-06	2.45572e-06	7.0589e-06	3.99781e-07	1.62882e-06	0.000109404	0.000423939	1.00071e-06	3.69388e-07	1.3864e-05	1.28605e-05
CCDC107	3.96581e-05	6.80457e-05	5.714e-05	7.55588e-05	4.30367e-05	7.03117e-05	5.79244e-05	7.71146e-05	0.000121906	9.52287e-05	0.000350663
CCDC117	2.04734e-05	5.44497e-05	4.86578e-05	1.92788e-05	3.3842e-05	2.5051e-05	2.00307e-05	0.000112174	5.29349e-05	1.77461e-05	1.89641e-05
CCDC120	3.46342e-07	2.58858e-07	4.9982e-07	9.36602e-07	2.07422e-06	2.05455e-05	5.57423e-06	5.58534e-07	1.55505e-12	9.44445e-07	2.80231e-07
CCDC134	9.91343e-06	1.34423e-05	1.77389e-05	5.26315e-06	5.2237e-06	8.75259e-06	2.50688e-06	6.03653e-05	2.21578e-05	1.26574e-05	9.03226e-06
CCDC149	3.95185e-07	3.36344e-07	1.88946e-07	2.4577e-06	4.49927e-06	8.76143e-06	2.20227e-06	6.02738e-07	7.2498e-07	9.37501e-06	2.83309e-05
CCDC162	1.33397e-06	9.28333e-07	2.7946e-08	6.10222e-09	8.43085e-07	8.82905e-06	1.43282e-05	8.2765e-07	0.000151273	6.55113e-07	3.3769e-08
CCDC181	5.41307e-06	5.11143e-06	7.58193e-06	5.5077e-06	6.48604e-06	4.16547e-05	6.12965e-06	4.57627e-06	1.72713e-05	9.60745e-06	1.22218e-05
CCDC68	6.08403e-07	2.83861e-07	2.10307e-07	0.000197316	1.039e-06	4.78348e-05	1.64637e-06	6.5254e-07	1.55505e-12	1.03362e-05	2.98016e-05
CCDC88B	5.44252e-05	7.88313e-05	1.26536e-05	2.91205e-07	6.59166e-06	4.0544e-06	1.18795e-05	3.69562e-05	7.70397e-05	7.39926e-07	8.54433e-08
CCL12	2.12799e-05	2.9536e-07	1.72055e-07	8.96407e-07	2.87335e-07	2.50034e-07	2.09065e-06	1.61096e-12	1.55505e-12	5.81501e-08	1.27304e-12
CCL19	1.57303e-07	4.15823e-07	1.85938e-12	0.00014057	5.9732e-08	9.82576e-08	1.24397e-12	1.61096e-12	1.55505e-12	0.000310979	5.90254e-05
CCL2	9.02345e-05	4.08358e-06	5.01241e-06	0.000706199	2.20471e-05	6.80065e-05	2.02291e-05	3.82745e-06	2.17608e-06	5.30697e-05	5.61398e-06
CCL22	2.81414e-05	1.04616e-06	1.93135e-06	1.30156e-12	4.3418e-07	1.06558e-06	1.24397e-12	1.70539e-06	1.55505e-12	1.2979e-12	1.27304e-12
CCL24	0.000163499	2.41362e-06	2.21058e-06	2.57271e-07	4.04411e-06	6.06969e-06	2.86013e-06	6.1787e-06	7.96298e-06	7.17047e-07	5.14557e-08
CCL3	0.000347191	0.000415312	3.69633e-05	5.12169e-09	2.30658e-05	1.61168e-05	6.04708e-05	2.70737e-05	0.000202516	1.2979e-12	1.27304e-12
CCL5	0.000303203	0.0228139	0.000284797	9.52053e-06	0.000293301	0.000124249	0.000263084	0.000484152	0.000549047	1.35253e-06	4.76058e-07
CCL6	0.000758371	2.12213e-05	2.85372e-05	5.97944e-06	2.75808e-05	1.43855e-05	2.75096e-05	2.68346e-05	3.98764e-05	3.77356e-07	4.46237e-08
CCL8	3.7289e-05	2.9183e-06	3.45795e-06	2.18222e-07	2.33714e-06	1.17259e-06	5.55751e-08	5.16645e-06	6.88636e-07	4.27463e-06	3.53066e-07
CCL9	0.000471226	1.27377e-05	9.04608e-06	5.62138e-07	1.09278e-05	1.23358e-05	9.10384e-05	1.30003e-05	1.19955e-05	1.49142e-06	2.81175e-07
CCM2L	1.40982e-05	4.36895e-06	6.91422e-06	5.23898e-09	0.000105396	4.53309e-06	1.83956e-05	1.22344e-05	1.13242e-05	1.2979e-12	1.27304e-12
CCNA2	7.90108e-06	6.03539e-07	6.52319e-07	8.60176e-05	2.05711e-06	2.39108e-06	2.55555e-06	2.32334e-06	2.40496e-06	1.30376e-07	2.56468e-07
CCNE2	2.23713e-06	1.61697e-06	7.78093e-07	5.00283e-06	1.14189e-06	8.05585e-07	6.01915e-07	8.71645e-06	3.77388e-07	1.05986e-06	2.36492e-06
CCNO	3.60272e-07	1.15939e-06	3.84409e-08	1.02424e-06	1.12088e-06	1.31391e-12	7.39436e-07	3.86285e-07	2.10751e-07	1.6991e-06	1.083e-06
CCPG1	2.79889e-05	3.17447e-05	2.8456e-05	3.24089e-05	4.06573e-05	4.60544e-05	2.3009e-05	0.000118681	8.13987e-05	6.65425e-05	3.32839e-05
CCPG1OS	3.48744e-06	7.13169e-06	6.19599e-06	1.56016e-05	3.49741e-06	6.96194e-05	1.77155e-05	3.79311e-06	4.98784e-06	1.17354e-05	1.57507e-05
CCR7	3.44879e-05	7.34705e-05	0.000596188	4.90967e-09	7.26731e-06	3.7902e-06	1.36102e-05	1.06924e-05	1.36632e-05	2.91963e-08	1.27304e-12
CCRL2	0.000186484	3.5718e-05	1.32895e-05	6.81809e-05	4.30752e-05	1.46083e-05	1.55433e-05	3.28714e-05	3.08334e-06	3.01431e-05	0.000119031
CCS	4.12329e-05	5.32449e-05	2.24414e-05	6.048e-05	4.65656e-05	0.000129936	0.000381553	3.87372e-05	6.39744e-05	7.0188e-05	7.18362e-05
CD163	6.85929e-05	1.24063e-06	8.81445e-07	1.30156e-12	2.95344e-06	2.79849e-06	1.24397e-12	6.97592e-06	7.91036e-06	1.90098e-07	2.29709e-06
CD177	1.83897e-05	1.34044e-07	9.51847e-07	1.30156e-12	2.00822e-07	6.4768e-07	3.17533e-07	1.51831e-06	5.87534e-06	1.2979e-12	1.27304e-12
CD180	8.33178e-05	2.02867e-06	0.000165408	1.00932e-06	2.26062e-06	2.11811e-06	5.93933e-06	2.41039e-05	0.000345315	3.92786e-08	3.7621e-08
CD19	6.09384e-06	6.01186e-06	0.000515455	3.07775e-08	9.13893e-06	5.9864e-06	2.34386e-05	4.18403e-05	7.72904e-06	1.23013e-08	1.27304e-12
CD200	1.09348e-05	1.31855e-05	0.000131403	5.55777e-07	2.63097e-05	2.09632e-05	3.72055e-06	4.93734e-05	0.000201259	0.000121827	0.000480606
CD207	0.000216907	4.03506e-06	4.64007e-06	3.04147e-08	3.93679e-06	2.83815e-06	5.59931e-06	5.89498e-06	2.3776e-06	1.2979e-12	1.27304e-12
CD22	2.05466e-05	5.35532e-06	0.000447443	6.05722e-09	5.72585e-06	2.55339e-06	1.08506e-05	1.11015e-05	2.88063e-06	1.2979e-12	1.27304e-12
CD248	1.61181e-07	3.44809e-08	1.85938e-12	7.28162e-05	9.85457e-07	1.31391e-12	1.24397e-12	1.61096e-12	2.47109e-07	0.000235669	4.08936e-05
CD276	4.90787e-06	2.07994e-07	1.86405e-06	4.6126e-06	2.29294e-07	2.34459e-05	2.22322e-07	8.46207e-07	5.52919e-06	7.86428e-06	3.77728e-06
CD300E	4.72488e-05	8.87274e-07	2.25312e-06	1.19636e-07	1.52363e-06	1.62551e-06	8.53802e-07	1.31184e-06	6.55572e-07	1.2979e-12	1.27304e-12
CD300LB	7.3424e-05	3.80635e-06	2.90625e-06	1.64884e-08	2.05763e-06	1.05969e-06	4.11956e-06	1.68079e-06	3.42985e-06	1.2979e-12	1.27304e-12
CD300LD	0.000273491	6.46032e-06	5.29743e-06	1.60647e-08	6.9215e-06	5.53935e-06	1.65696e-05	7.93293e-06	6.44429e-06	1.8938e-08	8.57544e-08
CD300LF	3.76073e-05	2.84627e-06	1.01596e-05	3.25314e-08	2.82831e-06	2.57454e-06	5.3931e-06	5.25335e-06	0.000109355	1.42521e-08	1.27304e-12
CD300LG	8.09867e-05	1.05682e-05	1.71769e-05	4.11825e-07	0.000698868	1.25205e-05	4.11314e-05	5.59306e-05	3.64243e-05	7.41018e-07	3.25785e-07
CD33	2.99492e-05	2.15635e-06	2.01796e-06	1.30156e-12	2.52862e-06	2.17272e-06	2.07826e-06	1.84393e-06	8.1585e-05	1.92823e-08	1.27304e-12
CD34	2.27581e-05	2.81291e-06	2.27414e-06	1.63402e-05	5.00869e-05	1.66166e-06	1.73938e-06	4.58222e-06	2.06632e-06	0.00111226	4.7395e-05
CD36	0.000444486	1.86256e-05	3.49592e-05	9.15123e-08	0.000892305	7.06378e-05	8.7638e-05	6.24391e-05	3.9785e-05	2.60998e-07	5.38366e-06
CD37	7.33303e-05	0.000332	0.00145144	3.1034e-07	2.51953e-05	1.36924e-05	3.37377e-05	0.00011475	0.000440821	1.20563e-06	3.50793e-07
CD38	0.000283413	0.000109236	0.000348097	1.80626e-05	0.000901855	2.90981e-05	5.42375e-05	0.000123891	0.000146392	4.0408e-06	1.11601e-07
CD3D	9.28006e-06	0.00149578	2.22638e-05	5.07751e-09	2.19163e-05	1.04564e-05	3.15253e-05	3.63514e-05	2.48465e-05	1.2979e-12	1.29062e-07
CD3E	4.55371e-06	0.000557017	8.77677e-06	1.30156e-12	9.89717e-06	4.49737e-06	5.98145e-06	1.39312e-05	5.48193e-06	1.2979e-12	1.27304e-12
CD3G	1.09562e-05	0.00194643	2.2746e-05	7.889e-09	1.91627e-05	1.0052e-05	4.14482e-05	2.857e-05	2.59954e-05	1.2979e-12	1.27304e-12
CD40	4.49225e-05	1.45559e-06	0.000102489	6.78132e-06	6.0305e-06	1.81948e-06	2.98202e-06	4.47621e-06	4.9931e-06	3.21944e-06	1.15804e-07
CD44	0.000478497	0.000268196	8.74612e-05	3.10364e-05	2.4155e-05	4.33632e-05	2.3811e-05	0.00043599	0.000536767	4.39412e-05	8.37461e-06
CD5	1.92019e-06	0.000173494	3.29824e-06	1.30156e-12	1.96285e-06	8.43538e-07	2.95623e-06	1.78573e-06	5.03896e-06	1.2979e-12	6.87704e-08
CD59A	5.15391e-05	5.85369e-06	1.38228e-05	1.89627e-05	0.000664129	0.000118547	6.58078e-05	5.67646e-05	1.95667e-05	2.15649e-05	4.53829e-05
CD5L	0.0030373	6.97358e-05	7.97072e-05	4.79012e-07	4.99587e-05	3.72e-05	0.000108388	5.06566e-05	5.65444e-05	1.2979e-12	1.27304e-12
CD79A	1.23002e-05	1.44664e-05	0.00436908	3.42146e-07	2.03949e-05	1.42691e-05	5.33753e-05	0.00147577	1.64403e-05	1.76489e-07	9.74979e-08
CD79B	3.51914e-05	1.84496e-05	0.00262131	1.30156e-12	1.65396e-05	1.27293e-05	4.30001e-05	0.000668291	6.18592e-05	1.87667e-08	1.27304e-12
CD83	0.000217949	3.86158e-05	0.000510832	2.03408e-06	1.01933e-05	6.48798e-06	2.9454e-05	2.11768e-05	3.71118e-06	2.79985e-06	3.8068e-07
CD8A	5.841e-06	0.000423103	6.02941e-06	1.30156e-12	7.96095e-06	1.8699e-06	7.566e-06	9.31909e-06	0.000147398	1.2979e-12	1.27304e-12
CD93	0.000158678	1.95767e-05	2.02883e-05	1.34347e-06	0.000391932	7.61131e-06	2.54486e-05	5.91895e-05	1.91621e-05	3.27714e-06	9.53245e-05
CDC14B	7.93534e-06	1.25306e-05	1.24252e-05	5.04157e-06	7.5736e-06	3.19499e-05	2.66516e-05	2.79637e-05	8.33734e-05	1.18409e-05	7.68685e-06
CDC42BPB	4.61025e-05	4.56345e-06	1.37052e-05	3.81734e-05	0.000174102	4.37848e-05	4.35435e-05	2.90341e-05	2.65202e-05	2.23608e-05	2.56563e-05
CDC45	2.76483e-06	2.25541e-06	2.79484e-06	3.01546e-06	1.12327e-06	1.92095e-06	2.88935e-06	2.32238e-06	1.43731e-06	1.73565e-06	1.6776e-06
CDC6	3.37436e-06	1.35828e-06	4.36963e-07	5.04339e-06	8.69349e-07	6.82937e-07	1.23636e-06	3.13153e-06	1.79755e-06	4.73427e-06	1.82332e-07
CDCA2	2.38211e-06	3.60404e-06	8.40609e-07	1.69456e-05	6.85549e-07	4.91324e-07	1.25022e-06	2.09664e-06	3.31886e-07	9.99807e-07	1.19177e-07
CDCA5	3.20607e-06	1.06313e-06	1.33796e-06	7.87243e-06	2.87825e-07	2.19137e-07	9.7814e-07	5.2448e-07	9.00297e-07	1.81289e-08	1.27304e-12
CDCP1	2.22988e-07	3.71582e-07	1.12358e-06	1.30156e-12	4.22104e-07	5.12741e-05	1.54614e-07	6.90925e-07	1.55505e-12	1.2979e-12	1.27304e-12
CDH1	2.84164e-06	1.79232e-05	3.08344e-06	2.06844e-08	2.77215e-06	0.000500582	5.24491e-06	2.58855e-06	0.000104393	1.2979e-12	1.27304e-12
CDH13	1.02521e-05	2.46894e-06	9.20293e-07	2.82753e-07	0.000140251	2.10526e-06	2.94223e-06	3.52678e-06	5.13233e-06	2.44173e-05	2.99803e-05
CDH2	7.25033e-07	1.32188e-06	9.53427e-07	0.000270467	1.25939e-06	9.43656e-06	1.43779e-05	1.90102e-07	1.55505e-12	5.34272e-06	6.06028e-06
CDH3	1.35208e-12	2.1032e-07	1.85351e-07	1.14167e-05	6.93167e-08	2.83482e-05	1.20345e-07	1.61096e-12	1.55505e-12	6.76975e-07	5.88681e-06
CDH5	0.000276079	1.24468e-05	2.58028e-05	2.8075e-08	0.00118609	2.13214e-05	5.83765e-05	8.99732e-05	0.000229539	3.1988e-07	1.27304e-12
CDIP1	2.34428e-05	2.02383e-05	4.21308e-05	2.36712e-05	3.76227e-05	4.3243e-05	4.75654e-05	3.41095e-05	0.000122005	3.41936e-05	3.74011e-05
CDK2AP2	0.000404111	0.000520496	0.00028757	0.00015981	0.00010051	0.000232236	0.000237728	0.000418397	0.000320973	0.000298799	0.000329449
CDKL2	1.52425e-06	3.26725e-06	1.86189e-06	7.51344e-06	2.80846e-06	2.37774e-05	9.4244e-06	7.46482e-06	1.55505e-12	8.9279e-06	4.20163e-06
CDO1	1.15201e-05	1.93262e-05	3.26774e-05	2.157e-05	8.71267e-06	6.32753e-05	0.00310581	7.91731e-06	8.50664e-06	6.013e-06	9.5066e-07
CDON	1.23691e-06	1.39248e-05	2.39959e-06	9.03087e-06	1.72494e-06	1.82203e-05	2.35773e-07	3.3693e-06	4.0516e-06	9.93342e-05	7.69091e-06
CDS1	1.27197e-05	5.29103e-07	4.92323e-07	5.88135e-07	4.45646e-07	1.57926e-06	1.0297e-07	5.96216e-07	3.60521e-05	4.49656e-07	4.15718e-08
CDV3	0.000108972	0.000165254	0.000192835	8.55944e-05	0.000162121	7.78745e-05	0.000153496	0.000490042	0.000153362	0.0001003	7.86922e-05
CEBPB	0.00151572	0.000264792	0.0001346	0.0010492	0.000126771	0.000178441	0.000587328	0.000166166	0.000123406	0.000549647	0.000884822
CEBPE	1.29738e-06	4.52023e-07	1.33972e-07	1.27673e-07	2.90066e-07	2.4308e-07	9.79627e-06	1.61096e-12	7.50395e-07	1.86776e-08	1.27304e-12
CECR2	9.69189e-07	2.77927e-07	4.59494e-05	8.45508e-08	2.64145e-06	1.77006e-06	3.7139e-06	5.40341e-06	4.53943e-07	6.79061e-07	1.44902e-07
CELSR2	4.03906e-07	5.77362e-07	1.46038e-06	2.13069e-07	2.47874e-07	2.3385e-05	2.67455e-08	1.61096e-12	1.55505e-12	7.04306e-07	2.90592e-06
CENPF	8.40578e-06	1.18007e-06	1.71918e-06	0.000141367	1.50238e-06	3.61376e-06	3.56777e-06	1.51409e-06	1.55505e-12	3.39565e-07	5.46068e-07
CENPK	4.03426e-06	3.95916e-06	2.73801e-06	1.30963e-05	1.05578e-06	7.25604e-06	1.30439e-06	5.71919e-06	8.58587e-07	7.87736e-07	8.09723e-07
CENPL	8.73506e-06	1.97788e-05	1.32205e-05	2.01837e-05	1.13471e-05	1.35615e-05	1.62136e-05	1.11537e-05	6.16265e-06	4.5538e-06	3.98503e-06
CERCAM	1.34454e-06	1.47717e-06	5.54611e-07	2.77334e-05	8.82422e-08	1.43677e-05	1.24397e-12	3.20036e-06	4.68792e-06	9.29297e-05	2.26777e-05
CES1C	3.02627e-06	4.11007e-06	5.90753e-06	4.13803e-07	1.80344e-06	4.47694e-05	0.000226972	1.95541e-06	2.5521e-06	2.98526e-07	1.76267e-07
CES1D	2.13771e-06	2.98664e-06	4.18899e-06	1.84873e-07	4.79333e-06	0.000977098	6.73304e-05	6.73397e-06	2.0326e-06	7.56398e-05	2.88787e-06
CES1E	4.20643e-07	5.74176e-07	6.35146e-07	5.36731e-08	1.30396e-07	1.11856e-06	1.81189e-05	1.1594e-06	1.55505e-12	4.15886e-08	4.57727e-08
CES1F	4.84697e-07	4.49428e-07	1.65601e-06	1.19178e-07	4.84124e-07	1.03888e-06	5.80139e-05	8.76946e-07	1.55505e-12	8.60956e-08	1.27304e-12
CES1G	8.06284e-07	1.07812e-06	1.74116e-06	6.09154e-08	5.12475e-07	2.0324e-05	5.10361e-05	6.49996e-07	1.55505e-12	2.33523e-07	1.07324e-07
CES2A	3.35473e-07	1.01922e-06	3.6433e-07	9.11127e-08	2.82273e-07	1.31391e-12	2.87528e-05	1.61096e-12	1.55505e-12	2.19569e-07	1.27304e-12
CES2C	7.25465e-08	1.76753e-06	7.76009e-07	1.30156e-12	2.16878e-08	1.31391e-12	1.81084e-05	1.61096e-12	1.55505e-12	2.95204e-08	1.27304e-12
CES2G	1.0231e-05	3.10807e-06	3.14791e-06	5.18923e-06	0.000133256	4.74957e-05	9.58559e-06	1.16538e-05	5.19935e-06	5.25603e-05	6.50673e-06
CES3A	1.86057e-06	2.46676e-06	1.44608e-06	4.33383e-07	2.78972e-06	1.68208e-06	9.77059e-05	3.08138e-06	1.55505e-12	1.43395e-07	2.06874e-07
CES3B	2.55251e-07	1.22594e-06	3.10692e-07	8.49289e-08	8.83771e-07	1.31391e-12	2.46342e-05	1.61096e-12	1.55505e-12	1.51802e-07	6.86535e-08
CFAP126	7.26759e-06	3.81865e-06	1.19864e-06	3.1456e-06	4.64977e-07	2.24666e-05	5.17806e-06	1.17982e-06	4.55977e-06	1.91872e-06	1.94865e-06
CFH	8.61993e-05	1.07109e-05	1.1e-05	0.000380704	0.000197981	1.62014e-05	6.84523e-05	1.37925e-05	1.07167e-05	0.00080222	9.16515e-05
CFHR1	2.09365e-07	1.38297e-07	1.45101e-07	1.9184e-08	3.99649e-07	2.2191e-07	3.05232e-05	1.61096e-12	1.55505e-12	1.39619e-07	1.27304e-12
CFHR2	1.97881e-06	3.36084e-06	7.17383e-06	1.07563e-06	1.74993e-06	1.73793e-06	0.000127776	3.8135e-06	2.07837e-06	1.50323e-06	5.18481e-07
CFTR	7.40073e-08	3.71338e-08	1.85938e-12	1.30156e-12	1.15169e-07	3.12597e-05	1.24397e-12	1.55437e-07	1.55505e-12	1.2979e-12	1.27304e-12
CGN	5.23837e-07	6.07053e-07	1.25656e-06	1.96671e-08	1.00724e-06	0.000158877	1.43785e-05	1.72438e-06	1.5225e-06	2.74902e-07	1.27304e-12
CGNL1	3.93568e-06	9.66306e-07	3.68756e-06	1.08071e-05	2.95368e-05	8.92151e-05	2.388e-05	1.29896e-06	4.92663e-06	3.07659e-05	1.03594e-05
CHAC2	7.15119e-06	7.48693e-06	1.02574e-05	1.72145e-05	1.15777e-05	4.06947e-05	8.18782e-05	8.36771e-06	3.15047e-06	1.50062e-05	1.44956e-05
CHAF1A	4.48509e-06	3.89314e-06	2.00839e-06	7.40347e-06	3.55092e-06	1.70264e-06	2.44401e-06	2.07299e-06	5.42026e-06	2.28416e-06	2.12457e-06
CHCHD10	1.81282e-05	5.58631e-05	0.000419961	2.96256e-06	1.36428e-05	0.000406779	0.00284062	0.00117161	5.51568e-05	2.43643e-05	0.000212898
CHCHD2	0.00109456	0.00128934	0.00112673	0.00096439	0.00150614	0.00168546	0.00387555	0.00126883	0.00122701	0.000900662	0.00138359
CHD3	8.55005e-05	0.000379979	0.000150426	5.8102e-05	3.48781e-05	7.78454e-05	6.78651e-05	1.55168e-05	5.94015e-05	8.46222e-05	5.1955e-05
CHGA	1.22803e-08	1.75695e-12	1.85938e-12	1.30156e-12	1.37408e-12	1.31391e-12	1.24397e-12	1.61096e-12	1.55505e-12	1.2979e-12	1.27304e-12
CHGB	6.68973e-09	3.46545e-08	8.87109e-08	9.48759e-08	7.74233e-08	1.27165e-07	1.24397e-12	1.61096e-12	1.55505e-12	2.88219e-08	1.27304e-12
CHIL1	5.50648e-07	7.96131e-07	1.85938e-12	1.30156e-12	3.21229e-07	5.37555e-07	1.14602e-06	7.46749e-08	1.50079e-06	1.59629e-07	1.27304e-12
CHKA	3.69666e-05	3.24006e-05	4.17688e-05	1.62678e-05	2.00144e-05	0.000412741	0.000109059	3.40655e-05	2.21787e-05	1.74704e-05	4.01721e-05
CHMP4C	2.99724e-07	2.2166e-06	1.86534e-07	5.45136e-09	5.8909e-07	0.000162993	6.84052e-06	1.52409e-06	1.55505e-12	1.43447e-06	4.16763e-05
CHP2	2.65789e-05	3.5478e-07	2.29778e-07	1.14555e-07	4.02303e-06	8.4534e-07	1.12097e-06	3.32314e-07	1.4038e-06	1.28032e-06	1.27304e-12
CHPT1	2.36748e-05	2.44519e-05	2.26474e-05	7.81444e-05	4.82849e-05	7.66162e-05	0.000336888	2.21785e-05	2.42674e-05	0.000103015	0.000134052
CHRD	1.44212e-07	1.75695e-12	1.85938e-12	1.25856e-06	5.56519e-08	9.52737e-07	1.21019e-07	1.61096e-12	1.55505e-12	3.44469e-05	7.02346e-06
CHRM3	3.92458e-07	9.03332e-07	2.31038e-07	1.02232e-08	2.07532e-07	7.48397e-06	2.09882e-06	1.61096e-12	3.62538e-07	7.81153e-06	1.22852e-05
CHRNB1	6.53428e-07	2.43038e-06	1.94649e-06	3.08402e-06	1.29783e-06	9.30969e-05	1.24119e-06	1.69113e-05	1.02058e-05	6.64641e-06	5.3551e-07
CHST11	9.38422e-06	2.63766e-05	6.44765e-06	6.81065e-06	2.62936e-06	1.31391e-12	1.24397e-12	6.78526e-06	5.07876e-06	3.62547e-06	2.88008e-06
CHST2	1.82654e-05	6.45539e-05	3.58939e-06	2.31892e-05	0.00014649	2.8408e-06	9.37029e-06	1.50056e-05	7.42665e-06	1.64254e-05	1.6852e-05
CHST7	1.13546e-05	1.72845e-06	4.74962e-06	1.20434e-06	9.07441e-05	1.80443e-06	3.30159e-06	6.38552e-06	2.28659e-06	1.76363e-05	5.96607e-06
CHST8	7.36049e-07	5.6879e-08	1.85938e-12	7.58116e-07	2.38094e-06	1.408e-05	1.59158e-07	5.12812e-07	9.48664e-07	3.2666e-07	1.66478e-06
CIB3	5.88162e-07	1.5029e-06	2.5604e-06	2.36649e-07	3.42919e-07	1.46932e-06	7.68568e-05	1.04533e-06	1.55505e-12	1.89864e-07	2.52584e-06
CIDEA	1.8211e-07	3.38879e-07	2.91019e-07	5.55284e-09	1.37408e-12	1.17248e-05	3.28934e-05	1.61096e-12	1.55505e-12	6.18851e-07	7.70036e-06
CIDEB	1.08685e-06	9.76312e-07	1.23851e-06	4.37754e-07	1.42998e-06	2.67293e-05	9.97397e-05	4.81265e-07	1.55505e-12	2.94928e-07	8.18051e-07
CIDEC	2.89762e-07	4.54258e-07	1.05439e-06	1.30156e-12	3.20228e-07	2.66422e-07	5.23397e-05	1.61096e-12	1.55505e-12	1.2979e-12	1.27304e-12
CIITA	8.42999e-05	4.0736e-06	0.000348393	4.46922e-08	2.39192e-06	4.75849e-06	6.04672e-06	5.57765e-06	3.25557e-05	6.39175e-08	1.38699e-07
CILP	1.35208e-12	1.75695e-12	1.85938e-12	9.84402e-08	7.97267e-08	1.05522e-07	1.24397e-12	7.44486e-07	1.55505e-12	0.000415975	2.35624e-05
CISD1	6.14689e-05	5.68593e-05	7.01872e-05	7.54764e-05	8.61593e-05	0.000181675	0.00051487	0.000114101	0.000102791	7.12726e-05	0.000173677
CISH	1.11456e-05	0.000172813	8.01994e-06	5.77072e-06	4.21023e-05	3.91872e-05	2.34679e-05	1.45988e-05	6.8393e-06	1.07068e-06	6.79648e-07
CITED4	2.10906e-06	4.95606e-05	2.1629e-06	5.06958e-07	1.42462e-06	0.00012691	1.82958e-06	1.70138e-05	7.30695e-07	4.84806e-06	1.0884e-05
CKAP4	7.04836e-05	4.8972e-06	5.8801e-05	0.00029258	0.00019841	4.72747e-05	1.60912e-05	0.000918249	3.12123e-05	0.000199765	8.7311e-05
CKB	0.000451802	0.000127587	1.84809e-05	0.000434167	3.65438e-05	4.32768e-05	3.1403e-05	5.15046e-05	2.40324e-05	0.000391272	0.00225725
CKS1B	2.99337e-05	1.61141e-05	1.4898e-05	0.000162735	8.0115e-06	4.8288e-05	1.9017e-05	7.60399e-05	3.92615e-05	8.2994e-05	1.56835e-05
CLCA3A1	1.73686e-05	2.13918e-06	2.21406e-06	0.000217439	3.71439e-05	1.83048e-06	7.92245e-06	1.59737e-06	1.09273e-06	1.33022e-06	2.17316e-07
CLCN5	1.95511e-05	6.9485e-06	1.29098e-05	3.78922e-06	2.30672e-05	1.47162e-05	4.69752e-06	9.1708e-06	8.46642e-05	1.15836e-05	7.01687e-07
CLDN1	1.97432e-06	4.58565e-07	3.54087e-08	2.34149e-08	5.45363e-07	2.55201e-07	8.7382e-06	2.1494e-07	1.21105e-06	4.34567e-07	1.27304e-12
CLDN12	1.51375e-06	2.51753e-06	1.16192e-06	7.26288e-06	7.04187e-06	2.89467e-05	9.39266e-06	4.79152e-06	2.4755e-06	7.80753e-06	1.33e-05
CLDN2	4.35536e-07	4.98588e-07	1.99255e-07	4.9286e-09	2.9038e-07	7.04552e-05	1.11149e-05	1.61096e-12	3.83711e-07	1.2979e-12	1.27304e-12
CLDN3	1.78101e-06	2.355e-06	4.43251e-06	4.14449e-08	2.56893e-06	0.000960069	5.89574e-05	3.47995e-06	7.6224e-07	3.4434e-06	1.51281e-06
CLDN5	9.34486e-05	1.76082e-05	2.11234e-05	6.48948e-08	0.00111333	1.95825e-05	4.02444e-05	8.25706e-05	4.04347e-05	7.09128e-07	2.20717e-07
CLDN6	1.89299e-07	2.96249e-07	2.52687e-07	1.30156e-12	5.11162e-07	0.00013415	1.24397e-12	6.10398e-07	1.55505e-12	1.2979e-12	1.27304e-12
CLDN7	1.02441e-06	8.18995e-07	9.33506e-07	5.843e-07	1.85374e-06	0.000612524	2.60942e-06	3.52215e-06	1.56709e-06	1.40138e-06	6.09525e-08
CLDN8	1.35034e-07	3.32061e-07	1.85938e-12	1.30156e-12	2.26781e-07	9.57748e-05	1.24397e-12	1.59977e-06	1.55505e-12	1.2979e-12	1.27304e-12
CLEC10A	4.55047e-05	1.32087e-06	6.29157e-07	1.30156e-12	1.58313e-06	2.89517e-06	2.24211e-07	1.48668e-06	0.000396329	5.24187e-08	1.27304e-12
CLEC14A	0.000120767	1.209e-05	1.58429e-05	0.000110627	0.000865721	1.37082e-05	4.25349e-05	6.76466e-05	2.93955e-05	1.09094e-05	1.90944e-06
CLEC1A	2.82814e-05	1.59051e-06	3.07325e-06	6.86133e-06	0.000156288	2.37645e-06	3.09447e-06	1.48636e-05	8.9079e-06	4.95556e-06	9.73595e-07
CLEC2H	1.06478e-08	1.75695e-12	1.85938e-12	1.30156e-12	1.76908e-07	1.31391e-12	1.19848e-05	1.61096e-12	1.55505e-12	1.2979e-12	1.27304e-12
CLEC3B	2.43736e-07	1.36839e-06	1.71504e-07	2.49916e-06	4.46798e-07	1.31391e-12	1.24397e-12	7.25721e-07	1.55505e-12	0.00360044	0.000118821
CLEC4A1	0.000216646	5.05485e-06	5.53553e-06	1.355e-07	7.9817e-06	3.11149e-06	1.45874e-05	1.12575e-05	2.4305e-06	2.55982e-08	3.70702e-07
CLEC4A2	0.000224776	6.07156e-06	3.75186e-06	6.11755e-08	6.17617e-06	4.40586e-06	7.87916e-06	6.13049e-06	5.39412e-06	2.12459e-08	1.27304e-12
CLEC4A3	0.00033602	5.32517e-06	9.66158e-06	1.16724e-07	7.60177e-06	2.88847e-06	8.42631e-06	6.68671e-06	8.61503e-06	2.25447e-08	1.27304e-12
CLEC4F	0.00125967	3.33845e-05	4.42826e-05	1.54391e-07	3.43895e-05	2.93642e-05	6.55133e-05	3.47019e-05	4.47964e-05	1.2979e-12	1.27304e-12
CLEC4G	0.000261423	5.13698e-05	7.72847e-05	6.83355e-05	0.00290403	5.54097e-05	0.000164066	0.000222691	0.000155017	3.01731e-07	7.97243e-06
CLEC4N	0.000162066	4.06768e-06	3.93476e-06	1.88198e-08	4.81626e-06	3.33397e-06	8.33897e-06	2.60032e-06	5.46152e-06	1.2979e-12	1.27304e-12
CLIC4	0.000222022	3.5369e-05	7.90358e-05	0.000302292	0.000753724	8.97171e-05	7.00775e-05	0.000283081	0.000176972	0.000122653	0.00027589
CLIC5	5.26424e-07	1.14625e-06	4.94496e-07	2.33271e-06	2.12223e-06	3.26175e-06	1.85339e-06	1.45613e-05	1.55505e-12	2.93937e-06	1.58066e-06
CLIC6	9.99496e-08	1.75695e-12	7.71238e-07	1.30156e-12	1.81143e-07	2.5368e-05	4.72631e-08	1.61096e-12	1.55505e-12	3.78086e-07	1.27304e-12
CLMN	8.24713e-07	1.62259e-06	2.04874e-06	3.38713e-06	1.82301e-06	0.000305586	3.61661e-05	9.24576e-07	1.55505e-12	7.70047e-06	3.378e-07
CLMP	9.65469e-06	5.99881e-07	1.23306e-06	3.1546e-05	3.22031e-06	6.56538e-08	3.17227e-06	1.61096e-12	7.13502e-06	0.000192047	8.34951e-06
CLN3	6.35276e-05	7.51846e-05	2.28569e-05	2.44414e-05	3.2237e-05	5.03023e-05	1.98414e-05	3.28422e-05	2.70208e-05	2.13527e-05	1.63403e-05
CLPTM1L	0.000104903	0.000107878	9.15206e-05	0.000144796	0.000110037	0.000106362	6.11074e-05	0.000528073	0.000124853	0.000135008	7.2641e-05
CLPX	2.7605e-05	3.55135e-05	3.43644e-05	2.81843e-05	3.95968e-05	7.42947e-05	0.00036707	3.70639e-05	3.18349e-05	4.2602e-05	4.21281e-05
CLSPN	4.20105e-06	7.32842e-06	3.42771e-06	8.87153e-06	4.41352e-06	1.45243e-06	4.85764e-06	5.6518e-06	3.37249e-06	1.23908e-06	1.13377e-06
CLSTN3	5.46214e-07	5.67403e-07	3.43116e-07	5.60136e-05	4.31007e-07	3.3598e-06	1.5318e-05	1.61096e-12	7.81107e-07	4.22033e-07	1.38685e-06
CLTC	0.000286328	0.000140528	0.000210297	0.000124412	0.000749744	0.000163018	0.000138921	0.00016685	0.000224356	0.000119141	0.000115125
CLU	5.20902e-05	5.85352e-05	8.37359e-05	0.000279437	0.000124958	0.0244885	0.00045407	0.000127593	6.21811e-05	0.000194744	0.000321482
CLUH	2.55397e-05	1.8223e-05	2.22976e-05	7.05316e-06	2.59578e-05	5.04692e-05	0.000106225	1.47035e-05	2.61534e-05	8.40712e-06	1.44694e-05
CLYBL	6.34656e-06	9.16631e-06	9.90281e-06	1.49454e-05	4.8557e-06	3.52082e-05	7.38936e-05	6.15681e-06	1.9703e-05	2.44583e-05	3.19303e-05
CMBL	8.7375e-06	2.9876e-06	4.04261e-06	0.000113026	1.37188e-05	5.86729e-05	0.000431713	2.82204e-06	2.33662e-06	4.73922e-05	0.00010201
CMTM8	3.58833e-05	7.46044e-06	1.63612e-05	4.80017e-08	0.000626701	8.2246e-05	0.000151272	5.00062e-05	1.72871e-05	3.82155e-07	1.17597e-07
CNDP2	0.000164935	4.42047e-05	2.79335e-05	2.94439e-05	4.54808e-05	2.02856e-05	3.99484e-05	3.79793e-05	4.29027e-05	4.25813e-05	2.83619e-05
CNKSR1	7.14737e-08	4.97718e-07	1.66011e-07	2.33989e-07	1.30948e-07	3.09913e-05	1.24397e-12	4.39983e-06	1.55505e-12	3.21594e-07	1.27304e-12
CNKSR3	2.47836e-05	7.92856e-06	1.13507e-05	1.94837e-05	0.000189339	4.02272e-05	1.15924e-05	1.19345e-05	1.43991e-05	6.61414e-06	1.26274e-05
CNN1	2.09391e-08	1.174e-07	1.85938e-12	1.21578e-06	6.11127e-08	2.58214e-07	1.24397e-12	1.61096e-12	1.55505e-12	3.66485e-05	0.000802011
CNNM2	3.85505e-06	4.66732e-06	1.51686e-06	5.74722e-06	5.66726e-06	3.85986e-06	4.13553e-06	4.93809e-06	4.57347e-06	7.95278e-06	5.45761e-05
CNOT8	5.47788e-05	4.70715e-05	5.33504e-05	5.95393e-05	7.50488e-05	4.2037e-05	3.64937e-05	5.78272e-05	0.000177818	4.85941e-05	3.6001e-05
CNTN2	3.41199e-08	4.28876e-07	7.31815e-08	7.86024e-08	1.28424e-08	4.0764e-07	1.24397e-12	1.61096e-12	1.55505e-12	3.34613e-07	1.58022e-07
COA7	1.51804e-05	1.2518e-05	1.27644e-05	9.82577e-06	1.01644e-05	2.63902e-05	5.94336e-05	7.33418e-06	3.94254e-06	1.34033e-05	1.31791e-05
COASY	2.35274e-05	1.70343e-05	2.51334e-05	2.44926e-05	3.48727e-05	5.08825e-05	0.000114625	3.27052e-05	2.92782e-05	2.14015e-05	1.70241e-05
COBL	1.31487e-07	6.65171e-07	5.01263e-07	1.20326e-07	1.45332e-07	7.14747e-05	1.8085e-05	3.83528e-06	1.55505e-12	1.49959e-06	1.56208e-06
COBLL1	1.32263e-06	1.91059e-05	4.81969e-05	7.50052e-06	4.11732e-06	3.20086e-05	2.10808e-05	8.33645e-06	3.24977e-05	8.90046e-06	9.71495e-05
COL13A1	1.27594e-05	2.29073e-06	4.51798e-06	1.73721e-06	0.000212668	3.79738e-06	1.14006e-05	1.22196e-05	1.49901e-05	4.31177e-06	1.42118e-05
COL15A1	3.69709e-06	1.66182e-06	1.00064e-06	8.59026e-06	4.34962e-07	1.98312e-07	2.48687e-06	2.86429e-06	2.50401e-06	0.000361273	2.20267e-05
COL18A1	2.90846e-06	1.39439e-06	2.66674e-06	6.19749e-06	2.93093e-06	7.23272e-05	7.4709e-05	1.36836e-06	1.61438e-06	3.80725e-05	0.000256
COL23A1	1.18077e-06	2.10296e-06	1.84938e-06	1.36978e-06	2.1199e-06	4.27394e-06	6.10399e-07	1.61096e-12	6.03736e-06	5.15878e-06	6.17652e-07
COL27A1	8.68186e-06	1.39563e-06	1.18201e-05	4.40482e-05	3.41926e-05	0.000100427	7.464e-06	3.72377e-06	1.66088e-06	5.00301e-05	1.45039e-05
COL4A2	4.55853e-05	3.70884e-06	5.09997e-06	0.000529226	0.000260485	2.82398e-05	1.01497e-05	2.17617e-05	8.28004e-06	0.000133788	0.000127028
COL5A3	3.99702e-07	4.18452e-07	1.02142e-06	9.22505e-06	6.0463e-07	2.32699e-07	1.54041e-05	1.51849e-06	1.55505e-12	5.22918e-05	5.04609e-06
COL6A1	2.86523e-07	6.42159e-07	9.32945e-08	0.000332131	5.73823e-07	1.16589e-06	2.17711e-06	1.81818e-06	1.55505e-12	0.000924285	0.000119057
COL6A2	2.49773e-07	1.36534e-07	8.25859e-07	0.000201396	5.28783e-07	1.31391e-12	1.24397e-12	3.57543e-07	1.55505e-12	0.000803507	0.000112162
COL6A5	6.30274e-08	1.08788e-07	1.85938e-12	1.46872e-06	2.84151e-08	1.31391e-12	1.24397e-12	1.61096e-12	1.55505e-12	0.000106355	8.45001e-06
COLEC10	1.316e-06	1.21754e-06	1.02916e-06	0.000862976	8.09783e-06	4.15764e-07	1.8903e-06	1.51994e-06	1.87051e-06	6.09145e-07	1.4571e-07
COLEC11	4.55119e-06	4.36734e-06	6.80659e-06	0.00504182	7.40725e-06	1.92754e-06	1.40753e-06	7.29111e-06	2.29192e-06	7.28612e-05	0.000127032
COLEC12	1.388e-05	1.92124e-07	2.62502e-06	1.15919e-05	8.94699e-06	6.16542e-07	7.18323e-06	1.24452e-06	6.7609e-07	0.000177947	1.86794e-05
COMT	0.000162288	7.13238e-05	4.68881e-05	0.00026958	7.30014e-05	0.000373054	0.00178871	6.93103e-05	0.000106233	0.000272637	0.000317367
COPRS	2.18206e-05	3.20397e-06	4.99031e-06	1.68944e-05	5.63179e-05	2.81487e-05	1.71186e-05	2.80937e-05	1.87954e-06	1.21041e-05	6.20867e-06
COQ3	8.69075e-06	9.72198e-06	7.2057e-06	9.7574e-06	8.62247e-06	1.30507e-05	2.67319e-05	9.2825e-06	8.59534e-06	9.51394e-06	1.21556e-05
COQ7	3.3059e-05	8.92808e-06	1.714e-05	4.34121e-05	2.459e-05	3.82613e-05	0.000136735	1.46696e-05	9.45858e-06	3.92515e-05	5.86138e-05
COQ9	1.87767e-05	2.47717e-05	2.03081e-05	3.2543e-05	1.8767e-05	5.14131e-05	0.00013917	3.9562e-05	2.28736e-05	3.5703e-05	5.84069e-05
CORIN	6.89923e-08	2.03901e-07	1.34677e-06	8.23639e-08	9.44923e-08	1.40507e-07	1.24397e-12	8.34798e-07	1.55505e-12	8.1885e-06	0.000214511
CORO2B	8.69353e-06	5.30418e-06	2.50836e-06	1.87412e-05	6.98297e-05	3.39405e-06	3.72356e-06	1.72452e-05	5.84298e-06	3.05905e-05	6.0849e-06
COX19	4.93597e-05	3.96217e-05	3.45569e-05	5.45388e-05	4.13448e-05	0.000101766	0.000231795	5.96539e-05	4.62276e-05	5.23511e-05	5.97923e-05
COX6A2	1.71091e-05	2.32785e-05	2.99793e-06	1.73343e-08	2.24684e-06	3.3287e-06	5.8874e-07	1.35422e-05	0.00213273	7.01464e-07	5.56713e-07
COX7A1	3.19241e-06	1.58881e-06	4.40356e-07	1.53688e-06	6.88816e-07	8.36064e-05	1.33082e-05	2.16136e-06	7.2349e-07	2.60383e-06	6.90814e-06
COX7B	0.000414465	0.000493601	0.000331585	0.000280031	0.000262611	0.000541675	0.00123622	0.000547998	0.000544295	0.000339853	0.00054897
COX8B	1.35208e-12	5.07373e-08	1.85938e-12	4.21527e-06	4.53839e-07	1.31391e-12	2.09214e-07	1.61096e-12	1.55505e-12	1.43125e-05	1.08636e-06
CP	1.05866e-05	1.17281e-05	1.81368e-05	0.000335592	8.62307e-06	0.00341616	0.000155323	9.4538e-06	8.36627e-06	0.000238872	1.91779e-05
CPB2	1.60467e-06	1.74757e-06	4.08936e-06	5.95791e-07	7.03038e-07	7.62169e-06	0.000179062	1.2705e-06	5.99261e-07	2.05623e-07	1.27304e-12
CPE	5.45001e-07	4.28441e-06	2.15194e-07	8.41191e-08	8.78752e-06	4.51745e-06	5.64881e-06	2.37599e-06	1.55505e-12	0.000102271	0.000334067
CPEB3	9.92669e-06	1.76881e-06	7.39732e-07	3.71675e-06	1.6853e-05	1.54953e-05	5.16654e-06	3.8546e-05	1.37427e-06	6.03089e-06	5.17044e-06
CPM	1.83739e-06	1.46081e-05	7.63233e-05	4.3914e-06	2.89681e-06	3.34423e-06	1.26168e-06	2.98096e-06	7.7575e-07	6.85058e-07	1.72301e-06
CPN2	3.01033e-07	1.17193e-06	1.4592e-06	2.94335e-08	6.05308e-07	6.29417e-07	2.34986e-05	4.30242e-07	1.55505e-12	2.08748e-08	2.17774e-07
CPNE8	9.83777e-06	3.1733e-06	2.20441e-06	7.12656e-05	8.62079e-05	0.000213396	2.4246e-05	4.49248e-06	4.56643e-06	3.70889e-05	2.41621e-06
CPS1	2.68708e-06	5.11473e-06	6.65704e-06	6.18354e-08	3.38406e-06	1.76875e-06	0.000221566	3.83933e-06	2.80273e-06	8.85561e-07	9.79826e-07
CPT2	1.57264e-05	1.16637e-05	1.20834e-05	2.61102e-05	1.60092e-05	3.12584e-05	0.000107804	1.18017e-05	1.48384e-05	2.46346e-05	2.61835e-05
CPXM1	6.30945e-07	4.00679e-07	1.69165e-07	0.000128201	2.23604e-07	8.26468e-07	1.24397e-12	1.61096e-12	1.55505e-12	0.000268211	2.24456e-05
CPZ	2.64815e-08	6.56059e-08	1.85938e-12	3.8661e-05	1.62492e-08	1.31391e-12	1.24397e-12	2.43125e-07	1.55505e-12	7.78211e-05	7.10794e-06
CR2	9.20768e-07	1.13052e-06	0.00023954	3.68792e-07	1.20421e-06	2.09057e-06	2.43619e-06	3.60273e-06	1.03454e-06	1.00665e-06	2.51407e-07
CRABP1	1.35208e-12	1.75695e-12	1.85938e-12	4.12813e-07	1.37408e-12	1.31391e-12	1.24397e-12	1.61096e-12	1.55505e-12	3.92083e-07	1.27304e-12
CRACR2B	4.0339e-05	5.41184e-06	6.02349e-06	3.06995e-05	0.000233803	8.73857e-05	1.07643e-05	2.55542e-05	1.35667e-05	7.5787e-06	2.10899e-05
CRB3	4.60168e-07	2.78287e-06	1.42991e-05	3.65442e-08	1.28649e-06	0.000146998	3.5576e-05	4.73409e-05	7.85547e-07	2.92551e-08	1.82177e-07
CREB3L3	5.21386e-06	1.99842e-06	2.2573e-06	3.92708e-05	1.04757e-06	1.86937e-05	8.4935e-05	6.17895e-07	1.55505e-12	1.90634e-06	2.10952e-07
CRELD2	4.53389e-05	3.17236e-05	4.10498e-05	9.13411e-05	5.07701e-05	4.12984e-05	1.99754e-05	0.00158358	9.85762e-05	0.000145904	4.48822e-05
CRHR2	1.35208e-10	1.75695e-10	1.85938e-10	1.97528e-07	1.37408e-10	1.31391e-10	1.24397e-10	1.61096e-10	1.55505e-10	1.03022e-06	1.56306e-05
CRIP1	0.00186622	0.00177	0.00135605	0.000586762	0.000205257	0.000320108	0.000103174	0.00568734	0.0012226	0.003777	0.0141893
CROT	2.44509e-05	0.000102429	3.63381e-05	2.74782e-05	4.13921e-05	0.000214364	0.000622426	2.56656e-05	4.92886e-05	3.22418e-05	3.26949e-05
CRP	1.45982e-06	2.56475e-06	5.43464e-06	1.54597e-07	2.94681e-06	0.000443016	0.000103801	9.24221e-07	1.38938e-06	1.35405e-07	7.57968e-08
CRTC3	4.29688e-05	9.42407e-05	7.269e-05	8.66901e-05	5.11083e-05	4.91538e-05	2.68298e-05	2.2433e-05	4.074e-05	9.88354e-05	0.000201745
CRYBA4	6.73437e-06	5.27883e-06	3.9028e-07	1.30156e-12	1.80262e-06	2.51613e-07	5.98706e-07	1.53282e-05	1.55505e-12	4.5331e-08	2.05867e-07
CRYM	1.70591e-08	1.75695e-12	1.85938e-12	1.56882e-08	2.82632e-08	4.03325e-06	2.47644e-06	1.61096e-12	1.55505e-12	4.77909e-06	1.2083e-07
CRYZ	6.48623e-06	4.32382e-06	6.47161e-06	2.26583e-05	1.21776e-05	4.67246e-05	0.000166291	3.62979e-06	2.92269e-06	1.6697e-05	1.09373e-05
CSAD	1.6894e-05	8.64389e-06	1.78713e-05	4.84422e-05	3.62978e-05	5.59302e-05	0.000202129	1.47838e-05	1.24589e-05	3.96311e-05	3.76335e-05
CSF1	2.1142e-05	2.01088e-05	8.64217e-06	0.000201274	0.000151723	1.60277e-05	1.09888e-05	1.3371e-05	7.23273e-06	9.43149e-05	3.27045e-05
CSF1R	0.000875634	1.81948e-05	2.65095e-05	6.72333e-07	2.46687e-05	5.90812e-05	3.30322e-05	2.40298e-05	3.03496e-05	2.09796e-06	9.57986e-07
CSF2RB2	4.03514e-05	1.36478e-06	1.33429e-06	3.47179e-08	5.97103e-06	7.19275e-07	2.58776e-06	1.89182e-06	0.000281733	1.14866e-06	4.81838e-08
CSF3R	5.93054e-05	6.65638e-06	6.42354e-06	6.90695e-08	7.03172e-06	3.53427e-06	9.99534e-06	1.35389e-05	8.56229e-06	1.18795e-07	5.30194e-08
CSGALNACT1	6.8414e-06	1.75129e-06	9.93547e-07	2.78867e-07	3.95387e-05	5.34791e-07	6.90371e-07	1.98053e-06	6.80987e-07	9.21915e-06	4.67192e-06
CSRNP1	6.12467e-05	7.75357e-05	9.72627e-05	4.8829e-05	4.73941e-05	3.68804e-05	1.57805e-05	6.71936e-05	7.78677e-05	2.36961e-05	9.11003e-05
CSRP1	0.000107267	5.32116e-05	5.14267e-05	0.000565181	0.000146624	0.000116024	1.92749e-05	7.69397e-05	5.75126e-05	0.000263385	0.00219677
CST3	0.00381683	0.000290225	0.000561241	0.00396017	0.00123081	0.000899821	0.000442102	0.00142429	0.00215756	0.00536078	0.00498332
CTCFLOS	3.33976e-08	1.75695e-12	1.85938e-12	5.96943e-09	1.71067e-07	1.31391e-12	1.32038e-05	1.61096e-12	1.55505e-12	5.25421e-08	1.27304e-12
CTDSPL	2.10628e-05	1.66532e-06	2.44963e-06	7.17049e-05	0.000226463	7.97028e-05	1.46935e-05	1.58334e-05	7.82168e-06	1.87436e-05	4.26309e-05
CTF1	2.2756e-07	1.66013e-07	2.09918e-07	4.35256e-06	4.44638e-07	3.92055e-05	1.44602e-05	6.09946e-08	1.55505e-12	8.3372e-06	6.35268e-06
CTH	2.08737e-06	4.53002e-06	5.09735e-06	1.11977e-07	1.7031e-06	5.68285e-06	0.000450343	2.27395e-06	2.79436e-06	9.37198e-07	8.20902e-07
CTNNAL1	6.48395e-06	1.41348e-06	5.77277e-06	2.54039e-06	4.05201e-05	1.44435e-05	5.96938e-06	7.3696e-06	1.65154e-06	1.04111e-05	5.77043e-06
CTNNBIP1	4.46792e-05	1.21593e-05	3.41163e-06	3.96835e-05	6.46482e-06	4.55886e-05	4.2538e-05	1.94466e-05	1.91948e-05	2.99284e-05	1.94786e-05
CTNNBL1	2.98879e-05	4.50369e-05	4.06551e-05	3.29405e-05	3.23007e-05	3.33825e-05	1.13528e-05	2.76257e-05	0.000102735	3.86071e-05	3.3896e-05
CTSC	0.00123169	0.000131086	0.000244835	0.000204015	2.47338e-05	4.12997e-05	4.87495e-05	6.39805e-05	0.0001837	3.46972e-05	7.07651e-05
CTSE	1.10775e-06	4.91462e-06	7.99368e-06	1.30156e-12	3.82491e-07	1.93481e-07	2.60133e-07	5.82173e-05	4.72285e-06	1.2979e-12	1.27304e-12
CTSF	3.29157e-05	1.74137e-06	2.4567e-06	3.50788e-05	2.14469e-05	4.8456e-05	7.44939e-06	4.16572e-06	1.32039e-06	9.79612e-05	3.13611e-05
CTSK	8.11315e-06	2.89872e-07	9.64705e-07	6.23693e-05	7.68206e-06	1.92479e-07	1.40135e-06	5.79667e-07	1.55505e-12	0.000130146	1.21205e-05
CTSS	0.00340393	0.000182819	0.00076592	6.47827e-07	7.15791e-05	5.56494e-05	0.000104478	0.000316915	0.0011982	7.33401e-08	1.29893e-07
CTSW	4.93205e-06	0.00057369	7.67747e-06	1.42524e-07	9.45576e-06	6.11085e-06	1.27969e-05	2.2161e-05	3.08428e-05	1.2979e-12	1.27304e-12
CUTAL	1.59725e-07	4.67162e-07	1.32548e-06	1.16124e-08	4.71938e-07	1.02796e-05	2.10127e-05	1.61096e-12	1.55505e-12	1.2979e-12	9.61073e-08
CX3CR1	0.000206246	1.1802e-05	4.02832e-06	1.17411e-06	6.99937e-06	3.65332e-06	2.61754e-06	5.18903e-06	8.51396e-06	2.82363e-06	1.27304e-12
CXADR	9.93438e-07	6.36594e-06	2.78672e-06	3.49892e-08	2.05386e-06	0.000341977	1.91173e-05	1.50762e-06	1.34277e-06	5.28819e-07	1.21977e-07
CXCL12	6.93487e-06	7.6988e-06	8.59395e-06	0.00535868	1.107e-05	1.53587e-05	4.68161e-05	1.56726e-05	8.58378e-06	0.0014657	0.00021303
CXCR3	5.30804e-06	0.000251609	1.04536e-05	1.30156e-12	3.71017e-06	1.21776e-06	8.60939e-06	4.06309e-05	0.000102671	1.2979e-12	1.27304e-12
CXCR4	0.00015836	0.000187607	0.000707612	3.26359e-07	2.01102e-05	1.13719e-05	2.01651e-05	5.34607e-05	9.87708e-05	3.37357e-07	9.81092e-07
CXCR5	8.96792e-07	1.00935e-05	0.000217925	1.30156e-12	2.25535e-06	3.41192e-07	2.70109e-06	3.92325e-06	3.41968e-07	1.2979e-12	1.27304e-12
CYB561	2.30372e-06	1.21495e-06	5.45772e-07	2.98536e-07	7.32702e-06	9.77584e-05	2.22808e-06	1.35724e-05	9.60427e-07	2.0844e-05	1.08899e-06
CYB561A3	5.15104e-07	5.96845e-07	3.66411e-06	1.17301e-06	4.08256e-07	7.8662e-07	7.24271e-07	1.26475e-06	1.71119e-05	4.17052e-07	3.50382e-07
CYB5A	0.000252514	0.000223591	0.000146892	0.000253656	0.000665235	0.00046833	0.005143	0.000371755	0.00018159	0.000729011	0.000305938
CYB5B	6.60409e-05	8.53315e-05	8.93243e-05	4.82678e-05	0.000140018	0.000125176	0.000440262	0.000144241	0.00011998	4.27142e-05	3.29402e-05
CYP11A1	1.13417e-08	5.20281e-07	4.9182e-07	3.52511e-09	4.77079e-07	1.31391e-12	1.24397e-12	1.96453e-06	7.31612e-07	1.2979e-12	1.27304e-12
CYP1A1	8.39767e-07	1.93887e-07	6.41603e-07	4.52197e-08	1.2663e-05	6.04479e-07	1.96918e-06	6.88768e-07	1.72248e-07	1.2979e-12	1.27304e-12
CYP1A2	5.32843e-07	1.47555e-06	1.28769e-06	6.84734e-08	1.05075e-06	1.29349e-07	9.40182e-05	7.56002e-07	3.00507e-07	1.15962e-07	3.8671e-08
CYP1B1	2.03328e-07	2.52608e-07	5.32615e-07	1.99457e-06	7.6815e-06	6.71453e-07	1.24397e-12	4.15026e-07	1.55505e-12	7.6778e-05	6.0399e-06
CYP26B1	5.57106e-05	1.26722e-05	2.5485e-05	4.04164e-07	0.00120787	1.46093e-05	6.67339e-05	7.06356e-05	5.39526e-05	2.16648e-06	4.81309e-07
CYP2A12	1.29202e-06	2.195e-06	4.62926e-06	1.41421e-07	4.74222e-07	2.69495e-07	0.000124654	1.61096e-12	1.55505e-12	8.49035e-08	1.27304e-12
CYP2A5	3.3246e-07	1.08643e-06	3.45092e-06	5.82507e-08	2.93159e-07	1.31391e-12	0.000111689	6.95728e-07	1.55505e-12	5.51277e-08	1.27304e-12
CYP2C29	1.12875e-06	2.01146e-06	4.02555e-06	8.27843e-08	1.88509e-06	3.50999e-07	0.000124752	1.44863e-06	1.01e-06	8.18157e-08	1.27304e-12
CYP2C37	2.5247e-07	1.79046e-07	2.04322e-07	6.05123e-09	2.95216e-07	1.31391e-12	3.88466e-05	5.93493e-07	1.53451e-06	4.20705e-08	1.27304e-12
CYP2C38	6.99382e-08	2.77407e-07	1.85938e-12	1.30156e-12	1.37408e-12	1.31391e-12	1.53275e-05	1.61096e-12	1.55505e-12	1.2979e-12	1.27304e-12
CYP2C50	9.29177e-07	2.50738e-06	3.42984e-06	1.00186e-07	1.08696e-06	3.42724e-07	0.000154258	1.23476e-07	6.01014e-07	3.14373e-08	1.27304e-12
CYP2C54	2.70747e-07	2.05482e-07	5.62287e-07	1.4622e-08	2.86326e-07	1.07546e-07	2.72201e-05	3.96448e-07	7.45926e-07	1.2979e-12	1.27304e-12
CYP2C67	3.80583e-07	9.96934e-07	5.32039e-07	3.55519e-08	9.93688e-08	1.28213e-07	6.60154e-05	7.81001e-07	1.55505e-12	6.83236e-08	6.9056e-08
CYP2C68	3.31942e-07	4.83397e-07	1.52491e-06	2.53639e-08	3.90552e-07	4.93262e-07	4.50168e-05	1.06549e-06	1.55505e-12	8.08729e-08	1.27304e-12
CYP2C70	7.78978e-07	1.09873e-06	2.6216e-06	7.75148e-08	3.07786e-07	1.19141e-06	9.45535e-05	5.22745e-07	8.89055e-07	2.15169e-07	1.27304e-12
CYP2D10	8.43963e-07	3.46148e-06	3.65655e-06	1.55941e-07	8.69355e-07	1.1355e-05	9.24419e-05	4.42147e-07	1.55505e-12	4.24028e-08	1.32207e-07
CYP2D26	1.81058e-06	2.78314e-06	7.37397e-06	1.64558e-07	1.07064e-06	9.13766e-07	0.000119845	1.60857e-06	1.32326e-06	1.16412e-07	1.52876e-07
CYP2D40	3.8334e-07	2.89579e-07	2.26839e-07	7.99922e-08	3.84979e-07	3.05632e-07	4.75616e-05	4.26593e-07	1.55505e-12	1.2979e-12	1.27304e-12
CYP2D9	1.4484e-06	2.6742e-06	2.28849e-06	6.42045e-07	1.72894e-06	1.81015e-06	0.000129362	6.86964e-07	9.2459e-07	6.39994e-07	8.69243e-08
CYP2E1	1.08204e-05	1.56955e-05	2.90454e-05	1.78385e-05	1.40392e-05	5.59195e-06	0.000891665	9.84751e-06	1.16546e-05	6.26998e-05	1.74371e-05
CYP2F2	8.67186e-07	9.98463e-07	4.39076e-06	1.27786e-07	6.76085e-07	9.18215e-07	7.63472e-05	8.19974e-07	6.29375e-07	5.62701e-07	6.94382e-07
CYP2J6	3.9637e-06	1.66961e-06	2.03312e-06	1.97721e-05	3.16286e-05	0.000173434	1.85737e-05	3.93469e-06	2.31091e-06	2.14457e-05	5.62295e-06
CYP2R1	2.73618e-06	2.26482e-06	5.66099e-06	1.8353e-06	1.45164e-06	1.20421e-06	1.24389e-05	1.92909e-06	3.57724e-06	1.90752e-06	6.61953e-07
CYP39A1	2.81279e-06	1.46659e-06	6.37015e-06	1.46146e-05	2.90711e-06	5.38392e-05	4.40649e-06	2.80012e-06	4.18182e-07	1.52378e-05	1.77385e-05
CYP3A11	7.22729e-06	1.34458e-05	2.24267e-05	3.36486e-07	4.2303e-06	5.22536e-06	0.000567266	4.35954e-06	2.11535e-06	4.64922e-07	4.03413e-07
CYP3A13	3.56308e-07	5.15185e-07	7.05331e-07	3.88532e-08	2.81718e-07	1.07059e-05	2.69477e-05	4.68769e-07	1.55505e-12	8.82149e-08	1.27304e-12
CYP3A25	9.99185e-07	1.33555e-06	4.51018e-06	6.4877e-08	1.39709e-06	5.17949e-07	8.64847e-05	1.03276e-06	1.87349e-06	1.2979e-12	5.0284e-08
CYP4A10	3.78276e-07	5.36366e-07	2.14654e-06	3.4e-08	6.36061e-07	1.58669e-07	3.18553e-05	1.61096e-12	1.55505e-12	5.55674e-08	1.27304e-12
CYP4A12A	2.04765e-07	1.75695e-12	3.88832e-07	2.55705e-08	3.56645e-07	1.16271e-06	3.20092e-05	2.65394e-07	1.55505e-12	9.44487e-08	1.27304e-12
CYP4A14	1.84317e-07	4.97001e-07	1.77863e-07	1.35081e-08	6.92833e-07	1.31391e-12	1.24813e-05	3.74118e-07	1.55505e-12	6.58772e-08	1.27304e-12
CYP4B1	8.53063e-05	1.07125e-05	1.44628e-05	2.89598e-05	0.000592614	1.01476e-05	1.74702e-05	4.27777e-05	3.19613e-05	5.90934e-06	7.2778e-06
CYP4F14	2.51171e-07	4.48168e-07	1.06644e-06	3.47385e-08	8.31228e-07	0.000114137	5.11013e-05	1.75331e-06	1.55505e-12	3.1423e-07	1.53798e-06
CYP4F15	6.22969e-07	1.02804e-06	1.52641e-06	1.02553e-08	4.34062e-07	1.0263e-05	3.28171e-05	7.17545e-07	9.19234e-07	1.2979e-12	1.27304e-12
CYP4F18	0.00012417	4.58662e-06	0.000191626	4.14486e-08	4.07742e-06	3.09135e-06	1.12876e-05	3.6038e-05	4.92526e-05	1.11297e-07	6.30626e-08
CYP8B1	2.10206e-07	7.97487e-07	1.55641e-07	4.16014e-08	6.53255e-07	2.53119e-07	2.61092e-05	1.61096e-12	1.55505e-12	1.04922e-07	8.6199e-08
CYSTM1	1.2714e-05	5.08018e-06	6.1887e-06	2.58178e-06	7.82342e-05	0.000791499	7.27252e-05	1.36496e-05	8.89006e-06	8.1366e-05	0.000344988
CYYR1	5.08579e-05	7.03232e-06	1.2032e-05	6.96241e-08	0.000596908	8.39623e-06	2.58962e-05	4.39216e-05	2.53345e-05	1.2979e-12	1.27304e-12
D130020L05RIK	1.7559e-06	1.90355e-06	1.98774e-06	2.91869e-06	3.11961e-06	6.64292e-06	3.57712e-05	2.06802e-06	2.27176e-06	2.77241e-06	4.29826e-06
D1ERTD622E	7.69349e-05	4.23139e-05	0.00010437	5.63755e-05	3.32154e-05	4.40086e-05	1.98246e-05	2.37347e-05	6.86816e-05	5.89708e-06	1.72248e-05
D430019H16RIK	1.80661e-07	1.38462e-06	1.00237e-07	3.36596e-05	4.45557e-07	1.31391e-12	1.24397e-12	2.542e-06	7.48014e-07	2.67161e-06	2.98422e-07
D630003M21RIK	6.44306e-08	6.1682e-07	1.85938e-12	4.80479e-07	5.86455e-08	1.04897e-05	9.55781e-07	4.25176e-07	1.55505e-12	2.39221e-05	8.63027e-07
D630024D03RIK	2.95919e-08	6.63731e-08	5.56636e-08	2.33503e-08	1.6687e-07	1.33556e-05	3.57885e-06	1.61096e-12	1.50738e-06	3.55728e-07	1.40809e-06
D630033O11RIK	4.11248e-07	1.31736e-07	3.53178e-07	0.000119854	4.52727e-07	1.12593e-07	1.30311e-07	4.47184e-07	1.07105e-06	2.01133e-05	3.4933e-06
D630045J12RIK	6.98866e-08	4.08137e-08	1.85938e-12	1.60297e-06	4.20637e-07	2.97381e-05	8.21688e-08	1.53581e-07	4.53686e-07	3.41866e-06	9.53664e-07
D930015E06RIK	1.35208e-10	1.75695e-10	1.85938e-10	5.82079e-06	1.37408e-10	1.31391e-10	1.24397e-10	1.61096e-10	1.55505e-10	6.89215e-06	2.72935e-05
DAB2	0.000149435	1.23714e-05	2.17725e-05	1.31857e-05	0.000819876	3.95987e-05	4.77205e-05	6.14488e-05	2.92942e-05	5.88476e-05	6.38205e-06
DACT2	6.32764e-08	4.87433e-07	2.05544e-07	3.16258e-07	1.37408e-12	7.16285e-06	3.72785e-06	1.61096e-12	1.55505e-12	2.51332e-05	5.47713e-07
DAGLA	2.08298e-06	3.72333e-07	1.20903e-07	1.33321e-05	5.06665e-07	4.92242e-06	1.32275e-06	1.61096e-12	1.55505e-12	6.00678e-06	1.86843e-06
DAGLB	8.91418e-05	1.33532e-05	2.01402e-05	1.3007e-05	1.80205e-05	1.06488e-05	5.21619e-06	1.12074e-05	5.11289e-06	3.77679e-05	1.05491e-05
DALRD3	1.76131e-05	3.68942e-05	5.03545e-05	2.68147e-05	2.30155e-05	0.000109646	2.51601e-05	1.99734e-05	3.34471e-05	3.9956e-05	4.01345e-05
DBNDD2	9.89162e-06	5.08329e-06	3.23107e-06	7.85278e-06	2.27854e-05	1.60231e-05	3.36335e-06	3.48187e-06	4.44151e-07	1.34849e-05	6.1759e-05
DBP	7.01151e-06	1.98036e-05	2.09639e-05	2.11349e-05	1.7111e-05	2.68611e-05	6.79748e-06	1.76656e-05	1.60161e-05	2.00507e-05	9.00487e-05
DCAF11	4.01286e-05	5.53478e-05	6.74567e-05	4.07007e-05	4.3451e-05	9.1362e-05	0.00019486	6.58788e-05	6.18961e-05	4.25718e-05	6.67281e-05
DCAF12L1	2.2054e-07	1.45869e-07	1.94198e-07	7.3635e-06	1.97666e-06	2.24596e-05	6.02211e-06	1.61096e-12	1.72248e-07	1.19603e-06	9.67286e-08
DCDC2A	8.77979e-07	1.01492e-06	1.56619e-06	5.08099e-05	2.31409e-06	0.000514042	5.70718e-06	3.75582e-06	1.453e-06	1.94277e-07	1.27304e-12
DCHS1	1.61384e-05	1.43113e-06	3.9067e-06	8.94249e-06	8.94333e-05	1.55839e-06	3.13871e-06	5.47037e-06	6.35694e-06	2.20679e-05	2.11755e-06
DCK	9.42245e-05	2.84645e-05	6.67093e-05	5.58796e-06	2.65524e-05	7.16629e-06	1.19718e-05	2.29058e-05	3.05596e-05	2.8984e-06	4.08962e-06
DCLRE1A	9.69789e-06	4.62443e-06	1.64576e-06	9.59214e-06	1.06024e-05	7.39325e-05	1.65589e-05	5.42722e-06	4.01894e-06	6.42608e-06	6.76827e-06
DCXR	4.38017e-05	2.02841e-05	1.72956e-05	2.75778e-05	1.79503e-05	3.83065e-05	0.000232861	2.2882e-05	3.52678e-05	2.5917e-05	2.45343e-05
DDAH1	7.28855e-06	1.89679e-06	4.43077e-06	5.57318e-06	8.70608e-05	4.53357e-05	0.000305616	7.71526e-06	2.2964e-06	3.20916e-07	2.50702e-06
DDC	7.76061e-07	1.68741e-05	1.37241e-06	4.93222e-07	1.82869e-06	4.72019e-07	8.70267e-05	2.06509e-07	5.5882e-07	1.77408e-06	2.17678e-07
DDHD1	8.57762e-05	3.42749e-05	4.05391e-05	8.96446e-06	2.66834e-05	1.92888e-05	1.95387e-05	1.42843e-05	1.46425e-05	9.3174e-06	5.46634e-06
DDIT4	3.61808e-05	5.97998e-05	2.60728e-05	4.01516e-05	8.08271e-05	3.9866e-05	8.30944e-06	4.54504e-05	5.25497e-05	5.87124e-05	0.000194451
DDIT4L	1.28334e-06	2.10574e-06	3.40801e-06	3.41932e-08	4.81189e-06	0.000785853	4.50664e-06	5.32268e-06	1.08477e-06	9.49171e-06	0.000131816
DDO	2.00152e-07	2.02467e-07	1.85938e-12	3.79693e-07	6.56003e-08	2.95118e-05	9.80508e-06	1.61096e-12	1.55505e-12	4.46469e-06	7.73057e-06
DDT	6.45559e-05	0.000106126	9.92547e-05	6.92421e-05	4.70255e-05	0.00021937	0.00182349	0.000131973	0.000112645	8.72202e-05	0.000116272
DDX51	8.92379e-06	9.1454e-06	1.19681e-05	6.36358e-06	1.20731e-05	1.10597e-05	6.75187e-06	7.79187e-06	2.45548e-05	7.04744e-06	4.93308e-06
DDX60	3.59908e-05	2.54386e-05	8.66869e-06	2.3726e-05	1.78337e-05	1.09426e-05	8.91526e-06	4.70356e-07	3.99328e-06	5.97291e-06	2.04041e-06
DECR1	2.01651e-05	1.47012e-05	1.22675e-05	5.38769e-05	2.41727e-05	8.77583e-05	0.000331163	1.61125e-05	2.76783e-05	4.75032e-05	3.83173e-05
DECR2	1.07188e-05	1.33722e-05	8.43385e-06	5.18522e-05	1.72101e-05	4.45844e-05	0.000180689	1.90662e-05	1.58574e-05	2.18572e-05	2.61595e-05
DEDD2	1.91369e-05	9.51166e-05	8.72461e-05	8.40074e-06	1.2407e-05	2.86166e-05	2.1724e-05	5.83677e-05	6.35158e-05	1.0297e-05	9.90429e-06
DEFB1	3.92348e-08	3.67715e-08	1.85938e-12	1.30156e-12	1.0836e-07	2.74018e-07	1.78618e-05	8.80444e-08	1.55505e-12	1.2979e-12	1.27304e-12
DEGS1	0.000254074	9.77241e-05	9.42296e-05	0.000245883	0.000994979	0.000217963	6.48353e-05	0.000176539	0.000145558	0.000186048	0.000145652
DEGS2	3.50126e-07	3.63285e-07	4.58721e-07	4.02314e-08	2.6619e-07	4.61576e-05	1.22754e-06	1.61096e-12	3.31612e-07	3.9108e-08	1.2348e-07
DEK	0.000185875	0.000294735	0.000287822	0.000184063	0.00027467	0.000222729	9.56013e-05	2.92885e-05	0.000262703	0.000147188	0.00024141
DENND2A	9.1149e-06	8.56927e-07	1.52154e-06	0.000100133	4.46184e-05	1.29516e-05	6.14709e-06	7.19187e-06	1.13694e-06	3.60482e-05	8.69359e-06
DENND2C	4.79413e-06	8.80031e-07	6.84846e-07	2.91571e-07	4.8491e-05	2.62883e-06	3.939e-06	3.4826e-06	4.0315e-06	4.49722e-07	2.78055e-07
DENND2D	6.73006e-06	4.3817e-05	2.17304e-05	5.96039e-06	1.75691e-05	1.1932e-05	6.88189e-06	1.27415e-05	7.77923e-06	5.84121e-07	1.27304e-12
DENND4A	4.42995e-05	0.000268324	0.00034126	3.96715e-06	1.46324e-05	1.68999e-05	2.75781e-05	6.65691e-05	4.45824e-05	1.35359e-05	4.46356e-06
DEPDC5	1.37371e-05	1.94165e-05	4.27878e-05	7.99393e-06	1.65767e-05	1.31673e-05	1.044e-05	1.09875e-05	1.17283e-05	7.14016e-06	7.6767e-06
DEPDC7	9.49631e-06	3.81566e-07	1.85938e-12	9.68e-07	8.8531e-07	2.80023e-06	4.13698e-05	7.30801e-07	1.55505e-12	1.99399e-06	2.35069e-07
DERL1	0.000156139	0.000119001	0.00011847	0.000148324	0.000139885	9.54934e-05	7.87013e-05	0.000741001	0.000157712	0.000213544	8.47928e-05
DERL3	1.90744e-06	2.01272e-06	4.42968e-06	5.06943e-06	3.33093e-06	2.29456e-06	7.44496e-06	0.00111855	4.21161e-06	3.97536e-06	1.78052e-06
DES	7.7292e-07	4.04647e-07	2.83299e-07	0.000478694	1.64041e-06	6.89235e-07	4.63953e-07	2.61282e-07	1.55505e-12	0.000156876	0.00217986
DESI1	2.57399e-05	6.21046e-05	3.85187e-05	3.62954e-05	4.47673e-05	2.59889e-05	5.88974e-05	0.000199819	6.45729e-05	2.99286e-05	1.79209e-05
DFNA5	1.35208e-10	1.75695e-10	1.85938e-10	1.77077e-05	1.37408e-10	1.31391e-10	1.24397e-10	1.61096e-10	1.55505e-10	5.1727e-05	1.21296e-05
DGAT1	1.58489e-05	4.67581e-05	1.8834e-05	1.98297e-05	1.90772e-05	2.78385e-05	1.04756e-05	1.85297e-05	1.99618e-05	1.9783e-05	1.21964e-05
DGKH	1.99073e-05	1.42074e-05	9.08349e-06	2.14174e-06	2.93303e-05	4.89358e-06	3.77246e-06	3.28529e-06	3.20988e-06	4.60194e-07	1.68499e-06
DHDDS	2.20046e-05	1.55399e-05	1.41328e-05	2.4073e-05	2.73743e-05	2.49217e-05	1.78995e-05	6.86426e-05	2.67105e-05	2.8521e-05	1.91198e-05
DHDH	1.05146e-05	2.6462e-06	5.15143e-06	8.69065e-06	9.29304e-06	1.10654e-05	0.000141761	2.78399e-06	6.38169e-06	4.54629e-06	2.73279e-06
DHFR	7.28722e-06	8.92272e-06	8.08264e-06	1.24416e-05	4.98675e-06	9.40826e-06	0.000120153	6.95882e-06	3.30238e-06	9.22201e-06	5.82981e-06
DHRS11	4.42381e-06	1.08965e-05	6.24376e-06	4.32883e-06	2.19067e-06	8.01507e-06	3.31118e-05	8.47726e-06	5.95291e-06	6.08414e-06	3.67911e-06
DHRS4	2.92886e-05	2.026e-05	2.59037e-05	4.74433e-05	1.84307e-05	6.92763e-05	0.000407842	3.36617e-05	2.54893e-05	4.22258e-05	3.02827e-05
DHRS7	5.34392e-05	6.84639e-05	2.85621e-05	9.85727e-05	0.000102764	8.46618e-05	2.01089e-05	8.58963e-05	6.18795e-05	0.000153724	8.27111e-05
DHRS9	2.15276e-06	2.40787e-07	2.2207e-07	1.30156e-12	1.00453e-07	1.01607e-07	1.70741e-06	1.76963e-07	7.5265e-07	1.20908e-06	1.349e-07
DHTKD1	1.97435e-07	4.16957e-07	1.98888e-06	1.02723e-06	7.12765e-07	3.27957e-06	1.67447e-05	3.87574e-06	1.55505e-12	1.82148e-06	3.54423e-07
DIO1	2.84597e-07	1.56499e-07	7.21005e-07	7.7598e-08	3.27674e-07	8.37288e-06	3.90162e-05	1.61096e-12	1.55505e-12	3.01906e-08	1.27304e-12
DIP2A	6.62897e-06	8.9481e-06	5.29279e-06	1.21772e-05	3.36581e-05	1.38097e-05	1.27067e-06	4.52211e-06	1.4145e-06	9.93315e-06	7.73289e-06
DIRC2	3.27188e-05	1.34414e-05	1.50616e-05	2.52114e-05	5.10617e-05	3.83338e-05	7.23093e-06	3.1485e-05	0.000231049	3.49297e-05	2.47634e-05
DISP2	8.17063e-07	7.26122e-08	9.38119e-08	3.38341e-05	3.81529e-06	1.22579e-07	1.20752e-06	1.61096e-12	1.09073e-06	6.0215e-08	1.00295e-07
DIXDC1	3.50891e-07	2.0042e-07	6.10741e-07	4.64534e-06	4.67596e-07	7.99268e-05	1.23762e-05	9.75427e-07	1.62904e-06	9.63655e-06	1.7668e-05
DLC1	5.88686e-05	1.00598e-05	1.55582e-05	0.0001451	0.000936979	0.000142919	4.80668e-05	6.579e-05	2.95107e-05	0.000120129	0.00013362
DLG3	1.93611e-06	7.02562e-06	5.53839e-06	7.92902e-06	1.10425e-06	2.01879e-05	8.49308e-06	3.5762e-06	1.08148e-06	5.6798e-06	7.80706e-06
DLGAP5	3.72758e-06	9.42802e-06	3.90499e-06	1.85484e-05	5.25673e-07	2.18014e-07	3.09016e-06	1.35052e-06	1.23455e-06	7.95336e-08	1.27304e-12
DLK1	1.35208e-12	4.31847e-06	4.52999e-08	1.63843e-06	1.37408e-12	1.31391e-12	1.24397e-12	1.61096e-12	1.55505e-12	4.81861e-05	3.00996e-06
DLL1	5.20987e-06	3.1428e-06	9.95549e-07	2.44514e-07	3.68288e-05	5.94434e-06	2.32469e-06	2.89555e-06	1.3752e-05	1.46406e-06	1.29751e-06
DLL4	3.91097e-05	2.98621e-06	5.21685e-06	4.29104e-06	0.000205387	4.0349e-06	6.79294e-06	1.11595e-05	2.64714e-05	8.60733e-08	2.2154e-07
DMBT1	7.07232e-08	8.19568e-08	1.85938e-12	6.8538e-09	1.37408e-12	2.47223e-05	1.24397e-12	1.61096e-12	1.55505e-12	1.2979e-12	1.27304e-12
DMD	9.16694e-06	2.80319e-06	4.09024e-06	7.73536e-05	8.97088e-05	2.90313e-05	1.26371e-05	8.16895e-06	3.15106e-06	3.6125e-05	0.000181763
DMGDH	6.86631e-07	1.21008e-06	2.35195e-06	1.30156e-12	5.97212e-07	9.05808e-07	0.000110825	8.62731e-07	4.18008e-07	1.2979e-12	1.27304e-12
DMKN	5.09265e-06	2.69583e-07	1.85938e-12	2.73362e-07	1.06654e-07	7.09626e-07	3.0891e-07	1.61096e-12	1.55505e-12	1.11058e-05	4.1567e-07
DMPK	0.000128522	1.83161e-05	1.87998e-05	4.08987e-05	3.92097e-05	1.19701e-05	3.31028e-05	1.28435e-05	6.42536e-06	5.85704e-05	0.000263405
DMWD	2.9023e-05	3.99777e-06	6.91603e-06	3.33618e-05	9.82195e-05	3.05829e-05	1.71803e-05	1.18006e-05	2.60566e-05	1.64832e-05	2.05471e-05
DMXL1	4.68555e-05	7.00661e-05	0.000298514	2.11033e-05	5.41401e-05	4.62775e-05	2.07083e-05	5.11539e-05	9.54855e-05	2.54648e-05	2.43801e-05
DMXL2	1.04836e-05	2.27404e-06	1.99609e-06	3.78746e-06	3.184e-05	5.76803e-06	1.3709e-05	1.03354e-05	1.83462e-06	6.1569e-06	4.62691e-06
DNA2	2.405e-05	1.97102e-06	1.21378e-06	1.01412e-06	3.36413e-06	1.73453e-06	7.52101e-06	4.44992e-06	4.43576e-07	3.54046e-07	6.3622e-07
DNAJB11	0.000121781	0.000114157	0.000106606	0.000147331	0.000105612	9.31789e-05	7.66906e-05	0.000835106	0.000169539	0.000206275	6.73806e-05
DNAJB9	5.5426e-05	4.5516e-05	5.04072e-05	7.79513e-05	6.59137e-05	6.53045e-05	3.38634e-05	0.000454699	0.000108275	0.000131709	6.32863e-05
DNAJC1	5.8507e-05	0.000145503	4.58203e-05	7.74447e-05	9.87506e-05	0.000319828	2.26614e-05	0.00012551	9.38675e-05	9.97242e-05	5.66346e-05
DNAJC3	0.00016935	0.000248273	0.000108539	0.000347276	0.000336807	0.000214438	9.05765e-05	0.00182895	0.000304705	0.000362782	0.000110396
DNAJC7	0.000121789	0.000140849	0.000386437	7.79086e-05	0.000115482	0.000117332	4.77469e-05	0.000291045	0.00175348	5.78035e-05	6.42072e-05
DNASE1L3	0.000247599	4.50953e-05	8.69138e-05	3.13966e-07	0.00383873	5.42791e-05	0.000188384	0.000274469	0.000157353	8.90889e-08	6.23668e-08
DNM1	1.90141e-07	1.6191e-07	1.17591e-06	1.53115e-06	4.26105e-08	1.74982e-06	1.54247e-06	1.61096e-12	1.55505e-12	3.41584e-05	4.23275e-06
DNM3	9.828e-07	4.6626e-07	6.69796e-06	1.56207e-06	5.68655e-06	7.62924e-07	1.07351e-07	0.000142946	1.55505e-12	2.11477e-05	5.18433e-06
DNTT	2.47276e-06	1.38011e-06	1.85938e-12	3.99026e-08	5.9948e-07	7.01826e-07	7.23299e-06	1.61096e-12	0.000238154	1.2979e-12	1.27304e-12
DOCK1	3.45282e-05	2.74461e-06	2.8647e-06	2.5913e-05	0.000150943	4.56758e-05	1.56612e-05	7.09632e-06	8.41528e-06	2.41123e-05	2.18623e-05
DOCK5	2.18233e-05	3.42506e-05	2.58857e-06	1.61855e-07	4.27033e-06	1.19399e-05	8.90129e-06	8.89835e-07	2.41161e-06	1.91205e-06	2.69348e-06
DOCK6	2.32131e-05	6.05688e-06	1.34244e-05	3.76438e-05	0.000121788	9.48904e-06	1.82187e-05	1.69028e-05	1.1681e-05	1.49183e-05	4.22342e-05
DOCK9	1.13293e-05	1.52484e-05	1.32649e-05	9.36268e-06	8.39103e-05	1.97666e-05	1.29911e-05	1.52161e-05	5.8e-06	1.26934e-05	4.64351e-06
DPAGT1	3.24562e-05	1.30367e-05	1.48698e-05	2.11984e-05	0.000128254	2.14822e-05	2.11746e-05	6.3719e-05	2.67413e-05	2.54476e-05	8.80796e-06
DPEP1	3.63438e-08	1.91578e-07	1.85938e-12	5.78254e-06	2.9745e-08	1.31391e-12	1.24397e-12	1.23476e-07	1.55505e-12	0.000642883	4.39429e-05
DPP4	6.62207e-05	3.66256e-05	7.41104e-05	5.76846e-08	0.000529782	4.43148e-05	4.95207e-05	5.43308e-05	7.53065e-05	1.49586e-05	8.79072e-07
DPT	1.04175e-06	3.74754e-07	1.42679e-06	0.000100754	4.58099e-07	5.60485e-07	9.77747e-07	6.52277e-07	4.18182e-07	0.00288351	0.000191884
DPY19L4	2.57177e-05	1.67933e-05	1.56351e-05	1.65023e-05	0.000121495	2.58741e-05	1.42114e-05	2.19878e-05	2.98038e-05	1.29338e-05	1.26242e-05
DPYD	6.2505e-07	2.42601e-06	1.51714e-06	6.78936e-07	9.87424e-07	1.45287e-05	0.000151032	1.32733e-06	1.55505e-12	6.0954e-06	3.43729e-07
DPYS	2.71683e-06	2.53862e-06	4.06251e-06	3.23663e-08	3.5623e-07	4.21357e-06	0.000245682	3.40305e-07	1.71672e-07	1.12682e-07	1.58217e-07
DSC2	1.54626e-07	8.81671e-07	1.51675e-07	1.30156e-12	1.72045e-07	5.52937e-05	9.58465e-06	1.61096e-12	7.00552e-07	1.03612e-07	1.27304e-12
DSG1C	1.35208e-12	6.4877e-08	5.70063e-08	1.30156e-12	1.37408e-12	1.3272e-05	5.61984e-06	1.61096e-12	1.55505e-12	1.2979e-12	1.27304e-12
DSG2	8.82851e-07	8.72587e-07	6.27108e-07	8.73613e-07	1.81702e-06	0.000634402	1.31152e-05	2.66807e-06	8.26169e-07	1.41074e-07	1.27304e-12
DSN1	1.32695e-06	4.96657e-06	3.61782e-06	4.18725e-06	7.73303e-07	1.35597e-06	1.01489e-06	1.90663e-06	7.28429e-07	1.1979e-06	1.6734e-06
DSP	5.51704e-07	1.35107e-06	1.65253e-06	1.30156e-12	1.16454e-06	0.0001783	2.97281e-05	1.06332e-06	1.18277e-06	2.76607e-08	5.95923e-08
DST	3.48893e-05	2.02485e-05	4.48035e-06	5.27995e-05	5.8987e-05	2.90347e-05	5.08549e-05	9.32082e-06	3.93259e-05	0.00010889	0.000240527
DSTN	0.000171253	4.32045e-05	3.61192e-05	0.000351194	0.000433597	0.000669936	0.00045191	8.93679e-05	5.65817e-05	0.000861725	0.00478128
DTL	4.47871e-06	8.54727e-06	4.62098e-06	6.38748e-06	1.40425e-06	1.69181e-06	7.4729e-08	1.46033e-05	7.44714e-06	1.528e-06	6.9042e-07
DTNA	7.75785e-08	2.49966e-08	1.85938e-12	1.73928e-06	8.9505e-08	2.3984e-05	1.24397e-12	1.61096e-12	6.56381e-07	4.84862e-06	5.3707e-05
DTX2	1.75536e-05	1.93066e-05	2.17671e-05	2.65269e-05	1.79526e-05	1.58802e-05	4.47208e-06	2.85962e-05	8.12356e-05	2.05635e-05	2.56205e-05
DUSP1	0.000954088	0.000552706	0.000173311	0.00108169	0.00135048	0.000598116	0.000174982	0.000212505	0.000126578	0.00176472	0.00159227
DUSP28	6.59317e-06	1.17418e-05	1.46894e-05	1.2581e-05	7.89826e-06	2.12647e-05	1.73209e-05	7.14237e-06	5.16923e-05	1.79062e-05	1.89801e-05
DUSP3	0.000212995	1.88835e-05	5.72948e-05	8.63823e-05	0.000922983	7.48222e-05	0.000102674	8.48734e-05	4.5088e-05	0.000127689	0.000213757
DUSP4	1.73798e-06	1.18568e-05	1.05194e-05	6.76691e-06	9.67043e-06	6.80348e-06	1.5127e-06	3.98416e-05	5.81109e-06	4.94947e-06	1.35503e-05
DUT	2.75362e-05	0.000124764	7.90921e-05	8.42313e-05	8.50695e-05	5.54738e-05	4.20532e-05	6.0948e-05	4.52284e-05	6.16204e-05	3.29055e-05
DYNC1I2	0.000143095	0.000153416	0.000140907	0.000175724	0.000462542	0.000221546	9.73827e-05	9.30526e-05	0.000136567	0.00015267	0.000197471
DYNC2LI1	1.97858e-06	1.76491e-06	2.32877e-06	3.46318e-05	1.02125e-06	0.000151659	3.11056e-06	1.84806e-06	6.27582e-06	3.58614e-05	3.1316e-05
DYSF	2.34464e-05	1.90366e-06	3.4173e-06	2.97642e-06	7.96871e-05	2.67241e-06	8.645e-06	6.58172e-06	5.21191e-06	1.62304e-06	1.51734e-05
E030030I06RIK	8.44511e-06	1.29036e-05	1.91211e-05	1.04601e-05	8.6974e-06	7.04465e-06	2.18849e-05	2.90273e-05	4.24046e-06	1.13046e-06	1.42502e-06
E2F7	3.6879e-06	1.20645e-06	7.2715e-08	5.91635e-06	1.24161e-05	5.43938e-07	4.27672e-07	2.75243e-06	1.55505e-12	2.86413e-07	1.35692e-07
E2F8	3.91153e-06	2.8317e-07	1.96915e-07	4.22744e-06	5.63566e-07	1.8025e-07	1.22276e-06	9.54994e-07	7.11118e-07	2.9562e-08	1.27304e-12
EAF1	2.8117e-05	2.93775e-05	3.02575e-05	1.26311e-05	6.14466e-05	1.79385e-05	2.66016e-05	2.15138e-05	1.98387e-05	9.3983e-06	6.0218e-06
EAF2	9.92399e-07	1.04136e-06	9.89045e-06	7.7529e-07	2.49354e-06	1.4598e-05	2.66293e-07	0.00055371	3.73744e-06	7.01364e-07	2.35127e-06
EAR2	0.000388975	6.94922e-06	6.82867e-06	3.62813e-08	1.01529e-05	5.58251e-06	1.47595e-05	9.31572e-06	8.45307e-06	3.24888e-07	1.27304e-12
EBF1	7.4611e-06	8.87211e-06	0.0031532	2.53718e-06	1.19983e-05	2.28844e-05	4.57531e-05	0.00018627	9.73314e-06	0.000627242	0.000736316
EBF3	2.41664e-07	1.75695e-12	1.85938e-12	8.18674e-08	1.61795e-06	1.31391e-12	1.24397e-12	1.61096e-12	1.55505e-12	4.11376e-06	2.60378e-07
ECE1	0.000100963	2.34983e-05	2.22152e-05	0.000203328	0.000594453	5.92425e-05	4.78913e-05	4.45123e-05	5.0803e-05	9.49783e-05	3.28492e-05
ECH1	0.000100761	0.000163347	9.48972e-05	0.000235232	7.16294e-05	0.000326297	0.000721583	8.71583e-05	0.000331336	0.000215928	0.000337917
ECHDC1	7.9377e-06	1.42717e-05	1.07026e-05	1.28181e-05	1.16106e-05	3.79951e-05	0.000124466	1.57881e-05	8.22005e-06	1.7325e-05	1.35984e-05
ECHDC3	1.06444e-06	8.3876e-07	2.19808e-06	8.26809e-06	9.45126e-07	5.042e-05	0.000150692	3.19235e-06	3.8112e-07	8.72062e-06	6.99358e-06
ECHS1	0.000112098	6.17236e-05	5.32635e-05	9.14874e-05	5.97783e-05	0.000210931	0.000626966	2.77189e-05	5.18693e-05	9.16676e-05	0.000138185
ECI1	3.25367e-05	6.64725e-05	8.14585e-05	3.8679e-05	3.44702e-05	0.000164277	0.000425029	5.43136e-05	2.21819e-05	6.64993e-05	6.59958e-05
ECM1	4.66346e-05	1.74129e-05	1.4612e-05	0.00695984	7.08368e-05	9.65741e-06	1.30881e-05	2.03011e-05	1.43661e-05	0.000734803	0.000448035
ECM2	3.37013e-06	2.85172e-07	1.17127e-06	1.69456e-05	2.23986e-05	4.3029e-07	4.01562e-07	3.54743e-06	2.47647e-06	0.000245899	7.74717e-05
ECT2	1.82581e-06	3.42312e-06	2.60798e-06	1.6529e-05	1.1947e-06	3.19156e-06	4.83726e-06	2.76637e-06	5.45593e-07	2.0818e-07	2.03419e-07
EDEM1	0.000104198	9.82162e-05	6.29708e-05	5.79904e-05	4.94905e-05	2.91679e-05	4.77285e-05	0.00231313	0.000146202	4.26748e-05	1.63368e-05
EDEM2	5.44695e-05	2.99257e-05	4.02223e-05	5.29707e-05	3.09257e-05	3.61049e-05	2.70428e-05	0.000757862	0.000148651	3.32692e-05	3.16172e-05
EDEM3	1.33169e-05	1.77106e-05	1.88444e-05	1.60889e-05	2.92126e-05	1.31127e-05	8.47673e-06	9.29793e-05	3.4761e-05	1.26335e-05	8.2285e-06
EDN1	1.09952e-05	1.43333e-06	1.25036e-06	5.3261e-06	8.68878e-05	1.50944e-05	2.73313e-06	2.4616e-06	3.52601e-06	2.10392e-05	2.29311e-06
EDNRB	4.75154e-05	2.94134e-06	5.45443e-06	0.000740208	0.000173085	4.1627e-06	9.05702e-06	9.45401e-06	7.94995e-06	1.49641e-05	4.56285e-05
EEF1A2	4.82643e-08	1.75695e-12	1.85938e-12	6.28392e-08	1.37408e-12	1.31391e-12	1.24397e-12	1.61096e-12	1.55505e-12	9.21528e-06	3.68164e-05
EFEMP2	7.3919e-06	2.92042e-06	2.27454e-06	0.000705249	3.10367e-05	8.7894e-05	2.67116e-07	4.86566e-06	9.59153e-07	0.000215636	0.000179502
EFHD1	4.52337e-08	4.60177e-08	1.4041e-07	1.58283e-07	2.70555e-07	3.45641e-05	1.24397e-12	1.12655e-06	1.55505e-12	3.33366e-05	8.56345e-05
EFNA1	2.87976e-05	3.27782e-06	6.10311e-06	9.33925e-07	0.000144501	6.21566e-05	3.56834e-05	1.57881e-05	4.72206e-06	1.69337e-05	1.23547e-05
EFNA5	1.08886e-07	1.52874e-07	2.02647e-07	8.91062e-05	2.36969e-07	1.41419e-05	6.36507e-06	1.61096e-12	7.44659e-06	4.14286e-05	1.20374e-05
EFNB1	8.12655e-05	9.62373e-06	8.9171e-06	7.62595e-05	0.0004712	5.32644e-05	2.65773e-05	2.58819e-05	1.42508e-05	3.95815e-05	1.56823e-05
EFNB2	3.81952e-05	1.90018e-06	6.01489e-06	6.96817e-07	0.000158443	1.91761e-05	1.09459e-05	8.39465e-06	4.27544e-06	2.4485e-06	2.70991e-05
EGFL7	0.000178043	3.40737e-05	5.7602e-05	0.000116942	0.00148984	8.28037e-05	0.000109769	0.000122336	7.79487e-05	1.59316e-06	1.09074e-06
EGFLAM	1.05642e-07	2.40839e-08	2.83936e-07	9.10073e-07	6.52623e-07	6.20821e-05	1.24397e-12	6.09603e-07	1.55505e-12	1.24653e-05	2.44674e-05
EGFR	5.81748e-07	5.80499e-07	1.40047e-06	2.83199e-05	1.43484e-06	2.60519e-05	1.656e-05	1.33686e-06	1.44937e-05	7.88742e-05	8.06295e-06
EHD1	0.00011948	5.01847e-05	8.90224e-05	7.75815e-05	8.44286e-05	3.52122e-05	6.62828e-05	5.94582e-05	4.05193e-05	8.90684e-05	0.000147186
EHD3	0.000190946	0.00011914	9.76277e-05	0.000692833	0.00452684	6.56281e-05	0.000180012	0.00032524	0.000157678	1.44857e-05	4.74391e-05
EHF	2.93093e-06	4.37426e-07	1.13652e-06	1.30156e-12	3.72461e-07	0.000174109	1.24397e-12	5.76282e-07	1.55505e-12	1.2979e-12	1.27304e-12
EHHADH	2.97822e-06	6.77968e-06	6.10638e-06	6.35355e-07	6.73152e-06	1.80882e-05	0.000125576	8.59467e-06	2.23373e-06	1.15683e-06	7.19404e-07
ELANE	1.11715e-06	6.59288e-06	1.85938e-12	4.98256e-08	1.28227e-07	1.31391e-12	3.91023e-07	9.8588e-08	1.55505e-12	1.2979e-12	1.27304e-12
ELF3	1.72053e-07	9.53628e-08	1.85938e-12	1.30156e-12	3.12406e-07	6.62336e-05	7.21378e-06	1.61096e-12	1.55505e-12	7.52059e-08	7.02751e-08
ELK3	9.93308e-05	7.76728e-05	5.19105e-05	3.90253e-05	0.000728607	3.04638e-05	3.9575e-05	6.91689e-05	6.31908e-05	3.39101e-05	3.27916e-05
ELL	1.57248e-05	2.49716e-05	1.66962e-05	1.56482e-05	2.80925e-05	1.57957e-05	2.02232e-05	1.55499e-05	1.575e-05	1.51168e-05	2.29308e-05
ELL2	3.35239e-05	1.99358e-05	3.11021e-05	4.67826e-06	1.83011e-05	3.95668e-05	4.83583e-05	0.000525093	3.55684e-05	9.3309e-06	1.98354e-05
ELMO3	7.48957e-07	2.76689e-06	4.92483e-06	1.30895e-06	1.24043e-06	3.09652e-05	4.87351e-06	7.5242e-07	8.47328e-07	1.0443e-06	7.37739e-07
ELN	2.23866e-06	6.00676e-07	9.70371e-07	0.000123337	1.40629e-05	1.27321e-06	1.85432e-06	1.61096e-12	5.91604e-07	0.000707945	0.000211524
ELOVL2	1.33865e-06	2.07321e-06	5.3191e-06	2.21531e-07	9.39251e-07	2.50209e-06	6.74567e-05	1.91176e-06	1.55505e-12	9.75687e-08	1.27304e-12
ELOVL3	1.03673e-06	8.6933e-07	2.56773e-06	1.47461e-07	2.25107e-06	1.97068e-06	0.000282237	6.66484e-07	1.20203e-06	3.15017e-07	5.4629e-07
ELOVL7	2.58312e-07	2.71459e-06	6.25348e-07	5.78812e-08	8.85132e-07	0.000120102	3.15559e-07	5.02002e-06	1.55505e-12	8.42403e-08	1.27304e-12
EMCN	3.94053e-05	4.74026e-06	7.13076e-06	6.56386e-08	0.000302589	7.93209e-06	1.7364e-05	2.32524e-05	1.38019e-05	3.68888e-07	7.66235e-07
EMD	7.36286e-05	0.000103551	9.86569e-05	8.43667e-05	5.60817e-05	8.13275e-05	4.19764e-05	8.48977e-05	9.2911e-05	0.000104187	0.000293996
EMILIN1	5.2235e-05	4.63906e-06	5.20046e-06	0.000825022	0.000323729	5.26872e-06	1.79923e-05	3.4143e-05	3.2738e-05	0.000177007	0.00024405
EMILIN2	0.000112806	2.57084e-06	2.39881e-06	3.93136e-07	2.66458e-06	1.79652e-06	6.524e-06	2.50253e-06	3.07487e-06	7.99604e-05	4.64511e-06
EMP1	1.61932e-05	1.01318e-05	6.55765e-07	0.000172736	5.72909e-06	1.17386e-06	5.55476e-08	6.33981e-07	4.87189e-07	0.000528587	3.12963e-05
EMP2	7.95862e-07	5.18989e-07	1.54808e-06	8.81614e-05	1.77286e-06	0.000242254	7.88656e-06	9.7729e-07	1.16941e-06	0.000117026	6.96366e-05
ENC1	1.51693e-05	1.41721e-05	6.03237e-06	8.62081e-06	4.73524e-05	0.00022184	1.88821e-05	5.52539e-06	1.98829e-06	1.9717e-05	1.70338e-06
ENDOG	1.63589e-05	2.82156e-05	2.21621e-05	4.48373e-05	2.01415e-05	2.62604e-05	0.000127641	3.24475e-05	5.90626e-06	4.34624e-05	4.62337e-05
ENGASE	5.88827e-05	6.22894e-06	5.26169e-06	3.78484e-06	1.29371e-05	3.384e-06	5.73754e-06	3.24463e-06	5.61675e-06	6.14977e-06	2.96379e-06
ENO1B	5.41183e-06	3.88109e-06	3.5301e-06	7.08005e-06	1.38571e-06	1.62957e-05	3.90925e-06	1.89757e-06	1.98435e-06	3.05815e-06	5.69619e-06
ENO3	4.1471e-05	1.10031e-05	9.76441e-06	9.54016e-06	4.8465e-06	5.37901e-06	1.08953e-05	4.91365e-06	2.07006e-05	7.32531e-06	1.65842e-05
ENOX2	2.94588e-05	1.29688e-05	1.28208e-05	8.97616e-06	7.37598e-05	2.99825e-05	2.02678e-05	8.84069e-06	1.89603e-05	7.20485e-06	6.91143e-06
ENPEP	1.09873e-05	3.45656e-06	4.35631e-06	1.20822e-05	0.000172686	1.92475e-05	1.72939e-05	6.08992e-06	3.35431e-06	2.01932e-05	6.50429e-05
ENPP1	2.04969e-05	1.76557e-05	2.68692e-05	1.01185e-05	1.74199e-06	2.20199e-05	6.57063e-06	0.00010993	7.75608e-06	9.48399e-06	4.30272e-06
ENPP6	3.29337e-05	1.28622e-06	1.96756e-06	2.07514e-07	0.000117042	2.2445e-06	7.66237e-06	8.33308e-06	1.88993e-06	6.19033e-07	1.89829e-07
ENTPD1	9.92015e-05	5.79567e-05	1.68508e-05	1.67017e-07	2.21568e-05	3.56761e-06	8.20451e-06	8.74376e-05	3.34252e-05	1.43891e-05	0.000116268
ENTPD2	5.10625e-07	4.293e-07	1.85938e-12	1.3331e-05	1.39164e-06	5.39049e-05	3.11039e-06	4.67901e-07	1.55505e-12	0.000480276	3.69055e-05
ENTPD7	1.75727e-05	1.00486e-05	1.4259e-05	1.13265e-05	1.13041e-05	7.40645e-06	3.90558e-06	4.49819e-05	2.04382e-05	1.43424e-05	5.80659e-06
ENTPD8	2.66721e-07	9.23922e-07	6.35042e-07	4.96605e-09	2.35554e-07	2.10733e-07	1.7991e-05	1.61096e-12	1.55505e-12	1.2979e-12	2.1667e-08
EOGT	1.52826e-05	8.34576e-06	1.45424e-05	1.41248e-05	3.37928e-05	1.03196e-05	4.10964e-06	1.11524e-05	8.7947e-06	1.22934e-05	8.78352e-06
EPAS1	0.000119884	1.92792e-05	2.16856e-05	0.000345272	0.000966623	7.54022e-05	8.7706e-05	7.85219e-05	3.88353e-05	3.09592e-05	0.000372036
EPCAM	8.83008e-06	2.24105e-05	1.2774e-05	1.49848e-08	3.56239e-06	0.00143123	3.35153e-06	0.000161791	2.51571e-05	1.2979e-12	1.27304e-12
EPHA1	1.69648e-07	5.73465e-07	1.85938e-12	1.20124e-06	1.17247e-07	2.12408e-05	3.12633e-06	3.01087e-07	1.55505e-12	1.749e-06	8.5449e-06
EPHA2	8.62625e-06	1.09043e-06	2.50322e-06	2.49867e-05	3.83412e-05	2.69954e-05	7.62096e-06	3.26533e-06	0.000134355	4.92742e-06	2.70371e-05
EPHA7	2.042e-07	6.4377e-08	1.85938e-12	0.000118476	3.07727e-07	3.11281e-05	3.15865e-08	1.61096e-12	1.55505e-12	9.56572e-06	6.44419e-06
EPHB4	3.15089e-05	3.43736e-06	5.52301e-06	3.98917e-05	0.000321514	4.10671e-05	1.52906e-05	2.65565e-05	1.72665e-05	1.32443e-05	7.49677e-06
EPHX2	2.69927e-06	5.23613e-06	7.33827e-06	6.75397e-06	1.72984e-06	2.92918e-05	0.00064565	1.68805e-06	4.70406e-07	7.83244e-06	1.4357e-05
EPN3	1.0456e-07	3.58311e-08	2.38417e-07	3.8282e-09	1.64191e-07	3.21521e-05	1.24397e-12	4.70885e-07	1.55505e-12	2.46588e-08	1.27304e-12
EPOR	9.498e-06	4.25722e-07	1.25137e-06	4.78162e-05	1.40455e-05	3.95909e-07	1.96626e-06	1.39347e-06	8.18609e-07	2.47336e-07	1.4725e-07
EPS8	1.90069e-05	1.20382e-06	1.08768e-05	0.000163999	4.00144e-06	2.02752e-05	4.67632e-07	2.3233e-06	1.34891e-06	4.58651e-05	9.93005e-06
EPSTI1	0.000241354	0.000526373	0.000131505	1.29169e-06	1.26014e-05	2.90446e-05	1.46601e-05	2.08693e-05	0.000252673	1.66259e-07	1.27304e-12
ERCC6L	2.18745e-06	2.484e-06	4.54887e-06	3.11903e-06	8.08284e-07	1.11754e-06	1.11061e-06	1.08124e-06	1.19381e-06	9.14105e-07	8.05648e-08
EREG	1.84476e-08	1.75695e-12	1.85938e-12	4.76167e-05	8.76705e-08	1.31391e-12	1.24397e-12	1.61096e-12	1.55505e-12	5.27495e-06	1.52859e-06
ERG	5.3431e-06	2.29652e-06	2.44285e-06	1.35142e-07	0.000171362	3.36673e-06	5.63576e-06	1.52853e-05	2.46795e-06	3.8689e-07	7.34615e-07
ERGIC1	2.90955e-05	2.5124e-05	1.66211e-05	7.14621e-05	5.72715e-05	6.51179e-05	2.6811e-05	0.000198087	9.76191e-05	8.64422e-05	3.84082e-05
ERLEC1	4.72025e-05	5.9382e-05	4.33632e-05	0.000149177	8.39524e-05	8.44783e-05	2.12828e-05	0.000319132	3.74179e-05	0.000114351	4.56354e-05
ERMP1	2.25836e-05	2.47411e-05	2.4509e-05	9.41834e-06	2.96954e-05	7.47291e-05	8.99505e-06	1.28081e-05	1.98787e-05	1.21797e-05	4.2645e-06
ERP44	9.67033e-05	0.000112677	0.000128296	0.000146803	9.21131e-05	0.000125442	6.09013e-05	0.000552599	0.00015466	0.000151717	7.56188e-05
ESCO2	2.76141e-06	2.68763e-07	5.94286e-07	1.10848e-05	1.96701e-07	1.31391e-12	3.8836e-06	1.15771e-07	1.55505e-12	6.12601e-08	3.37488e-08
ESD	0.000257438	0.000194402	0.000177163	0.000244404	0.000140548	0.000370129	0.000995124	0.000141558	0.000286077	0.000227335	0.000202886
ESPL1	5.49004e-06	3.70174e-07	6.10289e-07	4.08202e-06	2.12878e-06	5.05912e-08	1.24397e-12	3.17215e-06	1.52213e-06	1.58718e-06	1.27304e-12
ESRP1	1.05813e-07	7.29171e-08	3.75428e-08	1.30156e-12	2.96919e-07	3.59369e-05	1.24397e-12	4.12957e-07	3.87308e-07	1.2979e-12	1.27304e-12
ESRRB	1.15441e-06	1.58598e-07	4.95467e-07	3.69814e-09	1.42008e-05	1.06821e-07	3.04539e-07	5.05722e-07	5.52732e-07	1.34722e-08	1.27304e-12
ETFA	8.1939e-05	8.35923e-05	7.08713e-05	0.000118648	7.16158e-05	0.000207825	0.000732221	0.000102967	8.25118e-05	0.000183863	0.000150452
ETFB	0.000183169	0.000138921	8.96026e-05	0.00020693	0.00012765	0.000292199	0.00116324	9.41265e-05	0.000159511	0.000172173	0.000221199
ETFDH	1.67734e-05	2.70228e-05	2.75151e-05	2.76845e-05	1.91237e-05	5.90271e-05	0.000128301	2.86849e-05	2.68296e-05	2.9272e-05	2.98204e-05
ETHE1	6.8067e-05	3.87082e-05	4.65929e-05	6.12347e-05	5.14303e-05	9.21514e-05	0.000332753	2.73089e-05	0.000103635	5.13069e-05	9.07892e-05
ETL4	5.05203e-06	2.45331e-06	2.24174e-06	3.06717e-05	3.80637e-05	0.00014653	5.9486e-06	1.25118e-05	4.65717e-06	9.10615e-06	1.18353e-05
ETNK2	5.33122e-07	6.9155e-07	1.00978e-06	2.59791e-07	9.92397e-07	2.85367e-06	9.77694e-05	1.61096e-12	1.55505e-12	7.8931e-06	2.21093e-05
ETNPPL	4.09808e-07	2.27445e-07	2.41079e-07	1.30156e-12	2.56834e-07	1.1239e-06	8.45064e-05	3.32786e-07	1.55505e-12	8.37134e-08	4.69512e-08
EVA1A	2.00113e-06	1.25208e-06	7.02698e-07	6.00002e-06	5.03258e-06	2.73509e-05	5.88784e-05	6.97093e-07	1.55505e-12	1.82197e-07	3.85024e-08
EVA1B	6.6575e-05	9.94813e-05	2.48944e-05	0.00123992	0.000357501	4.30298e-05	2.00533e-05	5.57321e-05	4.10963e-05	0.000276882	0.000209178
EVPL	1.86426e-07	7.62252e-08	1.85938e-12	1.14441e-06	8.15244e-07	1.49969e-05	1.10436e-07	6.168e-07	3.75442e-06	6.80833e-07	2.84464e-07
EXO1	1.0294e-06	7.1992e-07	1.73932e-06	3.0645e-06	4.56608e-07	2.45616e-07	1.24397e-12	5.78238e-07	1.55505e-12	1.20776e-07	1.52699e-07
EXOC3L	8.2257e-06	3.6285e-06	5.98678e-06	2.21023e-07	5.955e-05	3.42839e-06	1.16746e-05	9.60835e-06	4.5624e-06	3.93051e-07	8.42463e-08
EXOC3L4	1.84542e-05	1.201e-06	3.70759e-06	1.6949e-05	8.77913e-05	9.51044e-06	1.18097e-05	8.0423e-06	4.14732e-06	1.43837e-05	7.10887e-06
EXOC5	5.8399e-05	7.23484e-05	6.71307e-05	3.1339e-05	0.000175041	4.29132e-05	3.04931e-05	5.10808e-05	6.09188e-05	2.86681e-05	2.16141e-05
EXOC6	3.69946e-05	3.17804e-05	3.38809e-05	1.29866e-06	9.96991e-05	3.64734e-05	1.20928e-05	1.29204e-05	3.92339e-05	3.17576e-06	3.58781e-06
EXPH5	1.20578e-07	7.73113e-08	5.25943e-07	8.83038e-08	9.93873e-08	1.56374e-05	3.57946e-06	1.61096e-12	1.55505e-12	3.07215e-07	4.30339e-08
EZH2	2.15562e-05	3.74435e-05	2.44534e-05	3.59349e-05	1.0966e-05	1.59552e-05	1.10883e-05	2.29146e-05	4.3236e-05	9.04074e-06	6.47932e-06
F11	1.31424e-08	1.75695e-12	8.78141e-08	2.90588e-08	1.75521e-07	1.31391e-12	1.54324e-05	1.14916e-07	1.55505e-12	3.59848e-08	1.27304e-12
F12	9.09098e-07	1.7067e-06	4.84155e-06	1.41121e-07	8.98701e-07	2.47658e-06	8.00719e-05	3.59505e-07	7.62676e-07	7.45022e-08	8.03886e-08
F13A1	9.64408e-05	9.8835e-07	9.88339e-07	3.00912e-08	9.72032e-07	3.79532e-06	2.91614e-06	2.30854e-06	1.84468e-06	2.01193e-07	1.27304e-12
F13B	4.04047e-07	5.0237e-07	1.5549e-07	3.10704e-08	1.78621e-07	9.80328e-07	1.71704e-05	1.3311e-06	1.55505e-12	1.2979e-12	4.82661e-08
F2	3.23957e-06	6.14266e-06	1.03394e-05	8.79499e-07	5.16738e-06	4.99407e-06	0.00022458	8.86015e-07	1.96676e-06	4.93786e-07	2.54659e-07
F2R	6.21912e-05	0.000119449	1.229e-05	0.000133529	0.000492281	2.01639e-05	2.9545e-05	3.30861e-05	1.64064e-05	8.81119e-05	7.51547e-05
F2RL1	4.28909e-07	2.08031e-05	2.17211e-06	3.99648e-09	1.52013e-06	7.63691e-05	1.92673e-06	1.50984e-05	4.6603e-07	1.38511e-06	6.78618e-07
F630028O10RIK	3.10206e-05	2.11456e-06	2.0857e-06	1.30156e-12	1.77991e-06	1.51448e-06	1.33465e-06	4.39027e-07	1.54547e-05	1.2979e-12	1.27304e-12
F8	9.97006e-05	5.14638e-06	1.10751e-05	8.81862e-07	0.000558625	1.06532e-05	3.36466e-05	2.47469e-05	3.71631e-05	5.20263e-07	5.90425e-07
F9	1.95895e-06	1.4332e-06	1.19536e-06	3.19888e-08	2.05892e-07	4.99318e-07	3.6699e-05	3.40861e-06	1.55505e-12	1.2979e-12	1.27304e-12
FABP1	0.000102559	0.000212464	0.000282489	3.82682e-06	9.61962e-05	0.000117347	0.0308684	9.92791e-05	9.12222e-05	5.92066e-06	2.3391e-06
FABP2	3.72817e-06	6.79224e-06	1.24067e-05	1.7702e-08	1.99642e-06	2.76103e-06	0.000878199	1.39196e-06	1.90368e-06	3.29113e-08	1.27304e-12
FABP3	2.3676e-06	5.06163e-07	1.85938e-12	1.27112e-07	1.18329e-07	5.63037e-06	8.56242e-07	1.81877e-06	1.55505e-12	3.55177e-06	3.33893e-05
FABP4	0.000640365	5.83523e-05	6.44576e-05	1.76426e-06	0.00290611	4.31538e-05	0.000194636	0.000173577	4.89723e-05	9.4206e-06	0.000130178
FADS6	3.76861e-06	3.22502e-06	6.56724e-08	5.696e-07	4.50467e-07	5.91104e-05	1.97889e-05	2.84782e-07	1.55505e-12	1.03939e-05	7.10177e-07
FAH	2.11794e-06	7.07685e-06	1.11493e-05	8.80882e-06	3.11503e-06	4.29068e-05	0.000377664	4.64049e-06	1.55505e-12	1.04337e-05	5.41109e-06
FAHD1	1.11089e-05	5.10493e-06	8.04522e-06	1.53032e-05	1.79206e-05	3.27958e-05	0.000173074	2.67345e-06	3.67107e-06	1.26504e-05	2.03533e-05
FAIM2	2.23476e-08	1.75695e-12	1.85938e-12	1.76603e-08	1.42075e-08	3.25786e-06	1.24397e-12	1.61096e-12	1.55505e-12	1.55667e-05	8.31534e-07
FAM101B	1.35208e-10	1.75695e-10	1.85938e-10	1.32242e-05	1.37408e-10	1.31391e-10	1.24397e-10	1.61096e-10	1.55505e-10	3.74471e-05	1.06437e-05
FAM102A	1.73529e-05	0.000168142	6.22955e-05	2.87118e-06	4.19502e-05	3.1265e-05	3.27291e-05	2.80596e-05	1.07463e-05	1.2651e-05	1.61878e-06
FAM109B	1.46523e-06	1.92495e-06	1.17128e-07	7.21109e-06	2.53223e-06	9.07938e-07	1.24397e-12	1.61096e-12	2.17036e-06	1.44359e-05	3.08072e-06
FAM110B	6.15607e-06	8.75256e-07	1.72609e-07	1.77467e-06	3.68069e-07	1.7963e-05	1.65894e-06	4.87229e-07	2.67664e-06	2.21287e-05	5.18422e-05
FAM110C	5.17947e-08	1.75695e-12	1.85938e-12	2.56372e-08	1.37408e-12	1.75413e-05	1.36093e-07	1.61096e-12	1.55505e-12	7.56467e-08	1.27304e-12
FAM117B	5.29175e-05	6.05793e-05	7.36595e-05	8.37676e-06	0.000173286	2.46622e-05	1.25955e-05	3.36398e-05	5.17368e-05	8.81652e-06	9.95667e-06
FAM120AOS	2.21322e-06	4.11865e-06	4.40581e-06	6.95102e-06	6.32002e-06	5.04708e-06	1.98e-05	4.1875e-06	2.75534e-06	5.85139e-06	7.65876e-06
FAM124A	5.25607e-05	5.63919e-06	9.18242e-06	6.69095e-07	0.000450904	4.23628e-05	3.89697e-05	2.63139e-05	2.01994e-05	3.58234e-05	6.64564e-06
FAM13C	2.09858e-07	1.32329e-07	1.46333e-07	7.91545e-06	1.5925e-07	2.97509e-05	1.24397e-12	1.61096e-12	1.55505e-12	2.08735e-05	8.76893e-05
FAM149A	1.85266e-06	4.24292e-07	9.51706e-08	1.62471e-05	5.85615e-06	7.1521e-05	2.46652e-05	2.31546e-06	1.89088e-06	2.53789e-05	5.79106e-06
FAM160A1	8.31093e-08	1.26592e-06	2.01017e-06	1.72336e-07	3.60328e-07	1.05867e-05	4.43928e-06	6.45367e-07	1.55505e-12	3.01167e-07	2.85822e-06
FAM160A2	1.07368e-05	2.41221e-05	1.41768e-05	9.50344e-06	1.91144e-05	2.3215e-05	1.03509e-05	2.89001e-06	6.16329e-07	1.21012e-05	1.85277e-05
FAM167B	5.11078e-05	1.22656e-05	1.78601e-05	1.9933e-06	0.000731044	1.12741e-05	3.97426e-05	4.68007e-05	3.38163e-05	7.86596e-08	8.32711e-07
FAM171A1	1.6526e-05	2.46135e-06	6.02751e-06	8.57717e-06	0.000183634	5.40794e-06	1.19219e-05	9.63453e-06	1.19045e-05	1.79772e-05	4.41323e-06
FAM171A2	9.63238e-06	1.20717e-06	1.49504e-06	1.20613e-05	7.24616e-05	1.6153e-05	4.26682e-06	5.24526e-06	2.06397e-05	2.85771e-05	1.14081e-05
FAM171B	2.60376e-07	3.09539e-06	1.85938e-12	0.000161232	4.50148e-07	5.00765e-06	6.26495e-07	3.84455e-07	3.59643e-07	3.93615e-05	1.05397e-05
FAM174A	0.000180533	8.49889e-05	0.00011122	9.2378e-05	0.000173725	8.60471e-05	5.13675e-05	9.6846e-05	0.000486925	0.000116542	0.000121205
FAM174B	2.05089e-05	1.50951e-05	5.0166e-06	4.02774e-07	0.000191896	7.44818e-05	1.25507e-05	2.02011e-05	1.2968e-05	3.79578e-05	1.80959e-06
FAM189A2	5.17472e-06	1.01965e-06	1.94925e-06	2.89894e-06	8.01766e-05	1.40456e-05	8.41658e-06	9.13162e-06	3.38771e-06	4.44309e-06	2.22437e-06
FAM189B	6.36472e-06	0.000260778	2.78971e-05	1.88929e-05	1.26115e-05	8.88005e-06	1.2086e-05	7.99771e-06	1.25607e-05	2.55875e-05	2.2628e-05
FAM198A	1.36533e-07	6.81437e-07	2.47229e-07	1.78198e-07	1.28763e-07	3.66865e-05	2.32152e-06	1.61096e-12	1.55505e-12	1.34701e-05	8.23319e-07
FAM210A	1.49275e-05	2.0444e-05	1.80731e-05	1.30671e-05	8.69695e-06	2.80271e-05	8.08999e-05	1.51116e-05	1.26832e-05	1.23758e-05	1.21414e-05
FAM213A	2.08092e-05	1.17944e-05	3.74727e-05	1.73522e-06	5.7754e-06	0.000285278	7.38565e-05	6.07762e-06	4.73132e-06	2.3437e-05	8.8945e-06
FAM214A	1.14252e-05	2.16247e-05	7.20837e-05	8.15006e-06	1.57707e-05	1.65974e-05	2.0674e-05	0.000187133	5.43249e-05	1.09073e-05	1.44937e-05
FAM219A	1.93046e-05	6.11252e-06	9.86379e-06	1.68651e-05	8.69221e-05	6.11562e-06	1.33312e-05	1.64441e-05	1.10025e-05	1.67308e-05	1.64495e-05
FAM222B	2.33891e-05	1.49754e-05	1.39024e-05	1.42574e-05	0.000121724	2.51266e-05	1.36441e-05	1.86621e-05	1.35643e-05	1.62985e-05	2.34064e-05
FAM25C	1.14125e-06	1.62982e-06	2.35269e-06	8.01026e-08	6.08521e-07	1.31768e-05	0.000212916	2.08281e-06	1.55505e-12	3.72127e-07	5.59086e-07
FAM32A	0.000132779	0.000186087	0.000173226	0.000149286	0.000147187	0.000165908	0.000152649	9.81561e-05	0.000103952	0.000160382	0.00011473
FAM35A	8.5647e-06	1.10312e-05	1.50298e-05	4.3372e-06	1.09516e-05	8.14863e-06	4.03693e-05	1.01512e-05	1.71296e-05	4.02954e-06	7.40165e-06
FAM46C	3.3627e-05	0.00011313	1.56962e-05	5.31959e-06	6.74404e-06	4.27656e-06	7.76777e-06	0.000960431	1.76771e-05	9.79195e-06	3.02764e-06
FAM57A	5.40433e-06	2.39243e-06	2.46246e-06	7.33742e-06	5.4708e-05	4.08913e-06	3.66174e-06	1.68352e-06	1.57907e-06	5.84745e-06	6.50452e-07
FAM64A	1.35208e-10	1.75695e-10	1.85938e-10	9.62395e-05	1.37408e-10	1.31391e-10	1.24397e-10	1.61096e-10	1.55505e-10	1.55375e-08	1.27304e-12
FAM65B	1.35208e-10	1.75695e-10	1.85938e-10	7.38336e-07	1.37408e-10	1.31391e-10	1.24397e-10	1.61096e-10	1.55505e-10	1.89611e-06	3.17723e-05
FAM78A	2.04227e-05	0.000114852	3.10986e-05	2.81095e-08	2.15026e-05	2.6486e-06	5.1275e-06	2.62849e-05	2.21997e-05	3.15008e-07	1.27304e-12
FAM81A	8.46309e-08	1.98854e-07	1.28481e-07	6.00634e-07	4.61303e-08	1.74998e-05	1.21232e-06	1.61096e-12	1.55505e-12	3.33034e-06	0.000136224
FAM83F	2.01529e-06	5.34364e-07	2.94298e-07	3.23507e-07	7.74715e-08	9.05146e-07	1.15455e-06	1.61096e-12	2.11704e-05	7.86022e-07	1.27304e-12
FAM83H	3.09556e-07	6.3737e-07	2.74202e-07	1.66009e-06	7.04258e-08	2.71884e-05	7.60382e-06	2.12419e-06	1.55505e-12	6.55781e-07	5.02419e-07
FAM84A	1.52259e-06	6.63746e-07	1.85938e-12	5.96161e-05	1.69104e-07	5.84667e-07	3.15865e-08	1.61096e-12	5.34097e-07	2.42812e-07	8.72455e-07
FAM84B	4.79893e-06	9.98203e-06	1.74584e-05	1.96415e-05	7.29293e-06	8.33252e-05	6.26723e-06	8.29388e-07	3.94432e-06	1.43354e-06	4.68274e-06
FANCL	1.09154e-05	1.57234e-05	1.47327e-05	8.08403e-06	7.36493e-06	1.21918e-05	1.51272e-05	3.81808e-06	9.99891e-06	7.54076e-06	5.21545e-06
FARP2	1.61498e-06	1.30441e-06	2.06501e-06	2.49657e-06	2.18805e-06	5.74342e-06	6.90228e-06	1.41044e-05	1.20986e-06	4.82763e-06	3.93297e-06
FASN	1.30401e-05	3.71402e-05	3.22138e-05	1.57103e-05	6.66668e-06	5.41983e-05	0.000147967	3.98573e-05	3.13427e-05	1.75784e-05	1.16091e-05
FAT4	5.013e-06	2.82759e-07	9.34845e-07	7.23525e-07	5.27102e-05	4.4504e-06	3.38121e-06	5.35838e-06	4.94218e-07	1.07203e-05	7.15903e-06
FBLN1	6.72977e-08	3.00294e-07	1.79433e-07	3.7346e-05	3.06782e-07	5.16808e-08	1.24397e-12	7.21774e-07	1.55505e-12	0.00203559	0.000139951
FBLN2	1.4011e-05	6.01195e-07	1.72202e-06	9.18009e-06	6.59228e-05	2.21529e-05	6.03359e-06	4.45305e-06	3.32103e-06	0.000390315	1.82425e-05
FBN1	6.77851e-06	7.24847e-07	1.09938e-06	0.000157222	2.58898e-05	2.21897e-06	1.78703e-07	1.84051e-06	3.35727e-06	0.000338045	4.85587e-05
FBP1	5.34473e-06	9.91003e-06	8.03877e-06	7.6151e-08	2.40358e-06	1.19906e-05	0.00151874	1.09433e-06	6.79644e-07	3.4581e-07	6.75315e-08
FBXL22	1.9728e-06	4.90772e-06	4.94327e-06	3.6918e-05	5.49017e-06	3.22103e-06	3.22191e-07	3.05101e-06	2.13396e-06	2.18473e-05	0.000355128
FBXL5	5.02554e-05	4.85556e-05	7.50582e-05	3.87634e-05	5.17417e-05	0.000101821	2.27507e-05	2.86313e-05	6.66987e-05	4.63197e-05	3.89042e-05
FBXO10	3.44844e-06	1.37349e-06	2.37024e-06	5.2044e-06	1.46089e-05	5.19244e-06	1.51368e-06	2.51125e-06	2.432e-06	5.86652e-06	2.92147e-06
FBXO32	2.35799e-05	2.34979e-05	2.12079e-05	8.43279e-06	3.54407e-05	2.58292e-05	3.31176e-06	1.59849e-05	1.44811e-05	1.90989e-05	0.000150627
FBXO5	6.6331e-06	8.40169e-06	1.349e-05	1.4255e-05	4.4044e-06	4.77114e-06	1.58733e-06	1.94465e-06	4.14544e-06	4.26752e-06	4.61057e-06
FBXW7	2.37942e-05	4.38426e-05	5.44984e-05	1.78084e-05	4.59148e-05	3.06578e-05	1.81284e-05	0.000172634	5.90302e-05	1.5126e-05	1.0787e-05
FCER2A	2.52361e-06	1.92326e-06	0.000582756	1.03812e-07	4.08319e-06	2.14927e-06	9.78341e-06	4.82056e-06	4.81176e-06	6.46726e-08	5.88724e-08
FCGR1	0.000266428	3.00616e-06	5.38986e-06	1.84153e-08	2.47984e-06	1.76997e-06	6.70178e-06	2.25361e-06	2.26865e-06	2.42005e-08	1.27304e-12
FCGR2B	0.000381132	4.90048e-05	0.000223845	1.93156e-07	0.00313909	5.68539e-05	0.000152943	0.000308168	0.000125974	2.58398e-06	1.70609e-07
FCGR4	0.000376375	7.76289e-06	5.23834e-06	6.67583e-08	8.33939e-06	5.84207e-06	9.35356e-06	7.44979e-06	7.43995e-06	3.74553e-08	1.27304e-12
FCHSD1	3.23832e-06	7.41181e-06	6.82249e-06	1.84462e-06	4.08548e-06	2.45885e-05	3.74865e-07	2.88697e-06	6.29481e-06	3.69958e-06	2.75187e-06
FCHSD2	3.94279e-05	7.23037e-05	0.000687646	3.7627e-05	0.000156729	3.52673e-05	2.81479e-05	6.7371e-05	4.80069e-05	2.06055e-05	7.36631e-05
FCMR	3.41228e-06	3.96504e-06	0.00116263	1.30156e-12	5.32559e-06	2.55131e-06	1.36604e-05	1.64124e-05	7.92064e-06	1.2979e-12	1.27304e-12
FCNA	0.000386118	7.89553e-06	1.44512e-05	0.00138826	1.75288e-05	9.40834e-06	1.12235e-05	1.2735e-05	2.31683e-05	1.86781e-06	1.55999e-07
FCRL1	1.44076e-05	3.82105e-06	0.000250566	1.30156e-12	3.07816e-06	1.09947e-06	8.85934e-06	2.73099e-05	2.38573e-06	1.2979e-12	1.27304e-12
FCRL5	1.9139e-06	3.72649e-08	1.16156e-05	1.30156e-12	1.69679e-07	1.31391e-12	1.24397e-12	1.77119e-07	1.55505e-12	1.2979e-12	1.27304e-12
FDFT1	1.01284e-05	1.55416e-05	1.08766e-05	9.06197e-06	1.6293e-05	0.000185497	2.50836e-05	5.68832e-05	5.29091e-05	1.47513e-05	2.3368e-05
FDX1	2.84458e-05	7.24712e-05	3.74778e-05	0.000131389	7.78135e-05	0.000250272	0.000543452	4.37203e-05	5.54424e-05	9.56792e-05	6.89246e-05
FENDRR	1.35208e-10	1.75695e-10	1.85938e-10	6.42165e-05	1.37408e-10	1.31391e-10	1.24397e-10	1.61096e-10	1.55505e-10	1.04363e-05	5.48568e-06
FERMT1	1.75573e-07	7.11003e-08	1.85938e-12	1.30156e-12	1.04326e-07	0.000182763	9.72293e-08	1.61096e-12	1.19097e-06	1.2979e-12	1.27304e-12
FES	0.000107356	1.6034e-05	2.00604e-05	1.69525e-05	3.18506e-05	9.35435e-06	1.03509e-05	1.40706e-05	0.000115472	5.04329e-06	3.58475e-06
FETUB	5.44397e-07	9.71113e-07	1.11858e-06	7.11893e-07	9.49231e-07	2.46423e-05	7.69513e-05	4.93842e-07	1.27325e-06	1.46628e-05	6.05518e-06
FGA	5.7825e-06	1.31398e-05	1.23344e-05	8.36833e-07	3.3633e-06	8.18365e-05	0.000244506	2.02445e-06	2.73313e-06	6.47765e-07	8.37729e-07
FGB	1.12417e-05	2.8755e-05	3.8668e-05	2.42638e-06	4.43162e-06	2.94452e-05	0.000943128	6.10551e-06	1.84023e-06	1.19247e-06	6.3325e-07
FGD3	1.81642e-05	3.2862e-05	4.37292e-05	1.39096e-07	3.90074e-06	1.6266e-05	4.83588e-06	1.364e-05	1.11016e-05	5.41953e-08	1.27304e-12
FGD5	3.19023e-05	4.74337e-06	6.58231e-06	5.87577e-07	0.000208806	4.39291e-06	1.3753e-05	1.87161e-05	1.05552e-05	1.61296e-05	8.68126e-07
FGD6	2.52517e-05	7.45181e-06	2.15374e-05	3.38169e-06	0.000101244	1.58033e-05	3.25299e-05	1.1203e-05	5.7871e-06	8.89155e-07	4.9412e-06
FGF12	1.34346e-07	1.69246e-07	2.06156e-07	2.22243e-05	1.52699e-07	6.47301e-05	1.24397e-12	1.61096e-12	1.55505e-12	1.59312e-07	1.27304e-12
FGFR2	8.44507e-07	8.78566e-07	1.13157e-06	0.000455975	1.76502e-06	0.000124496	6.23457e-06	4.6841e-06	7.45926e-07	8.01478e-06	3.75471e-06
FGFR3	4.77132e-06	3.14335e-06	2.48959e-06	1.08351e-06	2.35145e-05	0.000443094	7.03868e-06	4.71078e-06	2.05403e-06	1.50263e-06	2.67022e-06
FGFR4	1.60783e-07	2.00703e-07	6.25452e-07	3.23253e-07	1.6753e-07	4.55973e-05	3.94635e-06	8.54998e-07	1.55505e-12	1.003e-06	3.4302e-07
FGFRL1	1.32617e-06	1.87863e-06	3.45133e-06	1.00256e-05	3.6787e-06	2.82604e-05	4.08322e-06	2.06265e-06	1.55505e-12	1.09904e-05	7.85996e-06
FGG	1.21459e-05	2.35166e-05	3.17013e-05	1.7993e-06	6.47073e-06	0.000135174	0.000986665	6.84338e-06	1.29021e-06	5.9805e-07	4.60021e-07
FGGY	7.56279e-06	1.51376e-06	4.76309e-06	1.80363e-05	7.4438e-06	4.38266e-05	0.000120334	2.45093e-06	1.78086e-05	4.96312e-06	1.16401e-05
FGL1	1.86267e-06	3.74752e-06	4.05804e-06	9.26093e-07	4.53254e-07	2.40904e-06	0.000174649	2.56523e-07	7.74915e-07	1.01934e-06	8.6199e-08
FGL2	9.4309e-05	0.000317802	2.91312e-05	1.50201e-06	1.69579e-05	6.01206e-06	1.32933e-05	0.000148909	9.94807e-06	0.000198419	0.000160999
FGR	0.000129679	1.51404e-05	2.14755e-05	7.44688e-07	4.77515e-06	8.99268e-06	6.97099e-06	8.00014e-06	0.000263947	1.2979e-12	1.27304e-12
FH1	4.70452e-05	3.96102e-05	7.427e-05	4.62587e-05	2.71514e-05	8.33081e-05	0.000240579	3.00089e-05	5.89568e-05	4.6709e-05	8.71087e-05
FHL2	5.72013e-07	1.35106e-05	2.35966e-07	6.55888e-05	3.68037e-07	9.26629e-08	7.57376e-07	2.13721e-07	6.7246e-07	3.6571e-05	0.000177835
FIBIN	1.35208e-12	1.75695e-12	1.85938e-12	1.94455e-07	3.23235e-08	1.95536e-07	1.24397e-12	1.61096e-12	1.55505e-12	0.000202858	4.76049e-05
FIGNL1	3.30901e-06	3.04958e-06	1.83284e-06	4.43051e-06	1.56269e-06	7.66312e-07	2.17199e-07	3.66133e-06	1.55505e-12	9.25321e-07	4.89657e-07
FILIP1	6.61985e-06	1.59158e-06	4.30893e-07	2.47279e-06	4.83664e-05	5.95029e-07	5.65665e-06	2.92577e-05	1.32322e-06	2.27328e-05	0.000221893
FILIP1L	0.000173165	5.34744e-05	0.000385143	0.000231018	2.32304e-05	0.000157761	2.10594e-05	8.5575e-05	0.000123748	0.000171818	0.000797288
FITM1	1.57564e-06	1.55086e-06	3.25723e-06	7.17489e-07	1.87893e-06	6.73309e-07	0.000338127	3.35882e-06	3.69388e-07	1.24501e-07	1.782e-06
FKBP11	1.49755e-06	1.6773e-06	1.21147e-05	2.01359e-05	6.59246e-06	1.20756e-05	4.47512e-05	0.00033721	2.0918e-06	6.37428e-05	6.61445e-06
FKBP1A	0.000234583	0.000304003	0.000152552	0.000584371	0.00137623	0.000268735	0.000263472	0.00027328	0.000206277	0.000670667	0.000663887
FKBP1B	1.23487e-05	6.89869e-07	1.46439e-06	5.992e-06	9.99384e-06	5.37724e-06	3.77463e-07	1.94817e-06	5.13165e-06	2.06128e-05	4.49226e-06
FKBP2	0.00021937	8.36726e-05	0.00010217	0.000309876	0.000201483	0.000252458	0.000195276	0.00123862	0.00030254	0.000312465	0.000241165
FLNA	0.000197649	0.000188784	0.000199015	0.000256874	7.17488e-05	0.000147641	2.45578e-05	9.41198e-05	8.25359e-05	0.000153433	0.00116144
FLNB	4.47923e-05	2.49464e-05	2.09335e-05	2.96866e-05	0.000224943	8.62521e-05	1.61106e-05	5.28008e-05	3.18867e-05	2.3535e-05	5.18208e-06
FLNC	4.55992e-08	3.3145e-07	1.74863e-07	3.52943e-06	2.52504e-07	4.53428e-06	1.24397e-12	1.61096e-12	8.55101e-07	2.09281e-05	7.197e-06
FLT1	0.000111251	9.93856e-06	1.60882e-05	3.68943e-06	0.00090242	1.42169e-05	4.02528e-05	5.80206e-05	3.62239e-05	2.47021e-05	1.31331e-06
FLT4	0.000105758	9.70447e-06	1.22496e-05	1.54584e-07	0.000681348	1.63011e-05	4.72022e-05	4.78055e-05	3.94064e-05	2.86296e-08	2.57099e-07
FLYWCH1	2.12401e-05	2.05568e-05	1.70125e-05	1.90948e-05	0.000106593	2.78786e-05	1.97368e-05	1.26769e-05	1.0495e-05	2.36938e-05	2.42702e-05
FMNL1	7.68035e-05	0.000188663	0.000185549	5.33738e-07	1.89458e-05	6.55667e-06	1.58668e-05	8.74552e-05	0.000164468	5.82433e-06	3.90819e-07
FMO2	3.48012e-06	2.19894e-06	3.60717e-06	1.66739e-06	2.9203e-05	0.000337267	8.68236e-06	2.57407e-06	1.10523e-06	0.000769675	3.24162e-05
FMO5	1.40579e-05	1.53266e-05	2.70698e-05	1.74675e-05	2.75704e-05	1.96149e-05	0.00074675	8.03718e-06	1.20321e-05	3.64963e-05	1.97869e-05
FMOD	3.83553e-07	2.83466e-07	2.32056e-07	1.73049e-05	3.25869e-07	1.31391e-12	1.24397e-12	7.32094e-07	1.55505e-12	0.000213864	1.22946e-05
FN3K	2.36812e-07	1.37107e-06	1.30721e-06	6.72404e-07	2.75483e-06	9.67712e-06	3.29627e-05	3.74484e-06	1.55505e-12	2.90212e-06	3.88461e-06
FNDC1	3.72125e-07	1.73112e-07	9.24712e-07	1.20604e-06	4.93978e-06	2.45055e-07	1.24397e-12	6.74417e-07	1.55505e-12	0.000192417	1.16705e-05
FNDC3A	9.21642e-05	4.04969e-05	7.05939e-05	5.08059e-05	7.16823e-05	5.1885e-05	5.58539e-05	0.000313561	0.000142884	7.43228e-05	2.75918e-05
FNDC5	3.31644e-07	7.1913e-07	1.13009e-07	9.15351e-06	1.8004e-07	2.18133e-06	8.77099e-08	1.08422e-06	2.71904e-07	5.40113e-05	2.70857e-06
FOLR2	0.00036139	8.64414e-06	9.01599e-06	8.49288e-08	9.43202e-06	6.75196e-06	1.13346e-05	6.64887e-06	6.53766e-06	2.98046e-08	1.27304e-12
FOSL2	0.000107945	9.72606e-05	1.05715e-05	4.2931e-05	9.76546e-05	2.73969e-05	1.75201e-05	1.45244e-05	9.90754e-06	4.66402e-05	9.38844e-05
FOXA1	2.40061e-07	3.82069e-07	1.85938e-12	5.54796e-09	2.43044e-07	5.51616e-05	6.75491e-06	1.61096e-12	2.47109e-07	6.23143e-08	1.27304e-12
FOXA2	3.80535e-07	6.57337e-07	7.39361e-08	2.46711e-08	6.56942e-07	9.21411e-05	2.58771e-05	1.91707e-07	8.44116e-07	4.51488e-08	4.3464e-08
FOXF1	2.87464e-07	9.7338e-08	7.12601e-07	0.000242182	5.9487e-07	2.51229e-07	1.24397e-12	4.1007e-07	1.55505e-12	5.80522e-05	7.12789e-05
FOXJ1	5.21522e-07	5.19967e-07	8.12118e-07	1.96932e-07	2.13613e-06	5.8457e-05	9.45262e-08	1.8406e-06	7.31618e-07	9.61099e-08	1.6986e-07
FOXM1	2.39144e-06	1.44351e-06	2.63327e-06	1.66784e-05	8.94564e-07	9.19602e-07	2.40387e-06	6.19369e-07	2.04537e-06	4.06552e-07	2.91486e-07
FOXP1	0.000135089	0.000298108	0.00131672	0.00010487	0.000317709	0.000318298	6.70672e-05	0.000131072	0.000361737	0.000161299	0.000126147
FOXRED2	2.66449e-06	3.22531e-06	9.07056e-06	9.57933e-08	8.87968e-07	5.53637e-06	1.24397e-12	5.641e-06	3.17917e-05	2.25909e-07	2.99864e-07
FOXS1	2.06121e-07	2.24846e-07	1.85938e-12	7.65558e-05	1.93328e-07	2.03803e-07	1.24397e-12	6.83583e-07	1.55505e-12	4.64314e-05	0.000180995
FPGS	6.63576e-06	8.41026e-06	1.43408e-05	1.27077e-05	1.62084e-05	3.10013e-05	0.000107321	1.66736e-05	9.28353e-06	2.19221e-05	8.46227e-06
FPR1	5.98248e-05	1.14028e-06	2.34351e-06	1.10164e-08	1.70975e-06	3.13451e-07	2.26771e-07	1.63983e-06	3.05831e-06	2.72456e-08	1.27304e-12
FPR2	4.71666e-05	5.83641e-07	1.53809e-06	1.20971e-08	1.28848e-06	1.00147e-06	2.39682e-06	1.85987e-06	3.01567e-06	1.2979e-12	1.27304e-12
FREM1	1.35208e-12	1.75695e-12	6.84122e-08	1.5753e-05	2.08562e-08	1.31391e-12	1.24397e-12	1.61096e-12	1.55505e-12	5.70191e-06	3.99793e-07
FRY	1.44204e-05	1.86373e-05	9.34108e-05	2.53815e-06	7.64349e-06	3.12975e-05	4.59188e-06	1.66413e-05	1.34017e-05	3.18471e-05	0.000206023
FRZB	3.53083e-07	8.19355e-08	1.23143e-06	0.000242713	2.55971e-06	3.46119e-07	2.09214e-07	1.61096e-12	1.55505e-12	9.48673e-06	1.48901e-06
FST	4.06692e-08	1.77062e-07	1.85938e-12	1.71952e-07	1.42075e-08	1.56274e-06	5.00032e-06	1.61096e-12	1.55505e-12	0.000171403	7.59056e-06
FTCD	7.609e-07	1.27789e-06	2.08854e-06	3.18531e-08	7.68496e-07	1.52628e-06	0.000168526	2.04056e-06	4.18008e-07	1.87825e-07	1.27304e-12
FUOM	3.40117e-05	8.60413e-06	4.22425e-06	3.89677e-05	3.23611e-05	4.82739e-05	0.000133848	1.48544e-05	3.71676e-06	3.02824e-05	4.93371e-05
FURIN	7.1406e-05	0.000116739	3.47359e-05	4.421e-05	6.30162e-05	7.26622e-05	4.44755e-05	4.15525e-05	4.69147e-05	3.76629e-05	4.61991e-05
FUT8	1.75157e-05	3.92594e-05	1.76211e-05	9.59374e-05	2.5913e-05	1.50084e-05	3.15621e-06	0.000248342	3.01372e-05	4.23308e-05	1.8976e-05
FXYD3	1.21935e-06	1.7482e-06	1.4255e-06	7.06564e-09	2.99993e-06	0.000703341	2.91034e-06	3.57433e-06	1.55505e-12	7.90292e-07	1.0188e-06
FXYD5	0.000678469	0.000956997	0.00023906	7.29057e-05	0.000164422	2.81464e-05	5.68436e-05	0.000330889	0.000557768	0.000184558	0.000123403
FXYD6	1.22111e-06	6.60285e-07	7.79314e-07	9.17508e-06	1.27581e-05	1.40965e-06	1.63804e-06	1.19718e-06	9.36197e-07	0.000433732	2.13309e-05
FZD4	2.66496e-05	3.62162e-06	3.4084e-06	2.96987e-05	0.000174614	1.96967e-05	1.22117e-05	1.25078e-05	1.1057e-05	7.99784e-05	5.22261e-05
FZD5	5.22421e-06	1.53502e-05	7.04473e-06	3.21534e-06	9.80835e-06	3.78117e-05	1.06136e-06	6.71452e-06	3.41954e-06	2.87479e-06	4.45958e-06
FZD6	5.09531e-06	6.57717e-07	1.81216e-06	8.5085e-07	4.81368e-05	1.94348e-05	6.80223e-07	3.9657e-06	5.34596e-06	1.53391e-06	2.22413e-07
G6PC	7.40624e-07	9.46334e-07	2.95055e-06	8.51131e-08	8.39769e-07	4.58283e-06	6.99785e-05	6.85948e-07	1.55505e-12	2.08033e-07	5.58921e-08
GADD45A	2.27697e-05	2.34232e-05	4.17405e-05	4.64232e-05	3.65129e-05	7.48107e-05	1.92472e-05	2.27768e-05	2.04562e-05	4.0448e-05	3.76852e-05
GADD45B	0.000382371	0.000228405	0.000106914	9.00161e-05	2.71781e-05	0.000145662	4.50557e-05	0.000138699	0.0001387	0.000210752	0.0004183
GAL	4.71387e-07	2.30363e-07	1.85938e-12	1.09255e-07	1.11557e-07	1.31391e-12	1.24397e-12	4.94042e-06	1.55505e-12	8.14455e-07	1.71592e-07
GAL3ST1	3.54855e-07	3.24942e-07	3.70702e-07	5.74405e-09	6.32411e-08	2.93792e-05	2.67205e-06	1.61096e-12	1.55505e-12	1.2979e-12	1.27304e-12
GALE	5.66989e-06	9.97672e-06	7.02959e-06	4.14422e-06	3.11306e-06	1.14566e-05	7.67593e-05	2.48077e-05	2.89077e-05	1.94584e-06	2.06583e-06
GALM	8.17312e-06	1.37161e-05	1.14936e-06	1.64411e-05	8.91611e-06	4.17125e-05	0.000110097	1.57109e-06	6.27145e-07	1.23568e-05	1.65046e-05
GALNT6	2.68192e-05	8.52055e-05	2.08989e-05	3.6426e-08	2.93977e-06	1.24037e-06	2.25359e-06	8.60516e-06	6.52865e-06	1.2979e-12	1.27304e-12
GAMT	2.97208e-05	7.3267e-06	1.25404e-05	5.70791e-05	3.61993e-05	6.79725e-05	0.000764415	6.10389e-06	1.11943e-05	5.25692e-05	0.000165302
GAS1	3.78338e-07	5.65471e-07	8.31614e-07	0.000117968	1.06145e-06	2.85053e-06	1.02809e-05	4.44221e-07	1.2386e-06	0.00221517	0.000102318
GATA3	1.47932e-06	0.00019818	3.31118e-06	2.89204e-09	3.18162e-06	1.30888e-06	2.10863e-06	3.29024e-06	1.62393e-06	3.59237e-07	1.27304e-12
GATA4	3.25482e-05	3.76484e-06	5.57412e-06	6.90224e-05	0.000291721	4.79648e-06	2.0708e-05	1.58251e-05	1.35233e-05	3.59571e-05	0.000100471
GATM	0.000308996	1.78862e-05	2.7108e-05	2.24343e-06	0.00128737	2.4763e-05	6.74829e-05	8.94893e-05	6.09746e-05	1.85325e-05	1.97021e-05
GBE1	1.34267e-05	2.6429e-05	2.57565e-05	3.38386e-05	2.03211e-05	2.22443e-05	0.000127594	1.4666e-05	1.53255e-05	1.56845e-05	1.47496e-05
GBP2B	5.22078e-05	2.15756e-06	7.32903e-07	1.64361e-07	1.76404e-06	1.18145e-06	4.31905e-07	1.61713e-06	3.16753e-06	1.2979e-12	1.27304e-12
GC	1.91979e-05	4.07457e-05	6.18368e-05	1.84347e-06	1.19978e-05	0.000343914	0.0018487	1.22109e-05	9.06692e-06	1.86908e-06	9.38508e-07
GCAT	3.20496e-06	4.38624e-06	2.50687e-06	6.10614e-06	5.10992e-06	2.15229e-05	0.000147764	1.51754e-05	4.84261e-06	3.52749e-05	1.5063e-05
GCDH	1.13438e-05	1.90544e-05	2.02953e-05	1.31615e-05	1.46593e-05	3.95452e-05	0.000576886	2.39576e-05	1.4005e-05	2.61218e-05	2.26652e-05
GCH1	5.16736e-05	3.08829e-05	4.3005e-05	1.90281e-06	3.71245e-05	4.55386e-05	0.000249389	1.07842e-05	1.96701e-05	1.23318e-06	4.82119e-07
GCHFR	7.60356e-06	6.83822e-06	8.5499e-06	1.46752e-06	0.000130025	8.72151e-06	0.000558277	1.28473e-05	1.00991e-05	5.18898e-07	5.89174e-07
GCK	1.06411e-06	1.40088e-06	3.03079e-06	6.98621e-08	3.51308e-07	7.75489e-07	0.000134496	2.3338e-07	7.4014e-07	1.24032e-07	1.27304e-12
GCKR	1.11499e-06	2.40778e-06	3.35248e-06	7.69293e-08	5.09613e-07	1.14231e-05	9.28552e-05	1.43144e-07	1.55505e-12	9.14652e-08	4.14498e-08
GCLC	4.78204e-05	5.06286e-05	4.89781e-05	8.73125e-06	8.74774e-05	7.65108e-05	0.000349044	2.3438e-05	3.10937e-05	1.95355e-05	1.11702e-05
GCLM	6.38029e-05	4.9612e-05	3.292e-05	5.27234e-05	7.3994e-05	0.000272581	0.000573217	4.44597e-05	3.30465e-05	4.66297e-05	3.19537e-05
GCNT1	2.02998e-05	1.256e-05	2.5062e-05	2.30616e-08	2.10757e-06	9.71901e-07	3.36613e-06	5.18548e-07	1.094e-05	8.20861e-07	1.13344e-07
GCNT2	3.06107e-05	2.81339e-05	1.51323e-06	5.16853e-06	9.82696e-06	3.91606e-05	6.74388e-06	5.20272e-06	1.97599e-05	6.51453e-06	6.79728e-05
GCSH	2.61516e-05	1.64446e-05	9.04987e-06	4.1318e-05	2.54556e-05	5.95374e-05	0.000260318	1.60861e-05	2.3177e-05	6.84206e-05	4.16584e-05
GDA	8.50888e-05	3.21778e-06	1.06143e-06	7.88775e-06	1.14223e-05	1.51514e-05	2.25062e-05	1.14495e-06	6.93382e-06	3.75005e-05	1.06966e-06
GDAP2	1.24887e-05	1.47872e-05	1.60122e-05	1.19834e-05	1.62903e-05	1.11429e-05	7.99702e-06	4.10613e-05	1.30813e-05	1.37361e-05	1.08586e-05
GDF2	2.26192e-07	4.92953e-07	1.45115e-07	0.000722556	5.93164e-07	1.0599e-07	1.24397e-12	2.54727e-06	1.25522e-06	3.43804e-06	3.97958e-07
GFER	4.66968e-05	4.36981e-05	6.38705e-05	4.18829e-05	2.34625e-05	3.59467e-05	0.000198141	7.47414e-05	5.67248e-05	2.60986e-05	2.33028e-05
GFM1	1.97726e-05	2.2603e-05	2.1162e-05	1.51518e-05	2.44294e-05	2.09339e-05	6.89697e-05	1.58354e-05	1.48319e-05	1.26011e-05	2.49278e-05
GFOD1	9.16464e-06	2.19139e-05	7.20973e-06	2.06989e-06	2.64095e-05	2.88281e-06	4.88971e-06	2.20649e-06	1.24837e-05	1.26352e-06	3.32975e-06
GFPT2	6.58383e-07	5.22217e-07	1.40594e-07	1.19896e-05	5.1539e-06	1.04403e-06	1.24397e-12	5.55185e-07	1.55505e-12	0.000132761	9.66286e-06
GFRA1	4.6338e-07	9.53248e-07	2.64552e-06	1.20176e-06	3.94146e-07	1.31391e-12	2.43147e-05	1.61096e-12	1.55505e-12	7.6297e-06	3.86689e-07
GFRA2	1.15169e-05	3.76403e-07	4.65123e-07	3.094e-06	1.07625e-07	4.05338e-07	5.30712e-07	2.53635e-07	1.55505e-12	2.54492e-05	2.0234e-06
GGA2	2.03475e-05	4.12544e-06	0.000209091	1.94162e-05	2.2041e-05	2.02208e-05	1.29546e-05	2.84959e-05	1.10115e-05	5.40406e-05	8.53371e-06
GGACT	2.42784e-06	1.44658e-05	1.29411e-05	5.65108e-06	8.99898e-06	4.41245e-05	0.000113572	3.75916e-05	1.94203e-05	6.54176e-06	1.71598e-05
GHR	7.12684e-06	5.71777e-06	2.74563e-06	7.38968e-05	2.82617e-05	1.56146e-05	0.000366037	5.30737e-06	1.0013e-06	9.00611e-05	3.78228e-05
GIMAP3	1.28676e-05	0.000981381	0.000362409	1.30156e-12	2.84689e-05	1.1922e-05	3.23955e-05	0.00010133	2.51248e-05	3.33178e-08	1.27304e-12
GIMAP4	4.97017e-05	0.00106443	0.000392355	2.42412e-07	0.000523083	2.16085e-05	5.08288e-05	0.000186739	4.78945e-05	5.09248e-08	1.72588e-07
GIMAP7	4.7573e-06	0.00060298	0.000187685	1.30156e-12	9.12951e-06	5.65586e-06	1.39004e-05	0.000152586	1.01164e-05	1.2979e-12	1.27304e-12
GIMAP9	1.40447e-05	0.000355326	0.000168385	8.2046e-06	6.66137e-05	4.92013e-05	3.65749e-05	6.99261e-05	4.60088e-05	5.01442e-06	3.12865e-06
GINS2	9.8667e-06	6.10412e-06	4.25125e-06	1.78094e-05	2.33444e-06	1.24389e-05	5.38437e-06	5.73208e-06	1.72989e-06	3.61456e-06	1.47285e-06
GIT1	2.21504e-05	2.50369e-05	2.11883e-05	2.23095e-05	6.77295e-05	3.30298e-05	5.86286e-06	2.47205e-05	2.4758e-05	1.84805e-05	8.56744e-06
GJA4	2.62087e-05	3.07755e-06	6.69355e-06	9.56009e-05	0.000211386	5.11448e-06	9.7914e-06	1.66989e-05	6.94114e-06	1.88479e-05	0.000427756
GJA5	7.87269e-06	2.44624e-07	8.2516e-08	2.3485e-09	3.04177e-05	7.13114e-07	1.24397e-12	8.57681e-07	1.18321e-06	1.2979e-12	5.17099e-08
GJB2	1.20699e-06	1.96102e-06	1.66903e-06	7.13087e-08	7.87166e-07	2.23477e-06	5.25996e-05	1.61096e-12	9.49658e-07	1.2979e-12	1.27304e-12
GJC2	1.31149e-07	3.11226e-07	1.02716e-07	8.534e-05	7.49843e-07	1.31391e-12	1.24397e-12	1.61096e-12	1.55505e-12	3.02645e-05	3.76303e-06
GLA	3.33068e-05	9.49955e-06	8.75903e-06	7.26386e-06	9.299e-06	9.88471e-06	1.21601e-06	1.32223e-05	3.31672e-06	7.63172e-06	5.62517e-06
GLDC	2.29031e-07	1.00895e-06	7.06571e-07	4.27065e-09	1.93977e-07	5.43318e-07	5.53506e-05	3.99177e-07	6.48626e-07	2.44351e-06	7.67831e-08
GLIPR1	0.000110274	0.000108982	3.33089e-05	2.15346e-07	7.60577e-06	7.69729e-05	1.14398e-05	0.000970455	0.000160598	3.13642e-06	2.31485e-06
GLIS3	5.70279e-07	1.52594e-06	4.39539e-07	7.25209e-06	3.88096e-07	8.9001e-05	3.47761e-07	1.44985e-06	1.55505e-12	3.85481e-06	4.06013e-07
GLO1	5.33574e-05	8.70303e-05	5.54824e-05	0.000102989	9.30424e-05	0.000216485	0.000791389	4.15412e-05	5.5003e-05	0.000147363	0.000128737
GLRX5	9.4739e-05	0.000139521	9.06259e-05	0.000130036	0.000126986	0.000127652	0.000503009	8.69569e-05	0.000129064	8.23119e-05	8.85366e-05
GLS2	5.12628e-07	8.69772e-07	5.27596e-07	6.2683e-07	1.23259e-06	1.14265e-06	0.000162169	4.42099e-07	6.48416e-07	2.26369e-06	3.17078e-07
GLT1D1	3.38391e-07	6.35458e-07	2.11668e-06	2.05606e-08	1.37408e-12	4.85515e-07	2.15878e-05	1.45109e-06	1.55505e-12	8.79524e-08	1.27304e-12
GLTP	0.000264984	0.000139867	0.000103088	9.88972e-05	8.27828e-05	4.95711e-05	1.34859e-05	0.00010996	0.000713897	7.57612e-05	7.78824e-05
GLTPD2	1.45836e-07	7.78144e-07	6.54832e-07	3.74633e-07	2.03175e-07	1.18166e-06	3.5353e-05	1.0433e-06	8.16764e-07	4.50395e-07	4.47892e-07
GLUD1	0.000281319	0.000150078	0.000141605	0.000116855	0.000254151	0.000258008	0.000946217	0.00018275	0.000118714	0.000130726	0.000114758
GLUL	0.0002746	7.02616e-05	8.21659e-05	0.000111602	0.000433125	0.00013959	0.00207943	5.12581e-05	7.83492e-05	0.000296992	0.00015489
GLYAT	1.64458e-06	3.66812e-06	3.79831e-06	7.00996e-08	9.65703e-07	4.10402e-06	0.000444175	1.3801e-06	2.34261e-06	1.05575e-06	6.17334e-08
GLYCTK	7.61123e-07	4.52111e-06	2.39843e-06	4.81194e-07	1.35011e-06	6.00456e-06	7.34887e-05	1.53004e-06	1.55141e-06	3.85334e-07	7.11063e-07
GM11423	3.28821e-06	3.63296e-06	4.77542e-06	3.47822e-06	2.25737e-06	3.4948e-06	7.49916e-06	1.72133e-05	3.27491e-06	4.15159e-06	3.14037e-06
GM13889	2.59467e-05	2.82467e-06	4.1493e-06	0.000748522	0.000156792	2.91563e-06	7.97711e-06	1.11962e-05	1.18e-05	0.000122663	0.00183233
GM16157	2.98761e-07	7.63611e-07	5.01655e-07	4.29001e-08	1.3998e-07	1.31391e-12	4.18702e-05	4.99768e-07	8.28584e-07	1.2979e-12	1.27304e-12
GM16548	2.87529e-07	8.82557e-08	4.83642e-07	1.43658e-08	6.87092e-08	1.31391e-12	1.23401e-05	7.26759e-07	2.87302e-06	1.86824e-07	1.27304e-12
GM19619	8.39931e-08	1.75695e-12	1.85938e-12	1.30156e-12	7.04997e-08	3.21483e-07	2.28639e-05	1.61096e-12	1.55505e-12	1.2979e-12	1.27304e-12
GM4788	5.93174e-07	4.6754e-07	2.74786e-06	4.84968e-07	5.67256e-07	1.95658e-07	3.26744e-05	1.61096e-12	1.55505e-12	7.39521e-07	1.05583e-07
GM4952	5.11169e-07	5.3577e-08	9.05349e-07	1.31746e-07	5.95715e-07	1.2799e-06	8.58458e-05	1.61096e-12	1.55505e-12	1.18944e-08	1.27304e-12
GM5148	1.65624e-07	7.32068e-07	4.01664e-07	1.05321e-06	5.63581e-07	1.9518e-05	8.41659e-07	1.65073e-06	6.88636e-07	5.92996e-07	2.23039e-07
GM5150	0.000100227	2.72358e-06	2.7114e-06	1.26429e-08	3.15124e-06	2.20303e-06	2.91916e-06	4.8837e-06	2.4656e-06	1.2979e-12	1.27304e-12
GM5431	1.39246e-05	5.48006e-07	1.91863e-06	1.66987e-07	2.62473e-06	2.38506e-06	1.05026e-06	1.68211e-06	9.91674e-07	1.2979e-12	1.27304e-12
GM8883	9.5316e-08	3.12716e-07	6.55716e-07	1.74289e-08	1.85994e-07	1.31391e-12	5.01043e-05	1.06915e-07	1.55505e-12	2.1495e-08	1.27304e-12
GMNN	3.89912e-05	4.0883e-05	1.89017e-05	2.79043e-05	2.1134e-05	2.02128e-05	2.48313e-05	2.92392e-05	1.85356e-05	1.67793e-06	3.20112e-06
GMPR	1.41559e-05	1.77109e-06	3.36386e-06	1.00729e-05	8.8428e-05	2.11401e-06	5.64757e-06	5.73884e-06	3.89394e-06	2.082e-06	1.78418e-05
GNAI1	1.49886e-06	1.75695e-12	1.08912e-07	2.65756e-05	4.05979e-06	1.02823e-05	1.71108e-05	1.61096e-12	3.29293e-06	9.14422e-05	3.69089e-05
GNG10	7.35095e-06	7.33985e-06	7.50033e-06	6.40964e-06	6.0723e-06	5.31659e-06	1.7731e-06	5.65825e-06	5.82526e-05	1.72124e-05	7.23478e-06
GNGT2	0.00136325	9.21832e-05	0.00021139	2.3087e-06	0.000513059	2.6133e-05	7.66091e-05	9.43593e-05	0.000351485	1.40822e-05	1.66725e-05
GNMT	8.19013e-06	1.53517e-05	2.09663e-05	6.50821e-07	6.25369e-06	1.63254e-05	0.00227664	7.13113e-06	4.94251e-06	9.48384e-07	4.09095e-07
GNPNAT1	1.63963e-05	4.90056e-05	2.57724e-05	3.80133e-05	2.02469e-05	7.19264e-05	0.000186799	7.37602e-05	3.58738e-05	7.04258e-05	3.40834e-05
GNPTAB	2.58946e-05	2.70756e-05	2.9013e-05	5.65237e-06	1.51397e-05	1.72108e-05	5.78548e-06	2.97511e-05	7.19555e-05	1.06559e-05	9.51963e-06
GOLGA7	0.000138403	0.000120554	8.96838e-05	0.000201398	0.000498646	7.30542e-05	0.000100889	0.00011515	0.000113322	0.00017306	9.55171e-05
GOT1	7.16326e-05	6.54797e-05	4.49663e-05	1.04235e-05	5.74705e-05	1.58451e-05	0.000241768	6.17188e-05	3.50389e-05	1.62254e-05	1.78975e-05
GOT2	5.12672e-05	7.3652e-05	6.39747e-05	5.41663e-05	6.20497e-05	0.00010639	0.0004032	0.000143408	7.29169e-05	5.75172e-05	7.75692e-05
GPAT2	3.9538e-07	3.48833e-07	2.80248e-07	0.000201428	1.15751e-07	3.41106e-07	1.47055e-06	7.81022e-07	1.55505e-12	2.02844e-06	8.49448e-07
GPC3	1.19127e-07	1.1842e-06	2.77615e-07	4.07466e-06	1.30706e-07	1.57405e-06	1.10303e-06	1.61096e-12	1.55505e-12	0.000242848	7.72766e-05
GPC4	1.04953e-06	1.50199e-06	1.58365e-07	0.000456829	3.71171e-06	2.84136e-05	1.21389e-05	2.80598e-07	1.55505e-12	4.98244e-05	5.32869e-05
GPCPD1	6.74446e-05	6.43069e-05	0.000212506	2.59086e-05	3.68937e-05	2.30857e-05	3.70128e-05	0.000106107	0.000246342	2.01703e-05	5.53739e-05
GPD1	1.41284e-06	3.70134e-07	5.34828e-06	2.18795e-07	1.36621e-06	2.22142e-05	0.000152471	1.61096e-12	1.20279e-06	1.08581e-07	4.05987e-07
GPIHBP1	0.000281735	4.77227e-05	6.89727e-05	3.12835e-07	0.00259347	4.24951e-05	0.000168836	0.000186518	9.02285e-05	4.34151e-08	1.27304e-12
GPLD1	1.13275e-06	1.71928e-06	4.4923e-07	5.31581e-07	1.06158e-06	4.35859e-06	1.66132e-05	5.27136e-07	1.55505e-12	3.40467e-06	5.95477e-07
GPM6A	7.30589e-06	5.95895e-07	2.18024e-06	7.10408e-09	2.80312e-05	0.000138757	1.89162e-06	7.16977e-06	7.65736e-07	1.02033e-07	4.73684e-07
GPM6B	5.22947e-06	2.39798e-05	2.0015e-06	2.98159e-05	6.31389e-07	5.10745e-05	1.05595e-07	1.54663e-06	4.85808e-05	0.000192696	1.25883e-05
GPNMB	0.00028301	1.28513e-05	6.7201e-06	1.36772e-06	2.32335e-06	3.46163e-06	8.88448e-06	7.00349e-06	1.87399e-06	9.92193e-05	6.53379e-06
GPR153	7.96102e-08	3.34721e-07	1.85938e-12	3.22252e-05	2.04713e-07	2.88514e-07	1.24397e-12	1.61096e-12	1.55505e-12	6.67155e-05	9.57139e-06
GPR155	1.6294e-05	1.68878e-05	2.32559e-05	3.37839e-06	0.000128535	5.03335e-06	4.35159e-06	3.35224e-05	4.83096e-05	5.13248e-06	1.46647e-05
GPR18	1.48375e-05	7.72148e-05	0.000179371	1.30156e-12	2.20362e-06	9.92974e-07	2.19449e-06	1.59104e-05	5.04125e-05	1.7762e-07	1.27304e-12
GPR182	0.000168438	1.76325e-05	3.07117e-05	1.24612e-05	0.00167786	3.70449e-05	7.43279e-05	0.000104867	6.39934e-05	9.97871e-07	2.97092e-07
GPR183	5.07916e-05	0.000149686	0.000425067	3.38222e-08	1.32262e-05	4.28752e-06	8.22093e-06	2.50553e-05	9.15082e-05	1.2979e-12	1.59036e-07
GPR19	2.20762e-06	3.5759e-06	8.2589e-06	8.80569e-06	4.2899e-06	4.22195e-06	2.82384e-06	2.73286e-05	5.12684e-06	8.55037e-06	1.0605e-05
GPR4	9.48334e-06	1.10986e-06	1.5262e-06	1.7508e-07	5.35922e-05	2.41594e-06	5.30026e-06	4.89621e-06	1.02918e-05	1.82348e-07	1.21663e-06
GPRC5A	5.85411e-07	9.40971e-07	1.41552e-06	3.74697e-07	1.28824e-06	2.45716e-05	1.24397e-12	7.73261e-07	2.47109e-07	1.47811e-06	1.07521e-07
GPT	4.27634e-06	1.18846e-05	7.87211e-06	3.33632e-06	3.25803e-06	2.75913e-05	7.59825e-05	5.54203e-06	5.28505e-06	1.79668e-06	2.27178e-06
GPX2	2.5496e-07	7.2378e-07	1.21363e-06	1.15e-08	1.90936e-07	4.84104e-05	5.05286e-07	2.56406e-07	1.55505e-12	8.19853e-08	1.27304e-12
GPX3	4.97219e-05	2.1225e-06	2.99612e-06	0.000225133	8.66325e-06	6.27886e-06	5.82872e-06	3.71537e-05	2.86775e-06	0.0038165	0.000307074
GRAMD3	1.27128e-05	0.000189562	7.80244e-05	1.53346e-05	1.29772e-05	2.37663e-05	4.27733e-05	7.36224e-05	2.10241e-05	2.47235e-05	1.87713e-05
GRHL2	2.76127e-08	1.75695e-12	1.85938e-12	1.30156e-12	1.25392e-07	3.76669e-05	1.24397e-12	2.28056e-06	1.55505e-12	1.2979e-12	2.13519e-07
GRHPR	1.16228e-05	2.46251e-05	3.64202e-05	3.90364e-05	1.04532e-05	0.000100433	0.000552872	1.00301e-05	3.42055e-05	3.08272e-05	3.52688e-05
GRIA3	2.18975e-06	4.94022e-07	3.48744e-07	3.9724e-07	9.71141e-08	1.59805e-06	1.24397e-12	1.61096e-12	8.38253e-05	1.89747e-05	6.99105e-07
GRINA	0.00013838	9.61749e-05	5.45454e-05	0.000142245	0.000209235	0.000107738	6.80626e-05	0.000130584	0.000191613	0.000143873	6.55568e-05
GRPEL1	9.77475e-05	0.000118506	8.92904e-05	0.000107712	8.796e-05	0.00014324	0.000470942	0.000159654	0.000118535	9.20012e-05	0.000133139
GSN	0.000122239	1.72539e-05	6.89748e-05	0.000323715	7.07052e-06	2.19108e-05	2.04078e-05	1.29192e-05	0.000317289	0.026715	0.00244622
GSR	0.000226582	5.48606e-05	1.28708e-05	2.59156e-05	6.58998e-05	0.000117322	0.000156644	4.18078e-05	8.11452e-05	4.09934e-05	6.39988e-05
GSTA1	6.39253e-07	6.04727e-07	1.36704e-06	3.89172e-08	1.4133e-07	7.9711e-07	0.000159433	9.0959e-08	7.22267e-07	1.04515e-07	1.27304e-12
GSTA2	7.4792e-07	9.98469e-07	1.06627e-06	2.27318e-08	2.42226e-07	1.12144e-06	0.000164031	8.56869e-07	7.75515e-07	1.2979e-12	1.27304e-12
GSTA3	1.59082e-05	2.98132e-05	5.03292e-05	9.2806e-07	1.05216e-05	0.000448986	0.00468987	1.10585e-05	1.86026e-05	6.98737e-05	5.22141e-06
GSTA4	1.12661e-06	3.39135e-06	2.46361e-06	6.05231e-05	4.37132e-07	5.69577e-05	0.000241878	1.61096e-12	1.36859e-06	1.11864e-05	5.8569e-06
GSTM1	7.01248e-05	3.89415e-05	6.72313e-05	0.000451033	0.000159768	0.000755898	0.00599503	2.63253e-05	1.83898e-05	0.00197682	0.001239
GSTM3	9.71202e-07	1.03945e-06	3.02115e-06	1.83464e-07	7.60762e-07	8.90381e-07	0.000269852	1.65515e-06	1.55505e-12	3.23147e-07	1.49208e-07
GSTM4	5.97559e-06	6.27914e-06	3.08401e-06	2.2307e-05	2.98598e-06	1.94697e-05	7.4218e-05	5.8069e-06	7.84191e-06	2.57681e-05	1.31016e-05
GSTM6	4.55656e-07	1.09353e-06	1.0418e-06	4.30163e-06	6.14034e-07	1.70665e-05	0.000115626	1.19123e-06	1.55505e-12	4.48567e-06	2.60116e-06
GSTM7	6.70366e-07	1.55461e-06	2.06491e-06	5.98555e-06	2.36534e-06	4.54315e-05	0.000100847	1.13529e-06	2.48776e-06	6.94664e-06	3.57698e-06
GSTP1	4.98932e-05	0.000108421	7.67522e-05	0.00013755	0.000170031	0.000303299	0.00186936	0.000225805	8.74749e-05	0.000185721	0.00020487
GSTZ1	9.46599e-06	1.0561e-05	1.70939e-05	2.12423e-05	1.06541e-05	6.95455e-05	0.000639151	1.67221e-05	1.13621e-05	1.92014e-05	1.91469e-05
GULO	1.1338e-06	1.74762e-06	2.54256e-06	1.98477e-07	4.14552e-07	5.52489e-06	8.02856e-05	1.61096e-12	3.00507e-07	3.69568e-08	2.22522e-07
GYS2	1.70448e-07	1.75695e-12	9.89361e-07	1.30156e-12	2.16149e-07	2.99621e-07	5.84644e-05	1.61096e-12	3.00507e-07	2.86992e-08	1.27304e-12
GZMA	4.39198e-06	0.00102843	3.83024e-06	1.30156e-12	1.6066e-05	1.18316e-05	5.44012e-06	8.39101e-05	4.28828e-06	1.2979e-12	1.27304e-12
GZMB	3.43492e-06	0.000635972	5.54426e-06	1.30156e-12	1.10812e-05	3.31702e-06	4.92659e-06	2.74778e-05	6.9848e-06	1.2979e-12	1.27304e-12
GZMK	1.41748e-06	0.000198929	2.92921e-06	1.30156e-12	1.5716e-06	4.44072e-07	2.97886e-06	1.29549e-06	3.08545e-06	1.2979e-12	1.27304e-12
H13	0.000151114	0.000159132	9.99291e-05	0.000168419	0.000107569	0.000164346	6.00147e-05	0.00137312	0.000572752	0.000180379	8.16406e-05
H2AFX	3.26127e-05	5.63638e-05	5.46214e-05	0.000119071	2.0598e-05	2.35691e-05	1.98016e-05	2.27097e-05	4.26291e-05	3.77179e-05	3.60103e-05
H2AFY2	3.37736e-07	1.56716e-07	3.1842e-07	0.000119031	3.59361e-06	1.95767e-05	1.02658e-06	6.23779e-07	1.55505e-12	3.99536e-05	3.60908e-05
H2AFZ	0.00106436	0.00105448	0.000476022	0.0011452	0.00109227	0.000523912	0.0004724	0.00050212	0.00068044	0.000289334	0.000583776
H2-DMB2	3.85019e-05	4.97871e-06	0.000847538	3.98855e-08	6.34648e-06	4.97321e-06	1.35109e-05	1.502e-05	6.14146e-05	1.2979e-12	9.54886e-08
H2-EB2	5.51097e-06	7.09889e-07	9.21154e-05	1.30156e-12	8.70568e-07	1.31391e-12	2.02474e-06	1.15784e-05	6.96535e-07	1.2979e-12	1.27304e-12
H2-OB	2.07285e-05	1.2164e-05	0.00086078	1.30156e-12	9.98292e-06	6.97403e-06	1.91116e-05	3.69754e-05	2.33234e-05	1.2979e-12	1.27304e-12
H2-Q1	1.30404e-07	6.93796e-07	1.85938e-12	4.1374e-07	1.4636e-07	3.24217e-07	1.04336e-05	2.04144e-07	1.55505e-12	3.33061e-08	1.27304e-12
H2-Q2	1.32682e-07	1.41592e-06	1.44709e-07	8.85724e-08	1.57754e-07	4.95444e-05	2.157e-06	4.79213e-06	1.17477e-06	5.14896e-08	1.27304e-12
H2-T24	1.09677e-05	3.91879e-06	1.5308e-05	3.24112e-06	1.5853e-05	1.99839e-07	5.07149e-07	6.71914e-06	1.32968e-05	6.45079e-07	4.1379e-07
H6PD	1.88068e-05	2.10012e-05	6.72067e-06	0.000123706	3.64187e-05	5.86949e-05	2.89291e-05	1.09743e-05	1.09849e-05	5.77639e-05	1.43619e-05
HAAO	6.9609e-06	4.91664e-06	5.66518e-05	5.73356e-08	3.36406e-06	1.33051e-06	0.000265195	1.23225e-05	4.20397e-05	2.4434e-07	1.27304e-12
HABP2	4.01656e-07	1.07961e-06	3.14508e-06	2.83715e-08	6.75785e-07	0.000131542	1.32909e-05	1.61096e-12	8.87677e-07	1.2979e-12	6.0472e-08
HACL1	4.34705e-06	8.6157e-06	8.20751e-06	1.02818e-05	5.01173e-06	1.04101e-05	0.000206147	6.1095e-06	7.25136e-06	8.66654e-06	1.17058e-05
HADH	3.56497e-05	6.02126e-05	5.02668e-05	9.23355e-05	5.46211e-05	0.000189084	0.000527843	3.0151e-05	4.08923e-05	0.000100403	0.000250549
HAGH	4.78502e-05	4.15156e-05	4.58124e-05	4.89011e-05	4.13156e-05	0.000103306	0.000615834	7.9069e-05	4.53241e-05	5.37162e-05	5.39461e-05
HAL	1.43869e-06	1.14243e-06	3.96537e-06	8.90731e-08	1.62744e-06	1.1111e-06	0.000238254	1.57683e-06	4.84509e-07	7.44645e-08	4.73352e-07
HAMP	8.16896e-06	1.42825e-05	1.95302e-05	7.15209e-07	5.72056e-06	9.71413e-05	0.00138449	5.35487e-06	4.09983e-06	7.37159e-07	1.82578e-07
HAMP2	1.16482e-06	4.94993e-07	9.92528e-07	4.13751e-08	3.34232e-07	2.74017e-05	0.000207677	3.78391e-07	1.55505e-12	1.2979e-12	1.27304e-12
HAND2	1.0496e-06	5.93679e-07	1.27627e-06	0.000574807	1.16951e-06	4.92301e-07	8.62501e-07	5.87753e-07	1.08291e-06	7.88378e-05	0.000232547
HAO1	1.30876e-06	1.6451e-06	3.84062e-06	6.21068e-08	1.24625e-06	8.41348e-07	0.000322544	7.72593e-07	6.01014e-07	5.03499e-08	8.83807e-08
HAO2	1.35208e-12	5.78582e-08	1.85938e-12	1.30156e-12	7.3529e-08	1.09172e-05	2.30619e-06	1.61096e-12	1.55505e-12	1.2979e-12	1.27304e-12
HAPLN1	3.54042e-08	2.64343e-07	1.85938e-12	2.71266e-09	1.37408e-12	1.31391e-12	1.65061e-06	1.41811e-07	1.55505e-12	3.48005e-07	1.27304e-12
HC	2.10391e-06	4.12488e-06	3.96335e-06	9.07046e-08	5.78836e-06	5.13665e-07	8.81136e-05	2.09052e-06	4.2188e-07	1.48976e-07	1.5303e-07
HCAR2	1.42278e-05	1.90949e-06	9.5869e-07	1.30156e-12	9.89283e-07	1.52962e-06	1.4699e-05	2.43183e-06	1.24342e-06	1.2979e-12	1.27304e-12
HCFC1R1	0.000121275	0.000109638	0.000108073	0.000225044	0.000123965	0.000348757	0.000206102	8.56024e-05	0.000143857	0.000324019	0.00072891
HCST	9.92042e-05	0.00143932	0.000107134	2.96198e-07	2.94541e-05	1.21917e-05	2.0989e-05	0.000141985	0.000151085	8.06908e-08	1.03873e-07
HDAC4	2.08626e-05	4.92496e-05	1.70141e-05	2.25716e-05	4.03956e-05	3.02403e-05	1.23691e-05	8.04521e-06	2.00973e-05	2.65349e-05	1.84065e-05
HDAC7	4.42302e-05	0.000107015	0.000102981	5.76526e-05	0.000266987	6.36431e-05	2.93888e-05	9.01264e-05	4.94955e-05	4.81642e-05	2.52058e-05
HDC	3.32516e-05	6.0184e-06	6.27068e-06	1.28959e-07	0.000114242	4.04053e-06	1.05637e-05	1.05222e-05	1.00823e-05	2.37243e-07	1.27304e-12
HDHD3	1.3334e-06	1.56919e-06	1.4005e-07	1.8505e-05	2.90737e-06	7.86175e-06	4.51406e-05	5.91045e-07	2.15129e-06	1.6419e-05	1.33688e-05
HEBP1	0.000166263	8.12561e-06	7.16552e-06	1.47048e-05	3.12187e-05	4.95673e-05	0.000718315	8.50868e-06	1.12977e-05	6.74087e-05	0.000127886
HEBP2	2.83251e-07	2.46576e-07	8.98015e-08	2.52693e-06	1.57047e-07	9.92331e-05	2.99766e-06	4.61094e-07	1.55505e-12	1.81246e-05	2.31587e-06
HECW2	2.74725e-05	2.22404e-06	4.40419e-06	4.1216e-06	0.000224603	4.20006e-06	1.22616e-05	1.82629e-05	5.98563e-06	1.46463e-05	1.62179e-05
HELLS	8.58804e-06	2.55121e-05	1.47837e-05	1.13408e-05	5.79666e-06	3.65312e-06	5.30526e-06	7.79386e-06	5.73978e-06	1.10475e-06	2.55534e-06
HELZ2	7.74416e-05	5.30933e-05	0.000163196	3.14856e-05	3.51629e-05	2.7836e-05	2.50034e-05	5.29518e-05	2.50203e-05	7.44665e-06	4.0989e-06
HEPACAM2	2.57858e-06	7.48178e-08	2.16448e-05	5.58365e-09	7.99588e-07	3.92092e-07	1.95863e-06	2.10651e-05	1.1958e-06	1.2979e-12	1.09638e-07
HERPUD1	0.000129635	0.000115824	0.00017975	0.000119659	0.000173842	0.000184966	9.38616e-05	0.00125259	0.000291199	0.00019001	8.32639e-05
HEXA	0.000628426	6.77362e-05	9.28234e-05	0.000310009	0.000214842	4.74843e-05	6.2239e-05	4.2026e-05	0.000257753	0.000275209	5.65509e-05
HEYL	3.03853e-07	4.06474e-07	6.04479e-08	6.39627e-05	5.22584e-07	2.65242e-06	1.24397e-12	1.61096e-12	1.55505e-12	5.23632e-05	0.000339483
HFE2	5.59732e-07	1.04185e-06	3.45002e-06	2.86411e-08	3.41027e-07	5.01404e-08	3.83972e-05	5.71617e-07	6.49046e-07	4.51424e-08	1.62365e-06
HGD	4.17964e-06	4.51329e-06	3.59847e-06	1.1847e-07	1.85999e-06	1.49989e-06	0.000569111	2.27374e-06	3.36326e-06	2.56987e-07	1.27304e-12
HGF	2.89046e-05	1.39252e-06	1.22867e-06	0.000540586	6.09708e-05	4.98438e-07	4.44028e-06	3.77853e-06	4.28918e-06	1.46839e-05	2.24429e-05
HGFAC	3.78604e-07	1.64742e-06	2.32637e-06	1.65725e-07	7.91091e-07	2.02311e-05	4.22966e-05	2.9375e-07	1.55505e-12	3.79065e-08	1.27304e-12
HHEX	7.7851e-05	2.23522e-05	0.000202514	1.69813e-07	0.000118947	0.000725676	0.000199493	2.28157e-05	0.000329674	1.2979e-12	1.28754e-07
HHIP	1.89756e-08	1.75695e-12	1.85938e-12	7.03489e-05	2.93025e-07	1.31391e-12	1.24397e-12	1.61096e-12	1.55505e-12	6.00835e-06	1.19345e-07
HIBADH	4.92645e-05	6.39649e-05	7.15404e-05	0.000102767	6.39638e-05	0.0001412	0.000726089	4.25404e-05	0.000110563	0.000109219	0.000108895
HIBCH	9.80241e-06	2.30718e-05	2.60127e-05	1.31385e-05	1.09276e-05	2.62808e-05	0.000109471	2.16953e-05	1.63157e-05	1.75259e-05	2.24802e-05
HIP1R	4.42146e-06	5.02978e-05	0.000122603	9.98864e-07	6.42274e-06	3.4819e-05	1.5345e-05	6.00196e-05	3.40324e-05	1.72214e-06	4.52442e-06
HIPK3	5.64039e-05	4.9989e-05	4.99209e-05	3.82791e-05	0.000133672	3.53401e-05	3.55029e-05	3.26267e-05	4.74592e-05	4.50929e-05	6.20645e-05
HIST1H2BC	0.000153835	2.43222e-05	7.09044e-05	0.00032061	7.10989e-05	0.00025254	0.00121909	8.58422e-05	1.98923e-05	0.00021111	0.000202305
HIST1H2BE	4.24494e-06	1.02995e-05	2.36241e-05	3.45281e-06	2.67976e-06	4.09246e-06	6.20713e-06	3.44312e-06	4.62845e-06	4.69834e-06	4.71668e-06
HIVEP3	3.95601e-05	3.29657e-05	1.93627e-05	2.44497e-05	7.83028e-05	1.30043e-05	9.06042e-06	1.48592e-05	0.000242659	4.01454e-05	1.01614e-05
HK3	6.46952e-05	2.92323e-06	3.37231e-06	1.53712e-07	2.54476e-06	1.39621e-06	7.82996e-06	9.66832e-07	4.01871e-06	1.2979e-12	9.21272e-08
HLF	5.49499e-07	1.35588e-05	1.15549e-06	1.38977e-06	5.01295e-06	5.35547e-06	2.29802e-05	1.00688e-06	1.30441e-06	5.31319e-05	2.17317e-05
HMBOX1	4.55983e-05	2.95942e-05	4.36498e-05	3.40806e-05	0.000156209	4.49655e-05	1.93789e-05	3.67439e-05	3.4447e-05	1.80721e-05	1.81005e-05
HMBS	2.70754e-05	2.17288e-05	1.86582e-05	3.8417e-05	2.28683e-05	3.84238e-05	0.000112443	5.24647e-05	1.91045e-05	3.89885e-05	3.53935e-05
HMGA2	4.63363e-07	2.32747e-07	9.22502e-08	3.01374e-06	2.89283e-06	2.12556e-06	1.24397e-12	3.64814e-07	6.07294e-07	2.26802e-07	7.65667e-08
HMGB2	0.000275283	0.000677379	0.000269451	0.000516364	0.000179841	0.000136487	6.91482e-05	0.000121595	0.000153629	6.5559e-05	0.000112781
HMGCL	7.63954e-05	4.04945e-05	5.05286e-05	3.12424e-05	6.27103e-05	5.60393e-05	0.000531007	2.12885e-05	7.63186e-05	5.27729e-05	3.69683e-05
HMGCS2	7.74503e-06	1.29846e-05	1.27004e-05	1.32085e-05	5.06105e-06	0.000281367	0.00172962	3.83019e-06	1.29783e-05	6.18203e-05	5.03299e-05
HMHA1	1.35208e-10	1.75695e-10	1.85938e-10	6.28243e-07	1.37408e-10	1.31391e-10	1.24397e-10	1.61096e-10	1.55505e-10	5.55671e-06	1.54218e-05
HMOX1	0.000689939	1.70285e-05	1.91847e-05	2.63954e-05	9.02437e-05	1.40036e-05	3.10229e-05	2.60619e-05	1.94645e-05	2.56851e-05	5.95261e-06
HNF1A	8.70594e-09	1.75695e-12	1.85938e-12	1.23331e-07	1.37408e-12	5.13806e-06	1.55034e-05	1.61096e-12	1.55505e-12	1.2979e-12	1.27304e-12
HNF1B	2.34618e-07	7.28904e-07	7.70095e-07	1.30156e-12	6.02325e-07	0.000160619	1.02469e-05	2.74386e-06	1.55505e-12	1.2979e-12	1.27304e-12
HNF4A	1.22387e-06	2.11225e-06	1.36487e-06	5.16367e-08	1.13535e-06	2.20451e-05	0.000178644	4.12957e-07	3.00507e-07	8.70517e-08	1.27304e-12
HNF4AOS	3.70172e-09	1.75695e-12	1.85938e-12	1.30156e-12	1.40496e-07	1.72494e-07	1.30804e-05	1.61096e-12	1.55505e-12	1.2979e-12	1.27304e-12
HOGA1	8.60239e-07	3.25659e-07	1.28183e-06	1.539e-06	3.12933e-06	1.63867e-05	0.000172832	5.30945e-07	1.31213e-06	3.91094e-06	4.36661e-07
HOOK2	7.51578e-06	6.75358e-06	6.39608e-06	3.62307e-06	4.27151e-06	4.1532e-05	1.66589e-05	5.56424e-06	4.23072e-06	2.47131e-06	1.32562e-06
HOPX	4.37811e-05	0.00041568	5.66085e-05	6.66781e-08	5.04272e-06	4.30194e-06	0.000105692	7.54976e-05	1.25001e-05	2.55818e-06	9.82551e-06
HOXA5	1.3083e-05	1.28022e-06	2.66856e-06	1.0117e-05	9.80876e-05	1.0802e-06	5.79308e-06	1.08123e-05	2.38291e-05	3.54837e-05	1.11496e-05
HOXB5	8.64874e-06	1.23695e-06	3.37027e-06	9.33218e-06	9.41637e-05	1.93774e-06	3.82238e-06	6.1623e-06	4.7285e-06	1.55649e-05	8.866e-06
HPD	8.31517e-06	1.57218e-05	2.2676e-05	1.62047e-07	5.48592e-06	4.93548e-06	0.00162616	5.27364e-06	7.45424e-06	5.89169e-07	7.79921e-08
HPGDS	0.000105287	8.24336e-06	9.04884e-06	5.17031e-07	1.70782e-06	1.73591e-06	6.32307e-06	1.01508e-05	2.89994e-05	5.64103e-07	1.35406e-06
HPN	8.19924e-06	3.73224e-06	6.00399e-06	1.54914e-06	3.6912e-06	0.000323507	0.00010197	2.24022e-06	1.15561e-06	4.20656e-07	2.2649e-07
HPX	1.91243e-05	3.77041e-05	5.01583e-05	4.40283e-06	9.60319e-06	2.17686e-05	0.0014348	9.89688e-06	6.56167e-06	1.36846e-06	7.69976e-07
HRC	4.7829e-08	1.75695e-12	4.17626e-07	5.19126e-07	1.37408e-12	6.83145e-08	1.24397e-12	1.61096e-12	1.55505e-12	2.83625e-06	8.7661e-05
HRCT1	7.764e-07	1.08647e-07	8.83209e-08	4.67503e-05	1.48052e-06	6.29039e-07	9.41031e-08	1.61096e-12	1.55505e-12	1.85781e-05	9.8923e-05
HRG	1.74544e-06	2.35356e-06	7.18737e-06	3.55545e-07	1.56517e-06	9.07441e-07	0.000147599	1.03315e-06	1.55505e-12	2.00654e-07	1.33203e-07
HS1BP3	2.10232e-05	7.70815e-06	5.86276e-06	1.48917e-05	5.23354e-05	1.48772e-05	1.49103e-05	7.90377e-06	9.61241e-06	1.00276e-05	1.28396e-05
HS3ST1	3.47679e-06	5.16871e-06	4.82071e-05	1.6656e-07	9.27212e-06	5.21718e-05	5.07018e-07	1.48409e-06	0.000284094	4.73328e-05	2.38556e-06
HS3ST3A1	4.47623e-07	3.24061e-07	1.70775e-07	6.4922e-05	1.61901e-07	1.31391e-12	1.24397e-12	1.21207e-07	2.65035e-06	1.26614e-05	8.01083e-07
HS3ST3B1	1.60187e-05	4.06621e-05	1.09846e-05	0.000344604	0.000148134	4.25625e-06	1.66721e-05	1.68552e-05	2.79531e-05	3.96466e-06	1.06394e-06
HSD11B1	7.00197e-06	9.71049e-05	2.63682e-05	0.000865417	3.20374e-06	6.91664e-06	0.000107458	3.13239e-05	0.000121107	0.000349703	4.04377e-05
HSD17B13	1.16638e-06	2.29773e-06	2.9788e-06	1.05045e-07	1.47431e-06	8.65248e-06	0.000174811	3.79395e-07	1.55505e-12	2.85844e-07	3.75338e-07
HSD17B2	1.06917e-06	1.19306e-06	6.47334e-07	4.20025e-08	1.89366e-07	1.8983e-05	0.000107605	1.61096e-12	1.55505e-12	8.95694e-08	4.86483e-08
HSD17B4	9.86032e-05	3.01629e-05	1.8696e-05	3.56892e-05	4.84638e-05	7.15138e-05	0.000327557	2.7083e-05	3.40411e-05	4.43821e-05	4.75112e-05
HSD17B6	9.2005e-07	9.15635e-07	1.40228e-06	1.30156e-12	2.91558e-07	9.35681e-07	7.74809e-05	1.28459e-06	1.55505e-12	3.15739e-08	1.27304e-12
HSD3B2	8.75589e-08	3.04903e-07	4.38367e-07	8.07714e-07	1.8918e-07	5.5378e-07	2.24303e-05	8.45501e-07	1.55505e-12	3.30716e-07	6.03537e-07
HSD3B3	2.65525e-07	4.30105e-07	1.85938e-12	6.99042e-08	5.66341e-07	5.05912e-08	7.90612e-05	2.10852e-07	1.55505e-12	1.2979e-12	4.44692e-08
HSD3B5	7.51151e-08	7.06699e-08	2.16138e-07	3.87354e-08	4.54784e-07	1.31391e-12	3.35076e-05	2.16478e-06	3.80036e-07	1.2979e-12	1.27304e-12
HSP90B1	0.00101049	0.000522161	0.000512415	0.00122673	0.00140417	0.00070765	0.000235588	0.0104736	0.00129536	0.000870844	0.000302052
HSPA12B	6.13718e-06	9.84664e-07	1.55887e-06	3.64118e-06	4.01289e-05	2.97748e-06	3.22457e-06	4.93507e-06	4.94218e-07	1.14921e-05	1.3254e-06
HSPA13	2.38448e-05	2.24283e-05	9.24556e-06	3.56891e-05	3.61064e-05	2.72876e-05	4.28982e-06	0.000104172	3.28017e-05	4.12439e-05	1.93562e-05
HSPA5	0.000681189	0.000461091	0.000456414	0.000794184	0.000470314	0.000533809	0.000199658	0.00279252	0.000516177	0.000968673	0.000426676
HSPA9	0.000106303	0.000116598	0.000121543	8.08981e-05	0.000154355	0.000197821	0.000449312	7.62156e-05	0.000104574	0.000112019	0.000169706
HSPB1	3.48795e-05	8.77327e-06	9.13215e-06	0.000293959	0.000183239	0.000256885	0.000398618	2.57337e-05	1.14746e-05	0.000446213	0.0018294
HSPB11	3.69641e-05	3.66989e-05	6.42241e-05	6.909e-05	3.51298e-05	0.000158012	4.15384e-05	1.85519e-05	5.8889e-05	4.51678e-05	3.85737e-05
HSPB2	1.71357e-07	3.35243e-08	6.54451e-08	0.000101892	6.85249e-07	3.26946e-05	1.24397e-12	4.15026e-07	1.55505e-12	7.09878e-05	0.00041073
HSPB6	2.09606e-06	2.33285e-06	2.85005e-06	3.62446e-05	2.46491e-06	4.78788e-06	2.22752e-05	8.59627e-06	3.00818e-06	2.12616e-05	0.000387416
HSPB7	3.14579e-07	6.78259e-08	1.85938e-12	2.97399e-06	4.58721e-07	1.31391e-12	1.24397e-12	2.53635e-07	7.76416e-07	2.33092e-05	0.000223016
HSPD1	0.00016459	0.000289878	0.000264179	0.000157054	0.000111896	0.000243348	0.000735834	8.84164e-05	0.000172239	0.000132835	0.000175156
HSPG2	0.000108038	1.40919e-05	2.25314e-05	0.00012535	0.000802055	0.000100894	5.39456e-05	5.6011e-05	3.44715e-05	0.000190433	0.000118448
HTRA1	5.60558e-06	3.25134e-06	9.17839e-07	3.48441e-05	2.97483e-05	1.6952e-06	1.14653e-06	2.02065e-06	1.33819e-06	0.000605519	0.00019778
HTRA3	1.21615e-06	9.69058e-07	1.26278e-07	0.000155836	6.47063e-07	3.60199e-07	1.38539e-06	1.23476e-07	1.55505e-12	0.0020693	0.000125547
HYAL2	3.97024e-05	1.0979e-05	8.4167e-06	2.48153e-05	0.000313726	6.20204e-05	3.49067e-05	2.83135e-05	1.61239e-05	1.97488e-05	1.52206e-05
HYKK	1.83746e-06	1.22786e-06	1.8311e-06	6.9441e-06	1.54008e-05	2.00697e-06	3.5439e-05	4.79721e-06	1.47304e-06	7.88885e-06	4.31587e-06
HYOU1	3.21988e-05	2.54584e-05	2.9376e-05	1.49146e-05	3.27473e-05	1.54435e-05	1.2972e-05	0.000197596	5.20001e-05	1.76423e-05	1.12741e-05
IAH1	7.00723e-05	4.52898e-05	6.56695e-05	8.79726e-05	5.81007e-05	0.000106168	0.00040268	4.31143e-05	4.92709e-05	0.000144443	0.000173522
ICA1	6.59064e-06	5.60369e-06	1.63027e-06	1.33028e-05	5.4984e-05	1.19629e-05	4.05454e-06	1.77254e-05	3.47048e-06	9.4123e-07	2.89076e-07
ICOS	1.38722e-05	0.000231081	4.29377e-06	2.59227e-07	6.1041e-06	1.072e-06	3.14628e-06	3.14735e-06	2.4511e-06	5.91884e-07	2.909e-07
ICOSL	1.9166e-05	1.30567e-05	0.00014413	7.04975e-07	4.21036e-06	8.34398e-07	5.81377e-06	3.69916e-06	1.95993e-05	3.84423e-05	3.94628e-06
IDH1	0.00014062	1.06255e-05	1.86466e-05	3.70527e-05	7.91527e-05	6.06726e-05	0.000316393	1.84392e-05	1.39289e-05	9.16009e-05	3.48371e-05
IDO2	2.36166e-08	1.23635e-07	1.54242e-06	1.95285e-08	4.37136e-07	1.13922e-07	4.36513e-05	1.61096e-12	1.55505e-12	1.97875e-08	6.14155e-07
IER3	0.000291601	0.000117133	2.74148e-05	0.000163225	0.000252058	0.000287477	2.68802e-05	4.79559e-05	2.40336e-05	0.000144684	0.000343731
IER5	0.000434646	0.00035827	0.000749	0.000164057	0.000283567	7.36019e-05	9.46054e-05	0.000276858	0.000820299	0.000291715	0.000119239
IFI27L2A	0.0019134	0.000727887	0.000749407	0.00448061	8.18328e-05	8.93751e-05	8.50838e-05	0.00147221	0.00127814	0.00139748	0.000183371
IFI27L2B	9.98016e-07	1.98087e-06	1.7807e-06	1.60191e-06	7.43777e-07	0.00015481	5.17391e-05	2.27825e-06	1.55505e-12	2.12532e-07	8.67943e-08
IFI30	1.35208e-10	1.75695e-10	1.85938e-10	3.18691e-05	1.37408e-10	1.31391e-10	1.24397e-10	1.61096e-10	1.55505e-10	6.73191e-05	3.01675e-05
IFI47	7.32253e-05	0.000203912	4.48785e-05	0.000100762	5.8146e-05	5.24326e-05	3.06803e-05	3.10299e-05	8.66045e-05	1.25392e-05	7.38961e-06
IFIH1	5.13021e-05	2.32484e-05	4.08253e-06	0.000106132	4.44721e-05	3.55695e-05	3.04828e-05	8.40255e-06	1.78309e-05	2.05637e-05	1.36775e-05
IFIT3	6.1846e-05	2.26791e-05	8.6489e-06	0.000440626	3.55444e-05	1.18095e-05	5.12259e-05	4.23849e-06	4.77368e-06	5.37529e-05	1.66637e-05
IFIT3B	1.21928e-05	5.71402e-06	3.15791e-06	0.000147549	2.03928e-05	3.07961e-06	1.37945e-05	9.13864e-07	4.83339e-06	1.82352e-05	7.15546e-06
IFITM10	3.06278e-06	5.2772e-05	1.03311e-06	2.7102e-07	2.6112e-05	1.42917e-06	1.60647e-06	6.63118e-06	3.62703e-06	7.57321e-06	1.41658e-06
IFNAR1	8.86945e-05	0.000101213	9.29155e-05	3.74848e-05	5.0576e-05	4.03957e-05	2.00476e-05	3.82246e-05	0.000222621	2.68607e-05	1.54497e-05
IFNLR1	1.22821e-06	1.49644e-07	5.59393e-07	5.20038e-08	2.42046e-07	7.89495e-06	9.74622e-07	1.99764e-07	8.03984e-07	1.2979e-12	1.2457e-07
IFT140	4.32456e-06	5.96765e-06	3.58435e-05	2.88791e-06	1.65273e-06	8.35259e-06	4.80363e-06	3.65324e-06	5.15325e-06	5.24428e-06	4.98649e-06
IFT20	9.83303e-05	0.000142073	9.98038e-05	0.000237236	0.000217677	0.000197967	0.000282913	0.000724884	0.000174074	0.000235214	0.000205936
IFT57	1.56203e-05	1.06921e-05	2.81368e-06	3.34429e-05	6.96687e-06	0.000138078	2.65174e-06	7.85732e-06	5.92423e-05	4.45708e-05	4.57489e-05
IFT88	3.79014e-06	2.01604e-06	4.32723e-06	9.41677e-06	8.36677e-06	2.63674e-05	7.21774e-06	3.44111e-06	4.34112e-06	9.88716e-06	1.11717e-05
IGDCC4	8.20861e-08	1.70587e-07	2.74205e-07	2.52965e-06	4.88274e-07	5.76735e-06	7.10202e-07	1.61096e-12	1.50671e-06	1.19805e-05	9.99796e-07
IGF1R	3.13006e-05	3.58093e-05	7.95504e-06	6.70901e-05	0.000141581	0.000138273	1.01014e-05	1.31187e-05	5.85435e-05	5.04754e-05	5.97309e-05
IGFALS	1.97838e-07	8.78991e-08	3.69491e-07	5.4941e-08	2.29228e-07	4.47103e-06	1.60629e-05	1.61096e-12	8.25852e-07	3.47848e-07	1.27304e-12
IGFBP1	6.08359e-07	1.93901e-06	7.42262e-07	1.73412e-07	4.24477e-07	1.53149e-06	3.313e-05	1.61096e-12	1.55505e-12	2.55843e-08	8.00471e-08
IGFBP5	2.81016e-05	3.64465e-06	2.32518e-06	8.04267e-07	9.19346e-05	2.6502e-06	5.17478e-06	3.0548e-06	4.58538e-06	0.000168699	0.000701344
IGFBP6	6.24179e-06	3.27855e-06	1.94254e-06	2.58266e-06	2.33266e-06	1.49904e-06	1.70435e-06	4.35092e-06	1.55505e-12	0.00223984	0.000142393
IGFBP7	0.00038939	9.06916e-05	0.000125514	0.01678	0.00500185	0.00155031	0.000260679	0.000412649	0.000185605	0.0067934	0.00716994
IGLON5	1.73032e-07	1.75695e-12	1.85938e-12	2.02307e-05	1.07711e-07	1.31391e-12	1.24397e-12	2.18039e-06	1.55505e-12	5.63115e-06	1.47268e-06
IGSF11	2.37343e-07	1.70656e-07	1.85938e-12	5.50367e-08	1.43259e-07	2.73796e-05	7.00036e-06	1.61096e-12	8.12624e-07	5.09607e-08	1.27304e-12
IGSF23	2.38568e-06	4.15146e-06	8.79191e-07	4.70375e-06	3.94495e-05	3.10779e-06	2.51928e-06	3.965e-06	4.22494e-06	2.04546e-06	1.9257e-07
IGSF3	3.7975e-06	1.98709e-06	1.20333e-06	3.39109e-06	4.24723e-05	2.48922e-05	8.78463e-07	7.35932e-06	2.20298e-06	9.26858e-05	1.25142e-05
IKBKAP	1.63693e-05	1.51903e-05	2.09569e-05	8.82906e-06	2.13685e-05	1.85047e-05	1.17507e-05	1.29529e-05	1.20573e-05	8.17782e-06	5.04907e-06
IKZF2	8.64019e-06	0.000471904	3.8321e-06	1.08992e-05	2.46767e-05	1.94806e-05	2.32771e-05	5.51461e-06	6.2849e-05	1.37625e-05	1.84451e-05
IKZF4	3.16463e-07	1.41582e-05	5.76505e-08	1.30734e-05	6.04919e-07	3.37531e-05	1.3795e-06	1.04711e-06	1.55505e-12	1.41334e-05	6.90521e-06
IL11RA1	5.46201e-05	9.03607e-06	1.50388e-05	0.000451594	7.19859e-05	0.000110831	2.39515e-05	1.28084e-05	7.90692e-05	0.00105756	0.000335008
IL12RB1	6.42797e-07	3.38838e-05	1.41786e-06	5.00512e-08	7.05449e-07	4.55618e-07	4.44884e-07	1.18927e-06	2.92805e-06	1.2979e-12	1.27304e-12
IL15	3.18865e-05	7.43404e-06	2.80941e-06	1.75033e-05	1.92144e-05	2.81066e-05	6.65411e-06	1.90414e-05	2.71904e-07	1.45507e-05	8.83599e-06
IL17RA	0.0001074	9.97844e-05	0.000144322	7.08421e-06	2.13506e-05	2.22379e-05	1.8521e-05	9.1166e-05	0.00010451	1.28606e-05	4.47652e-06
IL17RE	2.60071e-07	1.11052e-05	9.54422e-07	1.00499e-07	3.10641e-07	9.75171e-05	1.24397e-12	1.48223e-06	3.45278e-06	4.5816e-07	4.62259e-07
IL18BP	0.000373426	1.42643e-05	8.37675e-06	3.30568e-05	2.34649e-05	1.13896e-05	1.35241e-05	7.56975e-06	9.78617e-06	8.06411e-06	4.48124e-06
IL1A	4.86479e-05	5.3604e-06	7.62531e-06	1.96316e-08	0.000134979	4.39577e-06	8.3192e-06	1.03075e-05	5.83731e-06	1.2979e-12	1.27304e-12
IL1B	0.000703714	4.06741e-05	4.26803e-05	2.07068e-08	5.0014e-05	3.8528e-05	3.98033e-05	6.17914e-05	5.56711e-05	1.86684e-08	1.27304e-12
IL1RAP	7.07235e-06	9.44644e-06	5.31829e-06	9.89339e-06	9.0431e-06	8.443e-06	2.34148e-05	5.72684e-06	4.72837e-06	1.41264e-05	6.52162e-06
IL1RN	0.000175351	4.63815e-06	7.7533e-06	1.43218e-08	4.91865e-06	4.72037e-05	1.82857e-05	3.32142e-06	8.14454e-06	1.2979e-12	1.27304e-12
IL27RA	8.24331e-06	0.000117762	3.90842e-05	9.32994e-06	2.9237e-05	1.09523e-06	4.91109e-06	3.40743e-06	8.46321e-06	4.43921e-06	1.1437e-06
IL2RB	7.68163e-06	0.000731315	8.84219e-06	9.90948e-09	1.38942e-05	3.57304e-06	1.08666e-05	3.55719e-05	1.34492e-05	1.30958e-07	3.31084e-08
IL33	7.17146e-06	8.90984e-07	1.65281e-06	4.9799e-05	4.13943e-05	5.13208e-06	6.01756e-06	2.51735e-06	1.04456e-06	0.0001856	6.86818e-06
IL34	2.20931e-07	2.80273e-07	3.99623e-07	0.000179868	1.57029e-07	1.10496e-05	8.26911e-08	2.35226e-07	1.55505e-12	2.23982e-05	7.70475e-05
IL6RA	0.000134515	4.06082e-05	4.63715e-05	3.59984e-06	9.74137e-06	5.31614e-06	1.06834e-05	1.4728e-05	5.4843e-05	3.2081e-05	1.10065e-05
IL6ST	0.000269528	6.28881e-05	5.02562e-05	0.00045738	0.00186315	0.000142922	8.62651e-05	0.000166948	8.02178e-05	0.000124724	4.90129e-05
ILDR1	9.44716e-07	2.47865e-05	7.5749e-06	9.84804e-09	5.79787e-07	5.64687e-05	9.38136e-07	1.99592e-05	1.21558e-06	1.2979e-12	1.27304e-12
ILDR2	2.07239e-07	5.33474e-07	3.03075e-07	1.09727e-05	3.13185e-07	9.65269e-06	9.11887e-06	5.74333e-07	1.55505e-12	4.98269e-05	7.57426e-06
IMMP2L	5.41134e-06	7.76055e-06	3.08724e-05	7.76389e-06	3.93636e-06	2.29752e-05	8.42433e-05	1.17387e-05	9.6683e-06	6.18417e-06	3.49132e-06
INCA1	2.75614e-07	2.51018e-07	1.51322e-06	2.24682e-06	2.92301e-07	2.06865e-06	1.58948e-05	9.61807e-08	1.07105e-06	8.26561e-07	3.54443e-06
INCENP	2.02051e-05	1.86399e-05	1.11523e-05	2.2106e-05	1.39211e-05	4.67425e-06	3.2511e-06	1.26606e-05	1.22808e-05	2.93824e-06	4.37555e-06
INHBB	3.37634e-05	1.81858e-06	2.06823e-06	7.71045e-08	8.92274e-05	1.8912e-05	1.68223e-06	5.39447e-06	1.32564e-06	9.52351e-06	4.26493e-06
INPP4A	2.52961e-05	4.73682e-05	2.37151e-05	1.61201e-05	2.26354e-05	3.07396e-05	9.1144e-06	2.28807e-05	0.000194685	3.00925e-05	8.54686e-05
INPP4B	6.86212e-06	0.000254956	4.49445e-05	3.29218e-07	1.65787e-05	2.44083e-06	1.08047e-05	3.40866e-05	2.45275e-05	1.78038e-06	3.53912e-05
INPP5A	2.42872e-05	9.99753e-06	1.81943e-05	2.20337e-05	0.000263999	2.68298e-05	2.91712e-05	2.54372e-05	2.86879e-05	1.94532e-05	0.000109984
INSC	2.56956e-07	5.07536e-08	1.85938e-12	1.03624e-07	7.26765e-08	1.31391e-12	2.4731e-05	1.61096e-12	4.66519e-07	3.97905e-07	3.90442e-06
INSIG2	3.3468e-05	4.69364e-05	5.74289e-05	7.77845e-05	7.44528e-05	8.60024e-05	0.0003928	6.7116e-05	3.57675e-05	9.29263e-05	8.64311e-05
INSR	6.50726e-05	1.92871e-05	4.62523e-05	1.89635e-05	0.000175813	6.29107e-05	2.4877e-05	2.27939e-05	2.9615e-05	2.39164e-05	4.58526e-05
IP6K2	9.99405e-06	2.85945e-05	2.70339e-05	3.91918e-05	3.00731e-05	0.00010452	2.74621e-05	1.07641e-05	1.9982e-05	3.53831e-05	3.31046e-05
IPO11	2.54701e-05	2.85814e-05	1.83865e-05	1.97257e-05	0.000154278	1.69018e-05	1.17095e-05	1.99213e-05	2.47557e-05	9.71501e-06	5.82425e-06
IQCB1	4.72777e-06	9.35669e-06	2.60511e-05	8.89706e-06	1.28381e-05	2.80223e-05	7.75381e-06	6.24388e-05	1.56168e-05	1.25762e-05	1.85766e-05
IQCG	3.53634e-07	1.62464e-06	1.84516e-06	4.26659e-07	1.89612e-07	1.69909e-05	8.37118e-06	1.24994e-07	4.11189e-07	5.68837e-07	8.75337e-08
IQGAP1	0.000510595	0.000457109	0.000755137	0.000130014	0.000147875	0.000207267	4.21876e-05	0.000325014	0.000502618	0.000121663	0.000329706
IQGAP3	2.55191e-06	1.08243e-06	1.85938e-12	7.2376e-06	3.68223e-07	5.18319e-07	8.81383e-07	4.78074e-07	7.49974e-07	6.14223e-08	1.27304e-12
IRAK2	4.0532e-05	4.04649e-05	5.66378e-05	2.22882e-05	1.75397e-05	3.49734e-05	2.65025e-05	2.07265e-05	3.81731e-05	7.41978e-06	3.1794e-05
IRF2BP2	0.000285117	0.000210868	0.000146595	6.07454e-05	0.000312888	0.000367203	8.82566e-05	6.89449e-05	0.000747545	8.20565e-05	8.82738e-05
IRF4	1.34043e-05	2.26597e-05	0.000146303	2.14524e-09	4.91157e-06	1.77954e-06	5.19304e-06	0.000421062	3.26232e-05	1.27238e-06	2.31435e-07
IRF6	3.37897e-07	1.90289e-06	3.77375e-07	1.02732e-08	9.00107e-07	9.80311e-05	2.77464e-05	2.06713e-06	3.80036e-07	1.2979e-12	1.27304e-12
IRF8	0.000400313	9.17104e-05	0.0006337	8.11391e-05	0.000139182	1.89265e-05	3.83841e-05	0.000116106	0.00520394	2.31614e-05	2.50102e-06
IRX1	1.35208e-12	1.75695e-12	1.85938e-12	1.30156e-12	1.37408e-12	1.31391e-12	1.89668e-06	1.61096e-12	1.55505e-12	1.23765e-07	6.61316e-08
IRX3	7.30703e-08	2.78506e-08	1.85938e-12	4.19595e-06	7.13736e-08	1.17763e-07	9.17671e-07	1.61096e-12	1.55505e-12	7.93369e-07	6.72088e-07
ISG15	0.000173552	9.88644e-05	1.6772e-05	0.000814132	0.000169065	0.000100202	0.000103811	0.000114263	5.56981e-05	6.23999e-05	0.000113128
ISG20	1.79127e-05	5.13619e-05	1.97563e-05	5.64406e-05	2.37483e-05	4.07623e-05	1.45129e-05	0.0002615	1.15967e-05	5.40478e-05	1.59168e-05
ISLR	2.66943e-07	1.17435e-06	8.79343e-08	0.000250234	2.1582e-07	1.31391e-12	1.24397e-12	6.75456e-07	1.55505e-12	0.000701228	0.000115577
ISM1	1.13751e-08	2.05377e-08	1.85938e-12	1.70646e-07	1.31964e-06	1.61285e-06	1.24397e-12	1.61096e-12	1.55505e-12	2.13257e-05	1.88681e-06
ITGA1	0.000117197	0.000120662	7.63759e-06	0.000163747	0.00033306	2.38032e-05	3.63595e-05	1.60849e-05	2.21701e-05	8.72678e-06	5.76132e-05
ITGA10	8.73393e-07	1.29883e-06	2.49749e-06	1.11285e-06	2.43835e-06	9.00608e-07	1.9713e-06	2.29252e-07	1.69539e-06	1.93297e-06	1.86757e-05
ITGA3	7.28428e-07	2.74758e-06	1.15138e-06	5.16179e-06	4.7524e-06	8.27624e-05	1.73525e-06	2.62013e-06	6.26289e-07	1.59668e-06	9.82227e-06
ITGA7	3.2792e-08	9.71512e-07	1.85938e-12	6.41249e-07	2.38554e-08	9.1669e-07	1.55021e-07	1.61096e-12	1.55505e-12	5.95784e-06	0.000165941
ITGA9	0.000140913	5.94552e-06	1.10587e-05	0.000159285	0.000387274	7.80432e-05	2.46419e-05	4.0592e-05	1.62934e-05	2.30022e-05	1.96286e-05
ITGAE	1.05168e-06	2.05421e-05	2.18096e-06	3.30249e-07	1.7602e-06	7.17589e-07	2.55199e-06	9.36433e-07	1.45634e-06	5.79546e-07	6.22432e-08
ITGAM	9.8622e-05	9.49754e-06	7.11344e-06	1.33294e-08	2.90739e-06	2.68336e-06	3.01922e-06	0.000115468	5.82566e-06	1.2979e-12	1.27304e-12
ITGB3	1.20288e-05	3.78712e-05	1.40383e-05	0.000106197	3.87421e-05	1.53073e-06	1.78993e-06	2.04566e-05	2.7436e-05	7.8761e-06	1.05703e-05
ITGB4	5.32893e-07	6.00086e-07	2.56397e-07	1.18988e-06	2.93311e-06	4.40292e-05	3.37833e-07	2.7882e-07	2.99013e-06	1.04285e-06	8.73128e-07
ITGBL1	3.1534e-08	1.41563e-07	1.85938e-12	8.54463e-07	1.16362e-08	1.31391e-12	1.24397e-12	1.61096e-12	1.55505e-12	0.000209353	1.01457e-05
ITIH1	7.70283e-07	2.0659e-06	1.88882e-06	1.17178e-07	7.23523e-07	9.32773e-06	5.6635e-05	5.24168e-07	1.55505e-12	2.96934e-07	1.27304e-12
ITIH2	1.88742e-06	2.97709e-06	4.2732e-06	2.31803e-07	2.50311e-06	0.000347626	0.00014837	2.08753e-06	2.30863e-06	4.10305e-06	3.17665e-07
ITIH3	3.24824e-06	6.14432e-06	6.32543e-06	3.60607e-05	2.90544e-06	5.79692e-07	0.000153024	6.08128e-07	6.73137e-07	4.16006e-06	1.69388e-05
ITK	2.36618e-06	0.00026967	4.76846e-06	4.11441e-08	5.34068e-06	3.70404e-06	4.28575e-06	7.16529e-06	4.19171e-06	1.2979e-12	1.27304e-12
ITM2A	6.23519e-07	2.47546e-05	2.12188e-06	6.12906e-05	9.35313e-07	4.98401e-07	3.61749e-07	1.50246e-05	8.02546e-06	0.000585842	3.47313e-05
ITPK1	3.14095e-05	6.50795e-05	1.9874e-05	1.6133e-05	2.4518e-05	5.63124e-05	2.34341e-05	1.5822e-05	2.84021e-05	2.44197e-05	0.000227621
JAK1	0.000365315	0.000661442	0.000491813	0.000226704	0.0014248	0.000132678	0.000126337	0.000182918	0.000193223	0.000129686	6.42893e-05
JAM2	5.94984e-05	7.55494e-06	8.90522e-06	5.04639e-07	0.00046513	9.90825e-06	2.62618e-05	2.7331e-05	1.12106e-05	8.40013e-05	3.01035e-06
JAM3	1.70086e-06	1.88392e-07	1.32636e-06	8.19211e-05	1.67144e-05	2.77593e-06	1.24397e-12	1.1829e-06	7.54918e-07	9.53055e-05	0.000240031
JCHAIN	7.96171e-05	0.000128622	0.000243865	2.44988e-08	0.000365239	0.00014586	0.000145979	0.137222	0.000211675	9.7236e-08	1.00386e-07
JDP2	4.72776e-05	1.98445e-05	3.49676e-06	3.6267e-06	2.55818e-05	1.26057e-05	6.41183e-06	6.20356e-06	3.63621e-06	5.04295e-06	1.05477e-06
JPH2	4.84e-08	1.75695e-12	1.85938e-12	1.24241e-06	1.37408e-12	1.22762e-07	1.24397e-12	1.61096e-12	1.55505e-12	1.09933e-05	0.000147097
JUP	4.73077e-05	4.44198e-06	4.00708e-06	0.000252143	9.42962e-05	0.00010672	1.45306e-05	7.70416e-06	5.72298e-06	6.10186e-05	5.07646e-05
KALRN	3.7081e-06	9.15754e-07	2.67997e-06	3.8131e-05	1.32449e-05	3.59512e-05	1.11049e-05	4.34755e-07	6.66087e-07	1.41656e-05	9.05159e-05
KANK1	1.00659e-05	8.74807e-07	2.178e-06	1.49397e-05	4.32993e-05	4.08657e-05	2.6191e-05	4.38604e-06	1.30681e-06	3.9336e-05	0.000183557
KANK3	2.3129e-05	4.0083e-06	5.9107e-06	9.18006e-06	0.000153395	7.41192e-06	8.61931e-06	1.04095e-05	9.93321e-06	1.45623e-05	9.5283e-06
KANSL1L	1.85056e-05	2.68072e-05	4.90628e-05	2.23657e-05	2.62866e-05	0.000158572	1.36546e-05	1.52196e-05	4.11444e-05	2.31716e-05	3.26225e-05
KAZALD1	2.03293e-06	1.27731e-06	1.85938e-12	3.6269e-05	4.0831e-06	4.30579e-05	4.73449e-07	1.05579e-06	6.75862e-07	0.000240918	5.64262e-05
KBTBD2	3.79967e-05	4.86227e-05	5.06041e-05	2.56388e-05	0.000108404	3.53019e-05	2.34971e-05	2.2047e-05	4.11142e-05	1.6749e-05	1.70023e-05
KBTBD7	8.55754e-06	4.53785e-06	9.19123e-06	5.42944e-06	1.00627e-05	1.37401e-05	3.2325e-06	6.26898e-06	6.5058e-06	5.80785e-06	5.4827e-06
KCNA2	5.45052e-05	3.78536e-06	2.62315e-06	6.05925e-08	7.03527e-07	5.87778e-07	5.99223e-07	2.80598e-07	1.4038e-06	7.70148e-06	2.62047e-05
KCNAB1	1.23071e-06	8.21081e-07	1.00252e-06	1.4955e-06	3.49358e-07	3.23255e-05	4.88352e-07	5.88353e-06	4.71513e-07	8.94591e-06	0.000175226
KCNE3	1.41603e-05	1.41524e-06	1.64172e-06	1.30156e-12	1.85826e-05	0.000325074	4.30983e-06	3.63233e-06	4.57299e-06	1.2979e-12	1.27304e-12
KCNG2	1.56755e-05	2.86085e-07	2.60983e-07	5.68922e-07	4.91344e-07	1.43302e-06	4.10844e-08	1.61096e-12	1.71672e-07	9.20906e-07	2.12228e-07
KCNJ10	2.88079e-05	3.37e-07	4.70787e-07	8.70351e-09	4.74158e-07	3.10639e-07	2.78429e-06	1.82431e-06	1.55505e-12	1.2979e-12	1.27304e-12
KCNJ15	2.12309e-06	1.01022e-07	3.47906e-07	5.6959e-09	1.90579e-05	1.06821e-07	1.192e-07	1.74204e-06	2.2448e-07	4.2334e-06	4.69939e-07
KCNJ16	1.77224e-05	1.50425e-07	4.3517e-07	1.2138e-08	9.32378e-07	5.13535e-07	4.10844e-08	1.88202e-06	1.55505e-12	1.2979e-12	1.27304e-12
KCNJ2	2.39995e-05	2.10471e-06	1.24448e-06	3.08613e-09	1.09983e-05	1.20642e-06	3.69766e-06	2.52798e-06	9.45327e-07	7.89907e-08	1.21426e-06
KCNJ8	1.8448e-05	3.45034e-05	2.56537e-06	0.000475824	2.85638e-05	1.20631e-06	2.35623e-06	1.90073e-06	2.77607e-06	3.85935e-05	9.47374e-05
KCNK1	2.38535e-07	4.8741e-06	9.89694e-07	1.30156e-12	6.20036e-07	0.000153476	1.24397e-12	2.37634e-06	4.18182e-07	9.94667e-08	1.16868e-07
KCNK13	3.54613e-05	5.67704e-07	1.50727e-06	1.30156e-12	7.31816e-07	7.46059e-08	2.51567e-06	1.04479e-06	3.13604e-07	9.63557e-08	1.27304e-12
KCNK3	5.45573e-07	2.64988e-07	5.70846e-07	1.72093e-05	1.61281e-07	1.31391e-12	2.88021e-08	1.61096e-12	6.88399e-07	6.96736e-06	0.000160595
KCNMA1	1.35208e-12	3.99347e-08	9.38667e-08	1.79524e-07	8.09055e-08	4.38204e-05	1.24397e-12	2.14711e-07	1.55505e-12	2.56694e-06	1.92116e-05
KCNN4	3.3404e-05	0.000120578	1.68042e-05	2.4803e-07	6.00945e-06	0.000112464	4.56554e-06	0.000305642	2.55955e-05	7.76326e-07	2.47696e-08
KCTD12B	2.58366e-05	2.80618e-06	1.42654e-06	1.42311e-05	8.02457e-05	3.50931e-06	8.04818e-06	1.99377e-06	3.50978e-06	1.6027e-05	8.23817e-06
KCTD2	2.53584e-05	3.4552e-05	2.32138e-05	2.27748e-05	9.78196e-05	2.72681e-05	3.97013e-05	1.6142e-05	1.72416e-05	3.04779e-05	1.67249e-05
KDF1	2.14246e-07	5.33978e-07	6.24162e-07	3.06613e-09	2.66019e-07	3.59377e-05	3.7459e-06	7.21189e-07	1.55505e-12	1.2979e-12	1.27304e-12
KDM6B	0.000102107	9.54417e-05	0.000160719	7.98353e-05	8.05411e-05	7.42162e-05	3.20848e-05	3.68982e-05	0.000106566	7.32218e-05	9.23533e-05
KDM7A	0.000123687	0.0001018	0.000218437	1.79211e-05	4.67695e-05	5.86771e-05	2.82371e-05	5.19531e-05	4.86558e-05	2.11963e-05	1.69667e-05
KDR	0.000251731	2.94548e-05	4.82451e-05	3.30499e-07	0.0032879	4.38279e-05	0.000111313	0.000210279	0.000155912	3.57742e-06	4.79906e-07
KEG1	7.54266e-08	4.72398e-08	6.58349e-07	1.97254e-08	1.73899e-07	9.27479e-07	8.95407e-05	8.45335e-07	6.79414e-07	1.2979e-12	1.27304e-12
KIF11	4.77774e-06	2.35449e-06	2.11129e-06	1.79223e-05	1.1958e-06	7.06753e-07	2.58271e-06	8.26323e-06	6.12983e-07	3.51509e-07	3.74877e-07
KIF14	8.01448e-07	1.23776e-07	2.4492e-08	5.18596e-06	1.77222e-07	1.40196e-07	1.24397e-12	2.80598e-07	1.55505e-12	1.4533e-08	3.32152e-07
KIF15	4.82502e-06	2.6552e-06	1.80239e-06	7.86708e-06	5.32024e-07	1.36762e-06	8.37238e-07	3.56782e-06	1.55505e-12	8.89027e-08	3.44355e-08
KIF18B	8.27051e-07	4.75784e-07	1.85938e-12	2.03053e-06	1.79455e-08	1.31391e-12	6.78548e-07	1.79078e-07	1.55505e-12	1.2979e-12	1.27304e-12
KIF23	1.85252e-05	6.40301e-06	8.97859e-06	3.50997e-05	1.25292e-06	2.83728e-06	2.2224e-06	3.02525e-06	7.6694e-06	1.2979e-12	1.18007e-07
KIF26B	1.99157e-07	1.75695e-12	1.4317e-07	2.81706e-06	2.7416e-07	1.31391e-12	6.55921e-07	1.61096e-12	1.55505e-12	2.17265e-07	2.78559e-07
KIF3B	2.857e-05	2.62979e-05	2.19953e-05	1.39205e-05	2.51974e-05	2.29746e-05	1.15225e-05	2.37074e-05	3.02297e-05	1.01276e-05	8.027e-06
KIF4	2.18954e-06	4.72213e-07	1.18988e-06	1.80911e-05	8.31592e-06	1.31391e-12	3.1427e-07	9.49926e-07	2.5909e-07	8.01335e-08	9.15899e-08
KIFC3	1.79196e-05	7.18379e-06	5.53364e-06	1.05951e-05	6.55092e-05	0.00055991	2.95346e-05	6.85079e-06	4.05518e-06	9.9669e-06	1.08632e-05
KISS1R	4.37904e-07	3.11972e-07	1.77431e-07	1.19774e-05	2.0187e-07	5.81596e-07	1.24397e-12	3.35082e-07	5.51472e-06	2.26343e-06	3.18956e-06
KIT	1.98086e-05	1.68199e-05	4.60619e-06	7.39025e-08	0.000255055	3.78997e-06	9.5942e-06	1.44659e-05	1.35579e-05	2.34323e-07	3.29496e-07
KLF12	5.30968e-07	3.90709e-06	1.85102e-06	2.15436e-07	2.45661e-06	2.511e-06	1.59787e-05	6.44178e-07	3.00507e-07	5.02914e-07	8.62132e-07
KLF7	0.000113039	5.14299e-05	6.56689e-05	0.000132227	0.00063191	0.000179003	3.60376e-05	6.97237e-05	8.57555e-05	0.000131169	0.000186781
KLHDC7A	9.78652e-08	1.41012e-07	1.85938e-12	1.10924e-08	2.02066e-07	2.93728e-05	3.14609e-06	1.61096e-12	1.55505e-12	1.72092e-07	1.27304e-12
KLHDC8A	3.2493e-07	2.32252e-07	6.00536e-07	5.59703e-07	1.48626e-05	1.8877e-06	3.55833e-06	1.38488e-06	8.18687e-07	1.99428e-07	1.27304e-12
KLHDC8B	1.75235e-06	4.3528e-06	2.83811e-06	6.49846e-05	4.56932e-06	4.29564e-05	1.58503e-06	2.46965e-06	1.97885e-06	4.31689e-05	0.000248364
KLHL2	2.32248e-05	2.1104e-05	2.82595e-05	1.0023e-05	5.35693e-05	4.46489e-05	3.57993e-05	1.12107e-05	2.69018e-05	8.36037e-06	6.55052e-06
KLHL21	1.67696e-05	2.08924e-05	2.01621e-05	1.34129e-05	2.23302e-05	1.57478e-05	1.52438e-05	1.1933e-05	1.6029e-05	2.4374e-05	5.83024e-05
KLHL23	7.78958e-07	9.58375e-08	1.8052e-07	4.53258e-05	2.72931e-06	6.72915e-06	1.24397e-12	5.1676e-07	2.47109e-07	8.10911e-06	0.000141608
KLHL3	9.59069e-06	6.80932e-06	3.67948e-07	4.28383e-06	2.67812e-05	3.58842e-06	4.31219e-06	3.83407e-06	1.66955e-06	2.91767e-07	5.27654e-07
KLHL5	5.54738e-05	1.71381e-05	1.88052e-05	5.91026e-05	0.000190332	1.53614e-05	2.5975e-05	2.02952e-05	2.85681e-05	2.83796e-05	1.04265e-05
KLHL8	4.2273e-06	4.05605e-06	2.74935e-06	7.76376e-06	2.48941e-05	7.07293e-06	2.52072e-06	5.64904e-06	1.46966e-06	1.2144e-05	9.43464e-06
KLK1	7.79902e-06	4.62734e-07	9.33227e-07	1.30156e-12	7.98685e-07	2.22518e-06	6.09179e-08	1.71954e-06	0.000946367	1.2979e-12	1.27304e-12
KLK8	8.80476e-06	0.000264098	7.07258e-06	9.71179e-07	2.8213e-05	3.47362e-06	4.95445e-06	7.16735e-06	5.75169e-06	6.40561e-07	2.46308e-07
KLKB1	8.10742e-07	5.15351e-07	3.17402e-06	1.74597e-07	3.74435e-07	1.96881e-06	3.02462e-05	1.61096e-12	1.55505e-12	4.03234e-07	1.09456e-07
KLRA17	9.72874e-06	2.22523e-07	9.18676e-07	1.30156e-12	6.47541e-07	9.61878e-07	1.24397e-12	1.38936e-07	0.000265512	1.2979e-12	1.27304e-12
KLRB1B	5.40718e-06	8.07598e-05	8.88942e-07	1.30156e-12	1.17101e-06	3.07119e-07	1.63784e-06	1.00336e-06	2.59107e-06	1.2979e-12	1.27304e-12
KLRB1C	2.43898e-06	0.000201217	1.50679e-06	1.30156e-12	3.81558e-06	2.00267e-06	5.00066e-06	9.23264e-06	5.43091e-06	8.84713e-08	1.27304e-12
KLRK1	3.74002e-05	0.000562246	7.41439e-06	1.52308e-08	7.4357e-06	3.06732e-06	9.35599e-06	1.26064e-05	2.07088e-05	4.48698e-08	1.27204e-07
KMO	1.16778e-05	2.65254e-06	7.11493e-05	9.2068e-09	2.52922e-06	8.99135e-07	0.00012767	6.12447e-06	0.000330257	1.00231e-07	1.27304e-12
KNG1	5.25814e-06	1.21341e-05	1.6932e-05	1.10292e-06	2.88353e-06	4.89749e-06	0.000351977	2.14079e-06	7.45926e-07	9.57381e-07	4.47225e-08
KNG2	1.07801e-06	2.1237e-06	4.7994e-06	1.0364e-07	8.79011e-07	1.47059e-05	9.00363e-05	8.15173e-07	1.55505e-12	8.34884e-07	1.87331e-07
KNTC1	1.41704e-06	3.27817e-07	1.85938e-12	3.88797e-06	2.60688e-07	3.24291e-07	6.26924e-07	5.80083e-07	1.55505e-12	1.82498e-08	1.27304e-12
KPNA2	1.4292e-05	9.80122e-06	1.32514e-05	2.65484e-05	1.44247e-05	6.34516e-06	8.71984e-06	2.2193e-05	8.76669e-06	5.45673e-06	6.76894e-06
KPNA4	0.000106457	0.000172414	0.000170896	5.78737e-05	0.000108891	6.67875e-05	4.53257e-05	5.20227e-05	9.90455e-05	6.08605e-05	6.73398e-05
KRT18	6.9346e-06	1.31715e-05	1.82132e-05	1.72229e-07	7.5835e-06	0.00229982	0.000607254	3.40425e-05	5.73868e-06	2.69238e-07	3.12209e-07
KRT19	1.10578e-06	7.49318e-07	1.27365e-06	1.30156e-12	2.50989e-06	0.000533476	3.01832e-06	3.34846e-06	4.47223e-06	4.24756e-07	4.2433e-08
KRT23	3.68216e-07	3.37837e-07	1.85938e-12	4.83689e-09	7.30271e-07	0.000255514	6.62418e-06	2.05664e-06	6.57242e-07	1.70815e-07	1.27304e-12
KRT7	1.32504e-06	3.01837e-07	1.30422e-06	9.87162e-09	1.15693e-06	0.000211314	1.24397e-12	2.44107e-06	6.01781e-07	7.29089e-07	6.00736e-08
KRT8	6.78146e-06	1.06799e-05	1.78238e-05	1.36603e-07	6.58545e-06	0.00215804	0.0005632	8.11375e-06	4.48744e-06	1.72979e-07	2.15645e-08
KRTCAP2	0.000264508	0.000550457	0.000414324	0.000433458	0.000539791	0.000333727	0.000217407	0.00249734	0.000717902	0.000560782	0.000224981
KRTCAP3	2.0155e-06	1.16405e-05	1.17703e-05	7.93081e-07	2.90598e-06	7.77773e-05	2.50918e-07	9.3057e-06	1.03073e-06	1.25305e-06	9.85321e-07
KSR2	2.17491e-05	1.11539e-06	1.85938e-12	1.98422e-08	4.62849e-07	1.85111e-06	1.42919e-06	1.61096e-12	2.05896e-06	1.2979e-12	1.27304e-12
L2HGDH	3.156e-06	3.17748e-06	8.35401e-06	4.69572e-06	4.23746e-06	1.35882e-05	5.20136e-05	4.70918e-06	1.34757e-06	4.07717e-06	5.783e-06
LACC1	7.56878e-05	4.36149e-06	1.19654e-05	8.73675e-06	1.48523e-05	2.08937e-05	1.57269e-05	9.09182e-06	3.63753e-05	9.76748e-06	9.64871e-07
LACTB2	2.11942e-05	2.94303e-05	1.70669e-05	2.16528e-05	2.44213e-05	3.22964e-05	0.000258912	1.25351e-05	2.18066e-05	2.1352e-05	2.34834e-05
LAD1	2.76634e-06	5.58985e-07	1.5617e-07	6.55836e-08	1.20182e-07	3.63265e-05	5.11045e-06	1.61096e-12	1.55505e-12	5.14896e-08	1.27304e-12
LAG3	8.46443e-06	5.15965e-05	1.04147e-06	2.41297e-06	2.00135e-06	7.43138e-06	8.42689e-06	6.10726e-06	0.000217683	2.62981e-05	7.05351e-06
LAIR1	0.000249229	1.54377e-05	6.62006e-06	8.95576e-08	6.33811e-06	3.71926e-06	6.43616e-06	1.15072e-05	0.00109969	1.2979e-12	6.09123e-07
LAMA1	7.64148e-08	9.93488e-08	1.85938e-12	0.000111735	2.75598e-07	1.31391e-12	1.24397e-12	1.54304e-07	1.55505e-12	3.1447e-07	1.27304e-12
LAMA2	6.07387e-08	1.0979e-07	1.65158e-07	2.53043e-05	1.0091e-07	1.31391e-12	1.24397e-12	1.61096e-12	4.12204e-07	0.000142176	2.82563e-05
LAMB1	5.23954e-07	3.25968e-07	5.01875e-07	0.000237249	8.80516e-07	4.87212e-06	1.71771e-06	6.95279e-07	3.58089e-06	8.94243e-05	8.93759e-06
LAMC2	1.54455e-07	2.37958e-07	5.85485e-07	2.43514e-07	3.66804e-07	6.71325e-05	1.24397e-12	1.61096e-12	6.57242e-07	6.72776e-06	8.80326e-07
LAMC3	4.49371e-07	4.62146e-07	1.74389e-07	4.49189e-09	3.999e-07	0.000135287	1.24397e-12	5.64854e-07	1.55505e-12	1.29529e-05	1.04918e-05
LAP3	7.15997e-05	3.00206e-05	2.53939e-05	3.14304e-05	2.36391e-05	6.16072e-05	0.000568855	6.67936e-05	4.03203e-05	3.67527e-05	3.10568e-05
LAT	7.45656e-06	0.00068638	1.55798e-05	1.23044e-07	1.62113e-05	6.34568e-06	1.80374e-05	1.95884e-05	3.23918e-05	9.47098e-08	6.13962e-07
LAX1	1.62468e-06	0.000109455	8.6057e-05	1.44854e-07	3.15181e-06	1.75194e-06	3.013e-06	0.000310036	2.47027e-06	5.25454e-08	4.88528e-07
LBR	6.38991e-05	0.000182623	0.000177238	3.32627e-05	0.000143704	3.85985e-05	2.43234e-05	0.000106343	0.000165524	1.98128e-05	2.77204e-05
LBX2	4.64895e-06	1.3113e-06	2.5884e-06	8.30285e-06	2.98051e-05	1.27803e-06	8.17776e-07	2.42748e-06	2.84346e-07	1.15919e-06	6.21277e-07
LCAT	1.34491e-06	2.14754e-06	1.46855e-06	4.93616e-06	1.726e-06	4.62942e-06	8.85245e-05	4.00499e-06	1.77908e-06	4.27742e-06	1.22582e-05
LCK	8.01823e-06	0.000819347	3.85527e-05	1.20303e-06	2.11525e-05	8.39758e-06	1.73128e-05	1.68221e-05	1.55712e-05	9.54882e-07	1.27294e-06
LCN8	8.81217e-08	6.94457e-08	3.43345e-07	4.37414e-05	2.05804e-07	1.31391e-12	1.24397e-12	4.02223e-07	1.55505e-12	1.65726e-05	9.29044e-07
LCP1	0.000833132	0.000835284	0.000611678	1.08644e-07	8.69585e-05	2.36697e-05	8.21107e-05	0.000114366	0.000560571	1.61238e-07	6.14048e-08
LDB2	3.45685e-05	2.23538e-06	5.89109e-06	6.75381e-05	0.000250481	2.40728e-06	1.08831e-05	1.62303e-05	8.33822e-06	2.55105e-05	2.64834e-05
LDB3	1.35208e-12	1.75695e-12	1.85938e-12	6.61667e-07	1.37408e-12	1.66852e-06	1.6768e-07	1.61096e-12	1.55505e-12	6.58815e-06	0.000135722
LDHD	5.15616e-07	1.54188e-06	7.58986e-07	3.32028e-07	1.17836e-06	1.10338e-05	0.000123183	6.29016e-07	7.5265e-07	8.15445e-07	4.62957e-06
LEAP2	1.11787e-06	1.64393e-06	4.3821e-06	3.21615e-08	1.55315e-06	1.03595e-06	0.000221447	3.80805e-06	1.55505e-12	7.1813e-08	7.36634e-08
LECT1	1.35208e-10	1.75695e-10	1.85938e-10	6.34484e-09	1.37408e-10	1.31391e-10	1.24397e-10	1.61096e-10	1.55505e-10	2.69671e-05	1.95279e-06
LECT2	1.46065e-06	4.03998e-06	3.85103e-06	2.18161e-07	4.63385e-07	7.84127e-07	0.00015364	4.45279e-07	4.08216e-07	2.77992e-08	8.61464e-08
LEF1	9.26684e-07	0.000139435	8.61685e-06	5.38228e-09	1.67432e-06	2.41005e-06	4.34528e-06	3.4243e-06	5.78812e-07	1.34961e-07	9.27732e-08
LEFTY1	6.9548e-06	1.81588e-06	2.21989e-06	1.0061e-05	2.65064e-05	8.86379e-06	2.14296e-06	1.11642e-05	0.000329977	4.8013e-05	1.01301e-05
LEPR	1.58177e-05	9.08865e-07	1.86746e-06	8.05075e-07	4.61845e-05	7.679e-07	1.0923e-06	4.02463e-06	1.7381e-06	1.48704e-05	3.81987e-06
LGALS2	8.90842e-07	1.10803e-07	9.61154e-07	2.22542e-07	1.26413e-07	1.13655e-05	1.24397e-12	1.61096e-12	2.71904e-07	1.66844e-07	4.99316e-07
LGALS3	0.00217512	0.000143785	9.48688e-05	6.90464e-07	4.02768e-05	5.20834e-05	9.91552e-05	0.000156246	0.000227474	2.2608e-05	7.18985e-05
LGALS3BP	0.000275555	6.31664e-05	1.66672e-05	0.00103405	0.000301691	0.00016196	3.39569e-05	4.97903e-05	7.58041e-05	0.000107027	2.08773e-05
LGALS4	2.87304e-06	5.66476e-06	5.82055e-06	5.14841e-06	6.27157e-06	1.42781e-05	8.49561e-06	2.44519e-06	4.58436e-05	5.34901e-06	1.16967e-05
LGALSL	5.54523e-06	2.24637e-05	1.70651e-06	3.0218e-05	2.98681e-05	5.93548e-05	5.1035e-05	1.3339e-05	1.58148e-06	4.26436e-05	0.000138256
LGI4	1.46365e-06	3.31725e-07	2.01967e-08	1.37549e-07	1.83038e-06	9.77481e-07	1.24397e-12	7.28511e-07	1.55505e-12	2.45083e-05	1.41874e-06
LGMN	0.0023889	5.66342e-05	0.000169352	0.000381841	0.000977173	9.56353e-05	0.000125522	0.000170741	0.000199394	5.73561e-05	6.9789e-05
LGR4	9.44144e-07	6.65893e-07	2.13444e-07	3.82902e-06	2.89323e-06	4.55292e-05	1.07454e-05	2.37517e-06	1.55505e-12	1.21266e-05	1.7839e-05
LHFP	2.18044e-06	1.67115e-06	2.02338e-06	0.00131824	8.0736e-06	0.000103085	2.9998e-06	2.51243e-06	8.87032e-07	0.000513979	0.000484824
LHFPL2	4.03464e-05	5.57373e-06	1.01689e-05	2.75195e-05	0.000394528	1.13636e-05	2.20265e-05	3.31112e-05	1.75521e-05	1.5991e-05	2.367e-06
LHPP	6.47111e-06	1.81078e-06	3.32576e-06	4.92957e-06	3.77721e-06	1.22133e-06	5.73128e-05	2.54461e-06	1.36193e-06	3.63537e-06	5.15621e-06
LHX2	6.40388e-07	1.62162e-06	2.01125e-07	0.00054756	1.07055e-06	4.03811e-07	8.00597e-07	4.41436e-07	1.55505e-12	6.22229e-06	2.99745e-06
LHX6	1.71582e-06	6.20523e-07	9.94886e-07	1.30156e-12	2.90134e-05	1.38534e-06	1.29096e-05	4.23322e-07	7.11118e-07	9.80181e-08	1.27304e-12
LIFR	0.000112934	1.6497e-05	3.67877e-05	0.00029502	0.00138346	8.34097e-05	8.16313e-05	8.85181e-05	0.000355456	5.92778e-05	6.83794e-05
LIG1	2.30079e-05	2.48047e-05	2.49245e-05	2.43536e-05	2.19892e-05	3.35835e-05	6.20633e-06	9.84767e-06	5.77876e-06	9.4073e-06	6.02026e-06
LILR4B	0.000147362	8.25247e-05	1.91444e-05	5.53129e-09	7.53639e-06	5.60615e-06	1.30431e-05	8.26433e-06	4.84863e-06	1.2979e-12	1.27304e-12
LILRA5	0.00012443	2.91884e-06	1.17265e-06	1.17603e-08	2.8533e-06	1.33617e-06	4.97585e-06	2.13338e-06	2.45339e-06	2.76486e-08	1.27304e-12
LIMS2	3.45678e-06	1.22572e-06	1.9411e-06	1.20994e-05	3.35965e-05	1.90053e-05	5.958e-05	3.49982e-06	9.13188e-07	7.403e-05	0.000152985
LIN7A	1.76023e-07	2.23761e-07	1.85938e-12	3.93483e-06	2.22202e-07	1.44247e-07	2.97644e-05	1.61096e-12	1.55505e-12	2.96208e-06	4.95954e-06
LIPA	0.00041094	4.10817e-05	3.71419e-05	0.000145191	0.000124221	3.29408e-05	6.01495e-05	2.99684e-05	5.579e-05	9.56712e-05	2.73815e-05
LIPC	6.4809e-07	8.65593e-07	9.73739e-06	6.75802e-08	5.82784e-07	1.70386e-06	3.23773e-05	8.11757e-06	4.76049e-07	5.51599e-08	1.05205e-07
LIPT2	9.85619e-06	1.52713e-06	3.14663e-06	4.53204e-06	1.02378e-05	9.34935e-05	4.13832e-06	1.54348e-06	3.73004e-06	1.0585e-05	6.94658e-06
LLGL2	1.71034e-06	1.32217e-05	8.28674e-06	1.12397e-05	2.86206e-06	9.58195e-05	9.09122e-06	7.2749e-06	4.76469e-06	1.65566e-06	6.21367e-06
LMAN1	6.90936e-05	5.06202e-05	4.18462e-05	0.000121924	0.000149914	0.000125943	6.24897e-05	0.000585892	6.44506e-05	0.000114189	3.77382e-05
LMAN2	0.000176377	0.000171637	0.00013719	0.000165847	0.000134649	9.96147e-05	6.51633e-05	0.000481212	0.000225228	0.000150854	6.38238e-05
LMCD1	2.988e-06	8.27451e-07	1.39597e-06	1.42493e-05	3.03566e-05	4.67942e-05	2.32352e-07	6.11328e-07	4.03528e-06	1.13252e-05	0.000205726
LMNB2	7.38608e-06	1.14683e-05	1.4781e-05	1.75225e-05	8.66107e-06	1.23055e-05	4.44766e-06	1.03433e-05	1.62541e-05	4.9988e-06	7.55498e-06
LMO7	2.45944e-06	1.15508e-06	2.66403e-06	9.26816e-07	1.44792e-05	5.71828e-05	7.30014e-06	1.99717e-06	9.361e-07	1.47089e-06	5.03278e-06
LMOD1	4.63489e-08	1.37921e-07	1.85938e-12	1.43362e-05	1.03017e-07	1.31391e-12	1.03518e-07	1.61096e-12	1.55505e-12	8.42438e-05	0.00129859
LNPEP	0.00011961	0.000158681	0.000151159	9.08977e-06	5.96458e-05	6.56633e-05	2.66916e-05	3.26984e-05	8.36064e-05	9.85115e-06	1.18672e-05
LNX2	1.08936e-05	2.44049e-05	2.43197e-05	1.18995e-05	6.7766e-05	1.32197e-05	1.90394e-05	1.45739e-05	1.26655e-05	8.41351e-06	1.02032e-05
LONP2	2.41864e-05	5.66257e-05	4.31915e-05	2.90162e-05	2.43873e-05	5.32637e-05	0.000199147	2.32067e-05	3.07365e-05	3.52405e-05	5.30309e-05
LONRF1	1.47584e-05	1.9557e-06	4.88339e-06	1.84667e-06	5.80158e-05	9.65753e-06	5.05176e-06	2.58245e-06	7.39746e-06	4.75344e-06	1.74572e-05
LOR	3.96617e-07	2.9628e-08	1.85938e-12	1.64091e-06	2.67882e-06	1.12917e-06	1.45093e-06	1.61096e-12	7.28834e-07	9.88285e-07	1.28593e-07
LOXL1	4.08247e-07	1.75695e-12	3.5607e-07	0.000224984	1.85978e-07	2.53489e-06	1.09806e-06	1.61096e-12	1.55505e-12	0.00072463	8.67858e-05
LPAR1	2.43883e-06	1.60812e-07	3.48104e-08	6.15856e-05	2.23766e-06	7.46059e-08	1.24397e-12	1.61096e-12	1.55505e-12	0.000233444	8.20936e-06
LPAR6	8.63892e-05	9.44262e-05	3.3021e-05	1.20883e-05	0.000264323	7.60359e-05	2.6945e-05	3.93034e-05	3.30094e-05	1.86444e-05	3.71333e-06
LPCAT2	0.000141425	4.70479e-06	1.1269e-05	1.17773e-06	4.01525e-06	1.23047e-05	4.44459e-06	2.78026e-06	1.07968e-05	2.25537e-06	8.82718e-08
LPCAT3	4.33635e-05	2.80856e-05	1.95752e-05	4.71406e-05	4.66444e-05	0.000106998	2.92135e-05	3.50712e-05	2.98747e-05	3.93394e-05	4.73624e-05
LRAT	2.3323e-06	1.78528e-06	2.23725e-06	0.00147321	8.80025e-06	1.26709e-06	6.80412e-06	3.86148e-06	6.99818e-07	2.13371e-05	6.13921e-06
LRG1	2.27094e-05	6.54899e-06	8.5436e-06	7.18002e-07	6.70951e-05	2.94219e-05	0.000154709	2.56058e-06	4.86197e-06	6.38457e-07	8.60298e-07
LRP11	1.63995e-06	9.85461e-07	6.51726e-07	2.01678e-06	2.52222e-06	6.03672e-07	7.92276e-07	4.44404e-07	1.55505e-12	1.29005e-06	4.73165e-07
LRP12	1.57073e-05	2.29019e-06	1.40503e-06	4.99349e-06	5.17864e-06	3.10791e-06	3.69891e-07	9.44567e-07	4.56593e-06	4.7901e-06	4.75033e-06
LRP5	4.54449e-05	6.72003e-06	5.26127e-06	4.64745e-05	0.000138924	4.59674e-05	1.77844e-05	8.95194e-06	1.1042e-05	1.91246e-05	1.77116e-05
LRRC28	6.52064e-06	1.13557e-05	1.36861e-05	8.9358e-06	1.05879e-05	7.41176e-06	4.14508e-05	1.4275e-05	1.39779e-05	1.03072e-05	1.35985e-05
LRRC42	1.55318e-05	2.03579e-05	1.76615e-05	1.74302e-05	1.99519e-05	8.68188e-05	3.1778e-05	7.0084e-06	8.90137e-06	1.82519e-05	2.03659e-05
LRRC4C	1.11134e-07	2.95892e-08	1.85938e-12	6.4771e-05	1.37802e-07	1.31391e-12	1.24397e-12	1.61096e-12	1.55505e-12	1.60295e-06	6.20352e-07
LRRC56	1.65555e-06	2.69551e-06	3.83645e-06	2.7242e-06	2.41844e-06	1.00059e-05	1.4082e-06	2.18768e-06	3.36767e-06	2.05917e-06	2.31968e-06
LRRC58	0.000173077	8.20123e-05	6.87226e-05	0.000242309	0.000607457	0.000120081	0.000103115	7.60536e-05	0.000176959	0.000190597	0.000197607
LRRC8B	8.24886e-06	9.52644e-06	3.34163e-06	2.01987e-06	3.13309e-05	1.29878e-05	8.50138e-07	1.08949e-05	6.27304e-06	1.38221e-06	6.3098e-07
LRRC8C	6.51555e-05	0.000106118	6.15725e-05	8.43441e-06	0.000241414	4.20692e-06	1.23043e-05	8.52313e-05	4.22911e-05	1.09732e-05	2.04689e-05
LRRC8E	1.18577e-07	3.69607e-07	7.21387e-07	9.20098e-07	1.3906e-07	2.36144e-05	1.24397e-12	3.45651e-07	1.55505e-12	1.50754e-06	1.69088e-06
LRRK2	1.43303e-05	2.28393e-06	0.000249362	3.27054e-05	5.7892e-05	4.11296e-06	1.42783e-05	5.01085e-06	6.28757e-06	1.10886e-05	1.36353e-05
LRRN1	4.13977e-08	1.75695e-12	1.85938e-12	1.30156e-12	1.72124e-07	1.94601e-05	1.24397e-12	1.61096e-12	1.55505e-12	4.19071e-07	6.26155e-08
LRRN2	4.14096e-08	1.92698e-06	1.85938e-12	1.15807e-07	5.95362e-08	1.31391e-12	1.24397e-12	1.61096e-12	1.55505e-12	3.44435e-05	9.43102e-07
LRRN3	1.61744e-07	2.29767e-06	7.47307e-07	4.65405e-05	1.07242e-08	1.31391e-12	1.24397e-12	1.40311e-05	1.55505e-12	1.29822e-06	2.78365e-07
LSM2	5.60154e-05	9.75437e-05	7.51163e-05	7.87592e-05	7.99587e-05	9.25903e-05	8.94454e-05	7.1848e-05	4.44049e-05	6.54454e-05	4.85877e-05
LSR	1.11876e-05	3.82151e-06	3.10707e-06	4.31194e-07	2.60124e-06	0.000208734	3.89364e-05	1.39629e-05	2.36093e-06	4.29398e-07	1.03374e-06
LSS	2.37933e-06	1.08857e-05	7.17443e-06	2.69405e-06	1.90537e-06	4.95998e-05	1.44947e-05	1.13958e-05	1.42903e-05	4.86517e-06	5.60346e-06
LTB4R1	3.26892e-05	2.68313e-05	5.75756e-07	1.94384e-07	1.09597e-06	3.58882e-07	1.61594e-06	6.63265e-07	1.55505e-12	1.2194e-06	9.80581e-07
LTBP2	4.49948e-07	2.63392e-07	1.85938e-12	5.47155e-05	2.23856e-08	5.2486e-06	1.24397e-12	1.61096e-12	1.55505e-12	2.04069e-05	6.57585e-06
LTC4S	3.004e-05	3.44218e-06	5.4423e-06	5.84753e-08	0.000120326	2.42988e-06	4.28486e-07	1.28257e-05	4.9176e-06	4.25958e-07	1.27304e-12
LTF	3.62776e-07	4.94623e-07	2.59947e-07	6.35089e-07	2.42509e-07	1.31391e-12	1.24397e-12	3.62887e-07	1.55505e-12	1.2979e-12	1.27304e-12
LTK	2.57208e-08	2.81964e-06	3.56135e-06	1.68025e-08	3.2282e-07	1.84476e-05	9.45262e-08	1.01514e-06	1.55505e-12	4.1064e-08	1.00173e-07
LURAP1L	2.26244e-06	2.54256e-06	2.47359e-06	2.83279e-06	4.20766e-06	0.000715472	7.34792e-05	4.01898e-06	1.96265e-06	6.58243e-05	3.37401e-05
LUZP1	8.24622e-05	3.00395e-05	8.96012e-06	0.000122665	0.000294483	0.000108706	3.50462e-05	2.67599e-05	1.06494e-05	6.20362e-05	0.000130196
LY6C1	5.47899e-06	1.82903e-05	2.04784e-06	2.09884e-07	2.25936e-05	1.01468e-06	9.46133e-07	5.56389e-06	9.54466e-06	0.000192095	1.14941e-05
LY6C2	0.000172107	0.000444227	1.39513e-05	5.59736e-08	1.23539e-05	1.00479e-05	9.37913e-06	0.000752868	0.00193918	9.65252e-07	1.27304e-12
LY6K	7.23418e-07	3.97928e-06	1.66764e-05	1.66324e-06	9.22542e-07	3.81926e-06	1.12408e-06	0.000144962	3.6093e-05	1.51307e-05	4.18835e-06
LYL1	4.74104e-05	7.94759e-06	0.00012229	4.31087e-07	1.06511e-05	2.93327e-06	2.76875e-06	1.61676e-05	2.23275e-05	4.74318e-08	1.27304e-12
LYPLA1	4.45585e-05	5.49859e-05	5.44035e-05	4.49028e-05	6.50747e-05	5.77771e-05	0.000159198	5.98783e-05	7.00101e-05	5.71268e-05	6.5477e-05
LYSMD2	7.57971e-06	6.25472e-05	9.60147e-06	3.92269e-06	6.31546e-06	1.75482e-05	4.0685e-06	3.78729e-06	3.11557e-05	0.00021612	2.51292e-05
LYSMD3	2.53125e-05	3.41433e-05	3.42356e-05	1.99244e-05	3.19761e-05	3.39457e-05	2.90211e-05	3.0155e-05	1.53599e-05	3.40476e-05	1.89753e-05
LYST	3.19051e-05	0.000141585	9.9195e-05	4.44534e-06	1.26027e-05	1.25947e-05	1.68108e-05	1.43165e-05	5.39991e-05	8.16884e-06	4.36489e-06
LYVE1	0.000109292	3.53474e-06	4.74516e-06	4.7441e-07	0.000351366	3.32819e-06	1.78133e-05	1.54316e-05	1.42058e-05	6.54014e-07	1.22288e-06
LYZ2	0.0142541	0.000208621	0.0002093	9.62652e-06	0.000188681	0.000161215	0.000451536	0.000314382	0.000296639	6.65826e-06	1.64792e-06
MAF	0.000565063	0.000418567	6.07341e-05	0.000106516	0.00256205	7.60341e-05	0.000136259	0.000144923	0.000105785	0.000140536	2.17261e-05
MAFB	0.000797263	1.11253e-05	1.56694e-05	2.00901e-05	3.40988e-05	1.54115e-05	6.04352e-05	8.67424e-06	1.65293e-05	7.61109e-05	4.71634e-05
MAGI1	7.93603e-06	1.91441e-06	1.284e-06	1.30294e-05	4.10182e-05	0.000196899	1.81748e-05	5.4288e-06	7.41757e-07	4.20859e-06	7.16216e-06
MAL	1.96664e-06	1.99695e-06	4.35083e-07	6.23645e-08	8.22945e-06	0.000131165	9.65471e-07	2.42754e-06	2.47109e-07	5.40405e-07	3.02697e-07
MAL2	5.97883e-07	1.13572e-06	7.38035e-07	4.83783e-08	9.36034e-07	8.6831e-05	3.27861e-05	1.38806e-07	1.67179e-06	3.10802e-08	1.27304e-12
MALT1	4.55598e-05	0.000133837	0.000283635	1.47355e-06	1.93088e-05	1.6937e-05	1.07474e-05	2.59768e-05	6.21104e-05	2.80984e-06	1.7789e-06
MAMDC2	2.27298e-07	2.19688e-07	1.23378e-07	7.93883e-05	5.79621e-07	2.04334e-07	1.24397e-12	6.48459e-07	1.55505e-12	6.87035e-05	0.000212686
MAN1B1	2.72547e-05	2.60146e-05	3.58028e-05	4.05726e-05	5.16871e-05	4.48344e-05	9.73226e-06	0.000204816	6.9686e-05	3.02426e-05	1.8136e-05
MAN2A1	0.000176998	7.05478e-05	0.000103427	0.000132939	0.000760617	0.000180689	6.23789e-05	0.000194244	8.09073e-05	0.000138985	2.42515e-05
MAN2A2	3.98781e-05	5.5415e-05	7.05476e-05	4.37108e-05	5.11955e-05	1.90933e-05	1.68006e-05	6.05177e-05	0.000215323	4.09135e-05	3.25422e-05
MANEA	1.40551e-05	1.47279e-05	4.11457e-05	1.97715e-05	3.91149e-05	2.05593e-05	7.20237e-06	0.000161553	3.27332e-05	2.00537e-05	7.05387e-06
MANF	0.000265601	0.000223774	0.000208854	0.00043768	0.000224266	0.000184384	0.000202806	0.00327431	0.000551234	0.000597351	0.000190881
MAOB	6.37256e-07	6.02753e-07	1.42541e-06	1.7699e-07	9.62582e-07	7.45023e-06	7.60901e-05	1.67844e-07	3.80036e-07	3.776e-05	5.95258e-06
MAP1LC3A	5.80026e-05	2.55311e-05	6.00014e-05	0.000385942	7.66118e-05	0.000233854	0.000229	0.000201638	5.68461e-05	0.00055978	0.00133106
MAP2K3	6.84062e-05	6.18042e-05	3.4327e-05	6.69156e-05	7.56419e-05	4.14697e-05	5.5023e-05	4.71082e-05	5.09016e-05	6.55919e-05	5.39385e-05
MAP3K15	4.80345e-06	1.08655e-06	2.16787e-06	8.79726e-08	1.8225e-06	9.43926e-08	1.05338e-06	3.89281e-06	1.46208e-06	4.15593e-07	2.02583e-07
MAP3K3	3.26988e-05	3.47845e-05	3.9304e-05	6.19803e-06	4.51139e-05	9.53336e-06	8.06845e-06	1.68368e-05	2.53246e-05	7.08008e-06	6.43142e-06
MAP3K5	2.54345e-05	2.14986e-05	3.87145e-05	3.09515e-06	4.24645e-06	2.58351e-05	1.60639e-05	1.63376e-05	3.72837e-05	1.53473e-05	2.06132e-05
MAP4K5	2.53417e-05	9.60958e-06	3.88551e-05	4.63715e-05	0.000111809	3.08003e-05	1.63385e-05	1.01443e-05	3.11894e-05	2.89206e-05	1.7211e-05
MAP7	1.46956e-06	5.63436e-06	1.2622e-05	3.57346e-06	8.0924e-07	3.41458e-05	1.3953e-05	5.23776e-07	1.29186e-05	6.50908e-06	3.00387e-06
MAPK12	1.77567e-05	6.26655e-06	3.5696e-05	1.5577e-05	0.000130598	7.30595e-06	8.28704e-06	1.30959e-05	1.16962e-05	2.59066e-05	5.93848e-06
MAPK14	0.000113192	7.70887e-05	9.29268e-05	3.31625e-05	6.68648e-05	4.86332e-05	5.42985e-05	2.61441e-05	8.91526e-05	2.63565e-05	2.96151e-05
MAPRE2	0.00010686	7.88732e-05	5.88154e-05	4.12022e-05	0.000130502	1.97738e-05	2.03771e-05	8.73059e-05	7.71517e-05	7.74e-05	0.000312556
MARCO	0.000120985	2.24559e-06	3.13384e-06	1.35696e-07	3.70774e-06	2.41017e-06	2.91431e-06	3.23813e-06	7.45492e-06	1.2979e-12	1.27304e-12
MARK1	1.56311e-07	4.57252e-08	1.85938e-12	3.41844e-05	3.33651e-07	1.26335e-06	2.43591e-08	1.61096e-12	1.55505e-12	1.18044e-05	0.000109591
MARK4	2.71131e-05	2.52006e-05	1.74457e-05	1.53268e-05	6.42053e-05	1.89448e-05	9.26999e-06	1.63653e-05	2.73553e-05	1.63316e-05	1.91917e-05
MARVELD1	3.39045e-05	2.54363e-05	6.81021e-06	8.91859e-05	9.47823e-05	1.32091e-05	8.83657e-06	1.42939e-05	9.31876e-06	6.68391e-05	0.000221016
MARVELD2	2.71756e-06	6.99012e-06	1.51402e-05	1.03973e-07	2.92134e-06	5.18936e-05	4.7458e-06	5.59534e-06	1.2663e-06	8.61293e-08	3.84909e-07
MARVELD3	1.50639e-07	1.75695e-12	1.71412e-07	1.30156e-12	7.80445e-08	4.22794e-05	1.24397e-12	1.43583e-06	1.77182e-06	1.2979e-12	1.27304e-12
MASP1	2.82791e-05	1.73893e-06	1.25251e-06	1.6782e-05	7.43872e-05	6.46703e-06	1.91671e-05	1.44734e-06	7.00737e-06	3.40877e-07	1.27304e-12
MASP2	7.64782e-07	2.87384e-06	2.94914e-07	1.88718e-07	7.53452e-07	5.13043e-07	0.000122441	1.19074e-06	1.55505e-12	3.59294e-07	4.39134e-07
MAST4	1.51885e-05	1.94938e-05	0.00010922	4.17965e-05	5.06913e-05	3.51706e-05	1.21319e-05	0.000129864	7.46256e-05	0.000205062	0.000425616
MAT1A	5.37366e-06	9.67571e-06	1.37343e-05	1.70467e-07	3.17108e-06	1.58694e-05	0.00106756	1.85617e-06	1.50591e-06	1.81049e-07	2.52728e-07
MATN2	1.28971e-06	1.2489e-06	2.37987e-07	6.25048e-05	1.87301e-07	3.22793e-06	1.24397e-12	2.40242e-06	1.36945e-05	0.00021809	3.54521e-05
MB21D2	1.316e-05	2.4934e-06	3.68487e-06	4.7878e-06	0.000139664	1.38792e-05	1.52038e-05	7.9783e-06	2.77051e-06	5.6636e-06	1.71465e-05
MBD6	3.57197e-05	4.63629e-05	4.43981e-05	1.43496e-05	5.61628e-05	3.27234e-05	1.65364e-05	2.53994e-05	3.17554e-05	1.13997e-05	1.62601e-05
MBL1	1.02034e-06	3.71641e-06	1.48422e-06	7.73729e-08	9.64622e-07	4.94373e-06	0.000148934	8.46899e-07	1.55505e-12	6.31268e-08	1.27304e-12
MBL2	2.43688e-06	5.89505e-06	9.84484e-06	2.10386e-07	9.29237e-07	8.44549e-07	0.000229948	1.90091e-06	2.52325e-06	1.44822e-07	8.94175e-08
MBOAT1	2.06655e-06	1.26245e-05	1.13772e-06	1.07895e-06	6.27647e-07	4.24472e-05	2.10923e-06	1.49664e-06	5.34097e-07	5.24651e-06	6.33893e-06
MBOAT7	4.0006e-05	3.42882e-05	5.09142e-05	5.07034e-05	2.03721e-05	4.77057e-05	9.54207e-06	2.61968e-05	3.01951e-05	2.79186e-05	2.2612e-05
MCL1	0.000634852	0.000453878	0.000766806	0.000156339	0.000343123	0.000294217	0.00015616	0.000599016	0.000278958	0.000104535	6.41145e-05
MCM5	2.13755e-05	2.50665e-05	2.50399e-05	1.6048e-05	1.46797e-05	6.21152e-06	5.22293e-06	9.72384e-06	4.09695e-06	3.05417e-06	3.2066e-06
MCM7	2.01197e-05	4.26928e-05	3.91559e-05	2.39673e-05	1.39524e-05	2.85035e-05	1.31385e-05	1.67346e-05	1.63079e-05	1.75806e-05	1.43713e-05
MCTP2	3.63971e-06	5.08523e-05	1.95151e-05	1.16185e-06	2.12668e-06	3.03545e-06	7.49245e-06	3.45266e-06	0.000280419	7.47661e-08	1.27304e-12
MDH1	0.00019827	0.00022092	0.00017867	0.000174837	8.10234e-05	0.000359259	0.000882757	0.000210056	0.000161666	0.000171793	0.000404976
MDM1	6.3e-06	4.64153e-06	8.40274e-06	3.71316e-06	3.50266e-06	3.3793e-06	1.67877e-06	1.58193e-06	3.81402e-06	5.40665e-06	1.63328e-06
ME1	1.19269e-06	1.97899e-06	3.37279e-06	6.45659e-05	2.68146e-06	8.48331e-05	0.000212296	3.38671e-06	1.46108e-06	3.283e-05	2.09218e-05
ME3	7.1308e-08	2.87922e-07	5.98734e-07	4.49029e-06	9.47684e-07	1.68006e-05	1.24397e-12	4.27781e-07	2.70488e-06	3.2633e-06	5.61053e-06
MECOM	1.70825e-05	1.68496e-06	2.57469e-06	5.21386e-07	0.00014207	2.3864e-06	5.58138e-06	8.03903e-06	4.96826e-06	2.59192e-06	4.19615e-06
MECR	1.51118e-05	1.24826e-05	1.40732e-05	1.06269e-05	7.01839e-06	2.24641e-05	7.08877e-05	1.36938e-05	3.3078e-05	1.47171e-05	1.52568e-05
MED12L	1.98538e-06	2.13182e-06	4.43593e-07	2.27566e-06	4.41949e-07	3.82581e-06	2.53304e-07	2.20513e-07	7.05503e-06	8.26023e-07	8.817e-07
MED13	5.55492e-05	8.06071e-05	0.000261719	3.10531e-05	8.74673e-05	5.39313e-05	2.64718e-05	7.82741e-05	9.29248e-05	3.13772e-05	3.14886e-05
MEDAG	1.18673e-07	2.97048e-07	9.67197e-08	1.06111e-05	1.8664e-07	3.83486e-08	1.24397e-12	1.61096e-12	1.55505e-12	0.000249644	1.13619e-05
MEFV	3.29253e-05	1.47819e-06	1.66575e-06	1.30156e-12	1.24469e-06	7.47463e-07	2.41408e-06	2.31677e-06	3.7636e-07	1.2979e-12	1.27304e-12
MEG3	4.69982e-07	8.04463e-07	4.37776e-07	0.000214106	5.50591e-07	1.70219e-07	1.24397e-12	1.61096e-12	7.01043e-07	0.0013541	0.000100141
MEGF8	1.10249e-05	2.96529e-06	1.96947e-06	1.98177e-05	4.82674e-05	2.22089e-05	3.98711e-06	5.48114e-06	1.1303e-05	2.09618e-05	1.05933e-05
MEIOB	4.45072e-07	1.75695e-12	1.85938e-12	3.63978e-07	1.27729e-07	5.14584e-06	1.10543e-05	6.09946e-08	1.55505e-12	2.88659e-07	1.27304e-12
MEIS2	6.60674e-05	5.60704e-06	6.84226e-06	2.84879e-05	0.000648643	6.63303e-05	3.04251e-05	3.41707e-05	2.32513e-05	8.5397e-05	2.47376e-05
MELK	2.24024e-06	1.11471e-06	7.88132e-08	1.13504e-05	2.40049e-07	5.54541e-07	1.24397e-12	8.68389e-07	3.94746e-07	2.48404e-08	1.27304e-12
MEOX1	2.78009e-07	1.75695e-12	1.85938e-12	1.53368e-06	6.7555e-07	1.31391e-12	6.12853e-07	1.61096e-12	1.55505e-12	9.20741e-05	2.66981e-06
MET	5.01325e-06	1.29604e-06	1.86318e-07	7.9469e-08	6.96727e-07	6.05736e-05	2.18125e-06	5.37577e-07	2.71904e-07	1.34593e-06	1.27304e-12
METAP1D	1.35884e-05	1.58781e-05	2.56318e-05	2.0518e-05	1.17244e-05	2.65158e-05	5.37769e-05	5.63094e-06	1.27736e-05	2.49816e-05	1.71282e-05
METRN	1.02067e-05	2.60558e-05	8.36284e-06	0.000133175	1.65949e-05	1.05901e-05	6.17867e-06	2.438e-05	8.61116e-06	2.403e-05	2.94973e-05
METTL7B	2.27584e-06	4.74803e-06	5.71544e-06	2.34234e-07	1.05333e-06	1.0781e-06	0.000193565	5.53286e-07	8.51287e-07	2.23818e-07	6.23943e-08
MFAP2	1.17538e-07	1.12309e-06	8.42777e-07	0.000118613	1.1919e-06	2.12048e-07	1.24397e-12	1.61096e-12	1.55505e-12	0.000296232	4.40654e-05
MFAP4	1.59283e-07	1.05612e-06	1.85938e-12	2.65895e-05	9.89015e-08	1.24515e-07	1.24397e-12	1.39128e-07	1.55505e-12	0.00227859	0.000224252
MFHAS1	4.04108e-05	2.98702e-05	2.44985e-05	2.20707e-05	4.07452e-05	2.93289e-05	2.30811e-05	1.69329e-05	3.88342e-05	2.12596e-05	8.53095e-05
MFSD2A	2.92885e-07	1.43355e-06	2.15624e-06	2.68741e-09	7.91332e-08	2.61677e-07	1.55168e-05	4.67503e-06	1.55505e-12	7.93385e-08	1.27304e-12
MFSD5	5.7646e-05	2.81142e-05	2.47842e-05	4.39454e-05	0.000149092	2.14962e-05	1.80983e-05	4.48803e-05	4.40222e-05	3.30072e-05	1.42225e-05
MFSD6	1.41588e-05	5.28452e-05	1.27393e-05	3.30318e-07	1.13823e-05	4.77199e-05	4.5946e-06	2.19448e-05	1.81185e-05	1.66473e-05	5.98287e-06
MGP	4.12579e-06	2.86642e-06	9.25392e-07	5.34701e-06	2.89531e-05	2.07957e-06	4.39227e-07	1.93951e-06	1.55505e-12	0.00619818	0.00156813
MGST1	0.000169911	5.03169e-05	7.26484e-05	2.39427e-05	0.000140776	0.00177493	0.00454454	4.77214e-05	2.31823e-05	0.000700498	3.41514e-05
MGST3	2.36218e-05	7.86596e-06	1.20568e-05	4.6407e-05	4.32015e-05	0.000160255	5.89592e-05	1.05977e-05	2.85015e-05	6.4421e-05	0.000437593
MIA	1.29592e-07	8.25335e-08	1.84283e-07	2.24461e-08	2.44728e-07	5.2494e-05	6.09179e-08	3.73424e-07	1.55505e-12	1.2979e-12	6.59772e-08
MICAL2	1.42803e-05	1.51969e-05	1.33239e-06	1.04329e-05	3.34353e-05	6.33943e-06	9.08029e-06	1.33129e-06	8.14337e-07	1.81915e-05	0.000140296
MID1	1.45255e-05	1.34864e-05	1.79634e-05	1.26585e-05	7.95883e-05	1.9682e-05	7.543e-06	2.34796e-05	2.45108e-05	3.21776e-05	2.1097e-05
MID2	7.78045e-06	2.52084e-06	1.33481e-06	1.04316e-05	7.72756e-05	3.12958e-05	3.26128e-06	6.65908e-06	1.8458e-06	9.61163e-06	1.08846e-05
MIDN	7.50544e-05	8.78169e-05	7.17297e-05	6.81355e-05	0.000178041	0.00011971	3.33854e-05	3.98722e-05	6.58269e-05	4.3294e-05	6.5014e-05
MIF	0.000386643	0.000428724	0.000307779	0.000405464	0.000119545	0.000349605	0.00112986	0.000523336	0.000236242	0.000272295	0.000488521
MIF4GD	6.79313e-05	9.71648e-05	0.000311791	3.18135e-05	3.99916e-05	8.89668e-05	0.000103799	5.95589e-05	5.25839e-05	7.88076e-05	6.68133e-05
MIR143HG	1.35208e-10	1.75695e-10	1.85938e-10	0.00010467	1.37408e-10	1.31391e-10	1.24397e-10	1.61096e-10	1.55505e-10	4.47189e-05	0.000361042
MISP	9.87882e-07	2.54792e-07	2.20432e-07	3.70981e-07	3.76274e-07	5.09523e-05	5.67762e-07	1.61096e-12	3.73345e-07	8.13559e-07	1.05018e-07
MKI67	2.16274e-05	1.56407e-05	3.43055e-06	8.34403e-05	1.82714e-06	2.49323e-06	3.89911e-06	5.8489e-05	3.73214e-06	1.1245e-07	2.61259e-07
MKRN2OS	2.99366e-07	6.57744e-07	3.49239e-07	1.23193e-08	3.27577e-07	4.69717e-05	9.55556e-05	1.61096e-12	1.55505e-12	1.2979e-12	4.83983e-08
MLF1	8.23909e-07	2.33299e-06	5.79856e-07	4.93205e-06	1.46485e-05	5.46788e-06	3.04539e-07	1.10482e-06	2.46772e-06	4.74521e-06	9.15176e-05
MLLT11	6.76988e-06	1.25763e-05	1.18109e-05	1.10216e-05	3.15822e-06	1.10877e-05	3.58191e-06	1.31597e-05	2.22138e-05	1.49531e-05	2.95177e-05
MLXIPL	1.46909e-06	1.80484e-06	3.66213e-06	9.39884e-08	2.4553e-07	1.63995e-05	0.00010012	9.99136e-07	1.55505e-12	7.70661e-06	5.49847e-07
MLYCD	2.4189e-05	3.05262e-05	3.31783e-05	2.10558e-05	2.28627e-05	3.60098e-05	0.000165922	2.1529e-05	1.88595e-05	2.7392e-05	3.20435e-05
MME	3.28551e-07	3.4499e-07	5.95307e-07	9.84094e-08	3.71682e-07	6.21891e-05	1.27788e-05	6.74901e-07	1.55505e-12	1.2688e-05	4.1547e-07
MMP12	0.000399407	1.42708e-05	9.30103e-06	3.56646e-08	4.46723e-06	3.65536e-06	1.68241e-05	8.49015e-06	1.14687e-05	2.6079e-08	1.27304e-12
MMP15	1.39148e-06	1.1567e-06	1.00335e-06	4.23532e-06	3.87058e-06	7.94307e-05	1.13622e-05	3.40407e-06	1.55505e-12	1.79691e-06	1.71117e-06
MMP17	2.36567e-07	1.94307e-07	1.29827e-06	1.61392e-05	9.88752e-07	4.1191e-07	1.24397e-12	1.61096e-12	1.55505e-12	7.23067e-06	5.56461e-05
MMP19	1.03955e-05	5.37014e-07	1.85483e-06	7.9727e-06	1.15463e-06	3.2171e-07	1.6199e-05	1.61096e-12	1.55505e-12	7.26694e-05	4.03078e-06
MMP2	3.99819e-06	4.78135e-07	1.85938e-12	0.000257045	3.48654e-07	2.07132e-07	2.67455e-08	1.61096e-12	6.66089e-07	0.000728769	4.05367e-05
MMP23	1.38625e-06	8.23752e-07	6.3082e-07	0.000181624	9.34002e-07	2.83656e-06	1.39594e-06	1.61096e-12	1.55505e-12	0.000448645	7.18259e-05
MMP7	4.65693e-07	2.50482e-07	1.742e-07	1.3759e-08	8.80209e-08	9.21956e-05	1.24397e-12	1.61096e-12	2.08085e-06	1.2979e-12	1.27304e-12
MMP9	6.29953e-06	6.66148e-05	4.4803e-06	5.92051e-08	4.20084e-06	1.68431e-06	2.59839e-07	2.7699e-06	7.36531e-06	1.52219e-08	1.8476e-07
MMRN2	9.33159e-05	5.23607e-06	7.284e-06	2.52894e-06	0.000695459	8.90423e-06	2.71152e-05	4.0902e-05	1.9382e-05	2.3194e-06	7.29763e-06
MMS22L	7.02803e-06	1.11282e-05	8.87522e-06	7.88781e-06	4.57168e-06	2.74284e-06	6.29913e-07	7.24247e-06	7.20048e-06	1.65755e-06	1.58316e-07
MN1	2.13078e-06	1.10634e-06	4.472e-08	5.6366e-06	1.40832e-05	3.98404e-06	6.8731e-06	2.0347e-06	1.2849e-05	0.000182705	4.98486e-05
MND1	1.33251e-06	4.7283e-07	2.52238e-07	8.20522e-06	3.51669e-06	1.46251e-05	3.07578e-05	1.01381e-06	1.55505e-12	8.96956e-06	1.20549e-05
MOB2	3.39216e-05	8.04045e-05	5.91703e-05	4.24284e-05	4.0924e-05	6.72505e-05	3.41297e-05	2.66928e-05	5.03285e-05	6.37853e-05	0.000530358
MOCS2	5.90249e-05	5.48727e-05	4.30657e-05	8.98388e-05	8.01774e-05	7.96471e-05	0.000315974	5.28245e-05	8.01441e-05	0.000106735	6.83444e-05
MORN2	4.80545e-06	6.78335e-06	1.05289e-05	1.59088e-05	7.61199e-06	0.000108296	3.26102e-05	1.5395e-05	1.31049e-05	2.54721e-05	2.93995e-05
MPC1	0.000148994	0.000143547	0.00017869	0.000227149	0.000128024	0.000215064	0.00149825	0.000242708	0.000327866	0.000180135	0.000262111
MPO	7.46984e-07	8.29263e-06	1.85938e-12	1.30156e-12	2.56126e-08	1.31391e-12	2.45651e-07	6.54162e-08	8.44649e-07	7.15444e-07	1.21487e-07
MPP2	1.54538e-06	1.24308e-06	1.85938e-12	3.67822e-06	3.08565e-06	3.46763e-06	1.24397e-12	6.93564e-07	1.55505e-12	4.51791e-06	2.35099e-05
MPZ	6.19734e-07	1.29708e-07	8.54105e-08	2.78652e-08	1.0726e-08	2.09381e-06	1.24397e-12	1.61096e-12	4.18182e-07	1.2979e-12	3.87771e-08
MPZL1	2.17415e-05	3.27145e-06	2.81353e-06	0.000206521	6.00414e-05	6.02355e-05	6.83103e-06	4.44482e-06	3.24691e-06	8.42151e-05	1.58263e-05
MPZL3	2.21382e-06	1.37768e-05	5.51531e-06	2.88703e-07	7.94059e-07	1.87755e-05	3.47273e-06	4.01223e-06	1.50748e-05	6.92889e-07	1.68997e-06
MRAP	1.96454e-06	1.67613e-06	1.87879e-06	2.09714e-05	4.09148e-07	2.88349e-06	0.000106423	1.4129e-06	1.55505e-12	1.82206e-05	1.06529e-05
MRC1	0.000524464	3.28241e-05	5.50858e-05	6.20043e-08	0.00198891	5.20044e-05	0.000150281	0.000152631	0.000111441	7.18014e-08	9.28874e-08
MREG	3.62672e-06	3.78001e-07	3.2416e-06	8.07182e-08	3.58721e-07	2.07733e-07	3.36261e-05	1.59691e-06	1.77674e-06	1.6676e-07	7.91099e-07
MRGPRE	3.50306e-06	4.06786e-06	1.44474e-05	8.25487e-07	2.94036e-05	5.28418e-07	1.13782e-06	1.29737e-05	1.51529e-06	1.24823e-06	1.4289e-06
MRPL12	0.00010501	0.000133733	0.000114531	0.000105802	9.25041e-05	0.000141255	0.00048547	0.000106125	0.000116953	0.000104761	0.000117179
MRPL16	3.73425e-05	4.39099e-05	4.83787e-05	2.91386e-05	1.83982e-05	4.66213e-05	0.000152017	3.54647e-05	5.14174e-05	2.65321e-05	3.12407e-05
MRPL33	0.000330082	0.000375478	0.000170542	0.00018862	0.000225604	0.000303998	0.000230989	0.000173167	0.000295425	0.000254345	0.000283335
MRPL57	0.000120219	0.000173238	0.000135405	0.000101579	0.000144969	0.000137987	0.000179402	0.000797756	0.000204702	8.77554e-05	8.712e-05
MRPS10	2.73443e-05	2.8437e-05	3.56428e-05	4.81859e-05	2.66921e-05	5.00804e-05	0.000118666	3.33594e-05	3.6169e-05	5.13674e-05	3.12588e-05
MRPS18B	3.50273e-05	3.60502e-05	4.54783e-05	2.86147e-05	2.07946e-05	5.45067e-05	0.000111908	5.4299e-05	2.61202e-05	3.03242e-05	3.83681e-05
MRPS22	1.43357e-05	1.56676e-05	2.03809e-05	1.58515e-05	8.06667e-06	3.33145e-05	7.40519e-05	8.27219e-06	1.03592e-05	1.51387e-05	2.12422e-05
MRPS6	2.76964e-05	4.9243e-05	2.41512e-05	6.03021e-05	4.53293e-05	7.93067e-05	3.26105e-05	1.35682e-05	5.03164e-05	4.44682e-05	0.000244543
MRVI1	7.80143e-07	2.81635e-06	6.18436e-07	3.41635e-05	3.89265e-06	4.54777e-07	1.56892e-06	1.21338e-06	2.25458e-06	2.03566e-05	0.000194639
MS4A1	4.51633e-06	4.52284e-06	0.00159964	1.63876e-08	6.93743e-06	3.52075e-06	1.97479e-05	6.83919e-05	5.15031e-06	1.2979e-12	1.57652e-07
MS4A4B	1.91855e-05	0.00156945	6.1772e-05	3.26067e-08	1.37986e-05	9.62421e-06	2.10803e-05	1.75132e-05	2.00547e-05	1.2979e-12	1.27304e-12
MS4A6B	0.00024905	0.000753264	7.32953e-05	7.5728e-08	1.47057e-05	1.3688e-05	2.06295e-05	2.01885e-05	2.08436e-05	4.41976e-08	3.9888e-08
MS4A6C	0.000687763	5.19346e-05	2.93582e-05	1.00977e-06	1.20015e-05	1.23469e-05	2.11473e-05	1.48334e-05	6.98971e-05	1.06345e-06	1.59863e-06
MS4A6D	0.000213182	2.60273e-05	5.66981e-06	1.50928e-07	2.82154e-06	3.59574e-06	4.78009e-06	4.03945e-06	4.63595e-06	3.03264e-08	1.27304e-12
MS4A7	0.000322364	6.49948e-06	5.01481e-06	4.29772e-09	3.17077e-06	1.33125e-06	4.80128e-06	4.0996e-06	3.09958e-06	5.28053e-08	6.86368e-08
MS4A8A	4.74487e-05	9.41269e-07	1.26921e-06	5.48062e-09	8.3529e-07	1.16198e-06	2.76449e-06	1.42424e-06	2.36842e-06	1.2979e-12	1.27304e-12
MSH5	1.5983e-06	1.69661e-06	4.54867e-06	2.04248e-06	5.23027e-06	5.1706e-06	1.24397e-12	3.6446e-07	4.58808e-05	1.81215e-06	2.08927e-06
MSMP	8.16257e-07	9.10388e-07	4.959e-06	1.30156e-12	3.98205e-06	0.000424257	5.77087e-07	4.5147e-06	6.73137e-07	5.97318e-08	1.27304e-12
MSRA	2.50247e-05	2.61272e-05	2.73534e-05	1.72579e-05	1.31672e-05	3.746e-05	0.000440397	1.48476e-05	1.44527e-05	1.7441e-05	9.21586e-05
MSRB1	0.000642556	7.16013e-05	8.04323e-05	0.00011558	7.67313e-05	0.000143975	0.0012242	0.000153336	0.000124563	0.000111474	0.000430395
MSRB3	2.87189e-05	4.79168e-06	7.57699e-06	4.21729e-05	0.000326722	1.37938e-05	3.58255e-05	2.08899e-05	1.51906e-05	1.6065e-05	5.64904e-05
MST1	5.48822e-07	1.38923e-06	4.36374e-06	6.41074e-07	1.48291e-07	1.75732e-06	2.3245e-05	1.49622e-06	1.55505e-12	1.2979e-12	1.27304e-12
MTCL1	1.19961e-07	3.84783e-07	2.38493e-07	5.86085e-07	4.02078e-07	6.12744e-05	1.913e-07	1.09017e-06	1.55505e-12	1.81792e-06	2.11723e-06
MTHFD1	9.98082e-06	1.46432e-05	1.65585e-05	6.03991e-06	7.77929e-06	3.67323e-05	9.53508e-05	6.88631e-06	8.76145e-06	1.30264e-05	9.84613e-06
MTMR11	3.20454e-06	3.28877e-07	1.18052e-06	1.34e-05	1.56244e-05	1.50408e-05	9.49674e-06	1.82159e-06	1.27872e-06	3.35144e-05	1.46089e-05
MTMR7	4.40127e-07	4.96636e-06	7.70744e-08	1.61718e-07	2.91055e-08	6.40657e-06	2.56792e-06	6.76108e-07	1.55505e-12	8.64114e-07	2.30839e-05
MTUS2	2.43076e-06	2.80921e-06	2.75723e-06	1.46394e-05	3.60319e-06	9.00059e-06	2.10026e-06	1.24661e-06	1.03801e-05	7.77028e-06	4.86117e-05
MUC1	6.32251e-07	3.44437e-06	2.45114e-06	5.0824e-07	1.04052e-06	0.000167599	2.67455e-08	3.1483e-07	1.3217e-06	6.32479e-07	9.83131e-07
MUG1	3.55976e-06	8.03971e-06	7.59292e-06	3.64177e-07	2.90513e-06	4.74857e-06	0.000188975	1.20254e-06	6.80543e-07	2.57814e-07	1.58459e-07
MUG2	1.50973e-06	2.39696e-06	4.39157e-06	1.07335e-07	8.1907e-07	7.945e-07	6.76813e-05	1.11525e-06	1.55505e-12	1.2979e-12	9.99103e-08
MUP1	1.02527e-07	8.02302e-07	5.38826e-07	4.05644e-07	1.72823e-06	1.07956e-06	5.24551e-05	9.3376e-07	3.31612e-07	4.54656e-07	1.4587e-07
MUP10	9.34427e-08	2.88365e-07	3.01279e-07	2.08232e-07	5.29133e-07	1.31391e-12	3.93597e-05	1.61096e-12	1.55505e-12	3.32007e-08	1.55228e-07
MUP12	8.56936e-08	4.21399e-07	7.08101e-07	6.66596e-08	8.9024e-07	1.42627e-06	4.151e-05	1.17541e-06	7.46343e-07	5.34711e-08	7.79284e-08
MUP14	6.0164e-08	3.44209e-08	2.22917e-07	3.28225e-08	3.7204e-07	1.18238e-07	2.15791e-05	1.61096e-12	1.55505e-12	1.2979e-12	1.27304e-12
MUP20	8.92812e-05	0.000155194	0.000199976	5.91933e-06	8.15377e-05	8.72808e-05	0.0161764	7.23131e-05	7.38634e-05	8.01868e-06	5.30848e-06
MUP21	4.7707e-07	1.9009e-06	2.91201e-06	2.00212e-07	2.04137e-06	9.032e-07	0.000151792	1.32024e-06	1.55505e-12	3.16175e-07	1.27304e-12
MUP3	2.91211e-05	6.2246e-05	8.65504e-05	4.91681e-06	4.12583e-05	4.3325e-05	0.00437057	4.41629e-05	2.46991e-05	6.10853e-06	2.99501e-06
MUP7	5.03822e-07	9.34349e-07	3.03644e-06	8.70986e-07	3.51964e-06	2.6599e-06	9.43656e-05	4.26188e-06	5.33888e-06	8.96508e-07	3.54746e-07
MUSTN1	2.69688e-06	2.36991e-06	1.33623e-06	0.00123196	3.92017e-06	1.32557e-06	1.59311e-07	3.08169e-06	5.45436e-07	0.000547873	0.00445608
MVB12A	9.1026e-05	8.51522e-05	7.96551e-05	9.0046e-05	9.46165e-05	0.000113135	0.000143724	0.000203765	0.000669147	6.26267e-05	5.63615e-05
MXD1	3.60236e-05	8.69736e-05	2.12369e-05	8.56367e-06	2.81874e-05	1.58261e-05	1.38715e-05	4.54437e-05	3.11027e-05	8.24773e-06	1.30629e-05
MXI1	3.31215e-05	2.48115e-05	2.45934e-05	1.78016e-05	3.30114e-05	3.43285e-05	2.88013e-05	4.7421e-05	1.42259e-05	5.36569e-05	5.37711e-05
MYADM	0.000109395	1.75191e-05	9.80871e-05	0.000159185	0.000160899	0.000120324	1.75581e-05	0.000217367	9.65938e-05	0.000167221	0.000106818
MYC	3.59355e-05	5.96258e-05	0.000153443	7.48915e-05	1.58587e-05	2.82019e-05	1.61599e-05	2.27438e-05	4.17208e-06	6.72842e-05	3.84443e-05
MYCBP	2.39773e-05	1.95953e-05	2.3996e-05	3.79232e-05	3.33014e-05	6.34718e-05	6.18321e-05	0.000133569	2.15846e-05	2.78549e-05	4.72172e-05
MYCT1	4.67941e-05	6.93107e-06	1.02364e-05	3.64703e-07	0.000448332	6.89183e-06	1.85568e-05	3.21543e-05	1.72222e-05	1.2979e-12	5.13156e-08
MYD88	8.29559e-05	4.3701e-05	2.37044e-05	5.11099e-05	3.76317e-05	1.82472e-05	1.96074e-05	2.24721e-05	7.19029e-05	4.35375e-05	5.05173e-05
MYH11	5.519e-08	2.03687e-07	3.96403e-08	3.17495e-05	3.47605e-07	1.31391e-12	1.24397e-12	3.78391e-07	7.13396e-07	0.0001106	0.00261157
MYH14	1.85019e-07	7.92294e-08	1.43364e-06	1.30156e-12	3.84174e-07	7.76815e-05	3.28728e-06	3.53948e-07	8.62035e-06	1.2979e-12	4.00917e-08
MYL1	1.56586e-08	3.98465e-07	1.85938e-12	2.49441e-06	1.37408e-12	8.15395e-08	1.24397e-12	1.61096e-12	1.55505e-12	3.50673e-06	6.34688e-05
MYL2	1.00716e-07	1.75695e-12	1.85938e-12	2.42849e-07	7.57786e-08	1.97504e-07	1.24397e-12	1.61096e-12	1.55505e-12	3.47234e-07	1.27304e-12
MYL6	0.00138054	0.00199602	0.000911859	0.00145587	0.00114826	0.00138744	0.00105325	0.00078332	0.000954836	0.00171361	0.00968144
MYL9	3.5777e-07	2.81905e-07	6.68918e-07	0.000495937	2.57043e-07	2.025e-06	1.24397e-12	4.12333e-07	7.50395e-07	0.000578426	0.00979493
MYLIP	0.000163179	9.8411e-05	0.000236477	5.85371e-05	0.000602323	9.04997e-06	4.0575e-05	6.57555e-05	4.56187e-05	2.571e-05	2.67088e-05
MYLK	3.35553e-06	1.56405e-06	3.88872e-06	0.00055614	1.64755e-05	6.81366e-05	3.11342e-05	3.67656e-06	6.81074e-07	0.000144623	0.00178839
MYLK3	2.35101e-08	1.75695e-12	1.85938e-12	2.16732e-05	9.9291e-07	2.54796e-06	1.192e-07	1.61096e-12	1.55505e-12	1.43475e-06	8.75337e-08
MYO10	6.20548e-05	6.19366e-06	1.11366e-05	0.000183397	0.000391528	6.81216e-05	4.70577e-05	2.71863e-05	3.70345e-05	1.93614e-05	2.08854e-05
MYO1E	4.47713e-05	2.74042e-05	0.000134656	2.93325e-06	1.21591e-05	5.01183e-05	2.74894e-05	1.75294e-05	2.74729e-06	8.34334e-06	6.05733e-05
MYO1F	0.000154031	0.00011719	2.24059e-05	5.86911e-08	7.56234e-06	5.21913e-06	1.23839e-05	1.08416e-05	4.15614e-05	2.74732e-07	6.31679e-07
MYO5B	2.47725e-07	4.93179e-07	7.51561e-07	1.46703e-06	3.34123e-07	3.24094e-05	9.13967e-06	1.61096e-12	1.55505e-12	4.851e-07	6.7377e-08
MYO5C	1.04629e-07	1.77674e-07	2.00323e-07	1.30156e-12	3.59888e-08	3.23713e-05	1.24397e-12	1.61096e-12	1.75783e-06	1.2979e-12	5.00082e-08
MYO6	2.14333e-05	4.39308e-05	1.123e-05	4.13356e-05	0.000187048	8.38591e-05	4.70812e-05	1.67389e-05	1.55046e-05	3.6443e-05	3.06708e-05
MYO7A	5.30781e-05	9.89708e-06	1.95048e-05	2.88241e-05	0.000224179	2.79342e-05	1.84697e-05	3.10392e-05	2.47718e-05	6.44417e-06	2.46527e-06
MYOM1	7.94992e-06	4.55653e-07	2.29734e-07	1.46243e-07	6.68369e-07	1.90677e-06	1.72286e-06	1.61096e-12	3.33657e-06	6.01525e-06	8.44193e-05
MYOM3	1.35208e-12	6.46467e-08	1.85938e-12	2.45116e-07	6.32747e-08	1.17177e-07	1.87743e-07	1.61096e-12	2.43595e-07	1.17425e-06	2.63509e-05
MYRF	3.48858e-07	9.30373e-07	5.9623e-07	7.00718e-07	6.35413e-07	9.88707e-05	6.03508e-06	4.19851e-07	1.55505e-12	1.09746e-05	1.63824e-06
MYZAP	9.74244e-06	1.20342e-06	6.75047e-06	1.46896e-07	8.53854e-05	1.92633e-05	1.13192e-05	2.66663e-05	2.9619e-05	7.0122e-07	3.99444e-06
MZB1	9.54955e-06	7.61089e-06	0.000706124	1.30156e-12	2.09499e-05	1.18965e-05	1.63578e-05	0.00764422	0.000268221	1.2979e-12	5.25854e-08
N4BP1	7.86485e-05	7.2014e-05	5.46308e-05	2.07052e-05	9.57251e-05	4.01103e-05	2.05207e-05	6.52315e-05	4.44838e-05	2.77579e-05	1.20868e-05
N4BP2	1.70572e-05	2.59078e-05	0.000122916	6.45563e-06	1.68895e-05	2.03836e-05	1.49821e-05	1.81037e-05	2.93404e-05	1.13052e-05	4.30682e-06
N4BP3	9.36985e-06	1.83068e-05	3.23934e-05	2.13622e-06	1.87893e-05	1.76077e-05	4.40783e-06	1.38685e-05	0.000100949	3.45926e-06	2.89215e-06
NAAA	8.70777e-05	1.7668e-05	2.80873e-05	2.99842e-05	1.06431e-05	1.25561e-05	1.02743e-05	1.40723e-05	1.50983e-05	8.21181e-05	1.16043e-05
NADK	0.000176452	5.55291e-05	5.09565e-05	4.92558e-05	9.05635e-05	6.81623e-05	0.00016965	4.57369e-05	7.25667e-05	0.000101539	6.49711e-05
NADK2	1.40788e-05	1.72982e-05	1.65166e-05	1.30597e-05	1.84867e-05	2.53231e-05	0.000181462	1.98457e-05	7.91957e-06	1.39226e-05	8.41847e-06
NAGLU	2.73033e-05	7.31507e-06	1.28079e-05	9.42575e-05	2.91055e-05	4.4825e-05	2.97488e-06	1.444e-05	2.44053e-05	3.67976e-05	1.55913e-05
NAGS	1.59656e-07	1.29848e-06	1.85938e-12	2.53398e-08	1.34879e-07	6.66917e-06	5.66454e-05	1.61096e-12	3.80036e-07	5.72035e-08	1.27304e-12
NAIP1	1.16343e-05	3.49057e-08	2.61251e-07	2.15781e-08	5.03385e-07	7.14036e-08	9.86181e-07	1.02005e-06	1.48831e-06	1.2979e-12	1.27304e-12
NANS	5.36361e-05	8.90595e-05	4.44582e-05	0.000142113	4.75801e-05	3.45247e-05	4.22672e-05	0.000301186	7.79662e-05	6.2966e-05	2.71166e-05
NAPRT	5.44666e-06	5.4858e-06	2.23815e-06	1.45889e-05	6.85707e-06	2.91698e-05	0.000107219	4.43342e-06	2.68295e-06	2.23246e-05	1.01177e-05
NARS	0.00011961	9.09043e-05	7.83074e-05	0.000103641	9.7323e-05	0.000106935	0.000118005	0.000256523	8.73544e-05	0.000122288	0.000108516
NAT14	1.05926e-06	2.16641e-06	1.19369e-06	2.22499e-05	2.82327e-06	2.46557e-05	1.20295e-06	1.21557e-06	1.24812e-06	2.28297e-05	8.071e-05
NAT8	2.09426e-07	6.46826e-07	2.08971e-07	1.41997e-07	2.16061e-07	3.95923e-06	1.57804e-05	1.61096e-12	1.55505e-12	2.83089e-06	5.79996e-07
NBAS	8.94059e-06	1.36629e-05	1.6089e-05	1.18255e-05	1.09738e-05	1.08298e-05	5.46788e-06	4.19264e-05	8.39051e-06	1.04033e-05	7.97141e-06
NBEA	1.12895e-05	3.54743e-06	1.57388e-06	2.68238e-05	6.27321e-05	2.50873e-06	6.36016e-06	1.98765e-06	4.95098e-07	1.69988e-05	1.01664e-05
NBL1	8.02307e-07	5.93569e-07	1.45085e-07	2.45859e-05	1.62417e-06	1.85357e-06	1.24397e-12	4.47332e-07	1.34563e-05	0.00183483	0.000287037
NCAM1	2.24523e-07	4.11574e-07	6.71459e-07	4.14939e-05	3.70773e-06	8.992e-06	1.24397e-12	3.08406e-07	1.61257e-06	6.02693e-05	1.42978e-05
NCAPD2	6.1953e-06	1.54731e-05	1.67231e-05	2.36642e-05	5.46857e-06	6.54141e-06	2.9564e-06	8.62276e-06	6.42694e-06	3.59118e-06	3.12323e-06
NCAPG	2.86605e-06	2.69444e-06	6.42375e-07	1.2893e-05	4.7046e-07	4.34075e-07	2.55676e-07	2.04777e-05	7.73884e-07	3.6359e-08	4.86566e-08
NCAPH	2.77322e-06	1.56702e-06	4.67477e-07	1.72593e-05	1.28323e-06	5.3136e-07	3.00545e-06	2.49361e-06	1.55505e-12	6.51556e-07	6.69581e-07
NCF1	0.00014288	2.3251e-05	0.000210883	1.19578e-07	8.88959e-06	4.04727e-06	8.62865e-06	1.66361e-05	0.000382082	3.24587e-08	5.05357e-08
NCF2	0.000329907	1.66368e-05	0.000188517	3.47951e-07	1.00489e-05	5.40129e-06	2.56009e-05	3.98856e-05	6.28183e-05	3.49525e-06	8.9366e-05
NCF4	0.000203992	0.000108475	0.000231855	3.05921e-08	7.97481e-06	5.18982e-06	1.89731e-05	9.21242e-05	6.74702e-05	2.92868e-08	1.27304e-12
NCKAP1	2.56895e-05	1.30655e-05	8.29061e-06	7.48623e-05	0.000238275	0.000112004	8.20788e-05	2.13281e-05	1.43454e-05	6.59518e-05	6.35946e-05
NCMAP	1.54659e-07	5.40488e-06	1.85938e-12	1.68641e-07	5.40457e-07	3.52497e-05	1.74558e-06	1.61096e-12	1.55505e-12	6.94529e-07	8.30501e-08
NCS1	6.62085e-07	1.31052e-07	9.32612e-08	7.99871e-06	5.11757e-08	7.73246e-06	1.24397e-12	1.61096e-12	1.71672e-07	2.42358e-05	6.65194e-05
NDC1	8.11812e-06	4.7715e-06	7.11784e-06	1.32055e-05	1.07705e-05	9.15924e-06	4.52907e-07	2.61331e-06	8.73972e-06	5.94211e-06	5.04306e-06
NDC80	3.98687e-06	4.03792e-06	7.4765e-06	1.52232e-05	6.2375e-07	6.74018e-07	5.29436e-07	1.26113e-06	3.87345e-07	1.23918e-07	6.27963e-08
NDEL1	0.000100314	7.05201e-05	7.64453e-05	7.16528e-05	0.000141574	6.44229e-05	5.0474e-05	6.62192e-05	6.37877e-05	9.67682e-05	6.32199e-05
NDN	1.1737e-07	4.23562e-07	8.54105e-08	0.000107797	7.85773e-07	7.04514e-07	6.93993e-07	1.61096e-12	1.55505e-12	0.000231195	6.98874e-05
NDRG1	5.83223e-05	1.05991e-05	1.48637e-05	1.62639e-05	0.000338471	9.04519e-05	4.06301e-05	3.37793e-05	2.50296e-05	4.55011e-05	2.87006e-05
NDUFA1	0.000279315	0.000346374	0.000224894	0.000270651	0.000335143	0.00025816	0.000406773	0.00154153	0.000377587	0.000241713	0.000381689
NDUFA4L2	3.30822e-07	8.78039e-08	3.57211e-07	0.000144173	2.12377e-07	3.70217e-07	5.40678e-06	2.07032e-06	1.55505e-12	0.000146337	0.000881049
NDUFS3	0.000116004	0.000145591	0.000129842	0.00014667	0.000112262	0.000219615	0.00046649	0.000210791	0.000145974	0.000127824	0.000184023
NEAT1	0.000304617	0.000194478	0.000275403	0.000179992	0.000188542	0.000189115	0.00058793	0.000215087	0.000351536	0.000398015	0.000416584
NECAB1	3.3861e-07	8.25427e-07	2.45627e-07	1.92504e-07	3.53386e-07	1.65992e-07	5.72747e-05	1.61096e-12	3.00507e-07	1.54571e-05	2.23234e-07
NEDD4L	1.54448e-05	7.09986e-06	2.68499e-05	1.07386e-05	1.80437e-05	9.30604e-05	2.93484e-05	7.77011e-06	1.32919e-05	5.32106e-06	2.81232e-06
NEGR1	2.99402e-06	1.75695e-12	1.85938e-12	1.83542e-08	3.7468e-08	1.31391e-12	1.24397e-12	1.61096e-12	1.55505e-12	2.95577e-05	1.18543e-06
NEIL1	5.59808e-06	1.24541e-05	1.97299e-05	5.8234e-06	5.99956e-06	8.55936e-06	9.03519e-06	4.60762e-05	1.52842e-05	4.52339e-06	5.09944e-06
NEK2	1.77832e-06	2.95159e-07	3.10505e-06	9.98565e-06	2.37882e-07	2.86808e-07	1.09805e-05	8.19582e-07	9.5764e-07	1.2979e-12	1.27304e-12
NEK6	1.54877e-05	8.09234e-06	5.50757e-06	1.33036e-05	9.12698e-06	4.17223e-05	5.04355e-05	1.85463e-05	0.000195001	1.43957e-05	2.88043e-06
NETO2	2.16282e-07	2.08634e-06	1.15957e-06	7.27928e-07	9.57303e-08	9.40103e-07	2.88021e-08	3.65382e-07	1.55505e-12	5.56724e-07	5.26978e-07
NEURL3	0.000169026	0.000311987	0.000268863	3.41464e-05	0.000121441	4.47822e-05	1.81071e-05	3.08495e-05	1.66254e-05	4.0361e-07	1.19656e-06
NEXN	4.02677e-06	7.46642e-07	1.16303e-06	6.45367e-05	6.6137e-05	1.14004e-05	6.91661e-07	2.74465e-06	2.61538e-06	5.00669e-05	0.00029207
NFAM1	0.000152696	4.27401e-06	2.67402e-05	2.47974e-08	4.85875e-06	2.48148e-06	6.74999e-06	6.12135e-06	7.25715e-05	2.66835e-08	1.27304e-12
NFATC2	1.05352e-05	8.27555e-05	2.69646e-05	2.09211e-06	1.88179e-06	1.62232e-05	2.09434e-06	8.42471e-06	2.28212e-05	8.66564e-06	1.70957e-06
NFE2	1.08631e-05	7.34793e-07	1.25657e-06	8.44169e-09	7.05749e-07	6.17845e-06	6.51901e-08	7.48797e-07	1.91256e-06	1.2979e-12	1.27304e-12
NFE2L1	8.12493e-05	6.02717e-05	8.63326e-05	8.37643e-05	0.000284701	0.000109205	5.74139e-05	8.48661e-05	7.70076e-05	9.34574e-05	9.42599e-05
NFKBIA	0.000867305	0.000689714	0.000561755	0.000686153	0.000479121	0.000391124	0.000173479	0.000660756	0.000272255	0.000381811	0.000319112
NFKBID	0.000102348	0.000176519	0.000363433	6.99471e-07	2.33291e-05	1.13118e-05	2.44217e-05	4.47098e-05	0.000247487	2.58015e-07	3.09793e-07
NFKBIZ	0.000205141	0.000138476	8.77037e-05	0.000158924	0.000127656	0.000104301	2.24003e-05	6.52805e-05	0.00016969	7.6203e-05	0.00014304
NGEF	2.32019e-07	1.01033e-07	6.92669e-07	3.05858e-07	3.98095e-07	6.44255e-05	8.54812e-06	1.61096e-12	3.80036e-07	1.77405e-05	8.43234e-06
NGFR	7.12498e-07	1.03173e-07	5.3383e-06	0.000254384	6.39189e-07	1.31391e-12	1.24397e-12	4.17425e-07	3.69627e-07	1.42605e-05	8.01513e-06
NGP	4.52108e-07	1.38029e-06	4.95649e-07	8.74475e-08	6.72475e-07	1.31391e-12	1.24397e-12	1.80736e-06	1.55505e-12	2.75558e-08	1.27304e-12
NHSL1	8.33201e-06	1.01394e-06	6.46177e-07	7.15556e-06	1.87239e-05	9.99811e-05	4.79855e-06	2.75938e-06	4.98827e-07	1.7537e-05	1.66092e-06
NINJ1	0.000287471	3.14225e-05	4.06869e-05	0.000105137	6.66837e-05	0.000230144	0.000235403	9.0218e-05	5.00213e-05	9.19782e-05	0.000215989
NINL	5.055e-07	3.00628e-07	1.84878e-07	1.35795e-05	4.10997e-07	3.82246e-05	2.8439e-06	1.06486e-06	1.55505e-12	8.85312e-06	1.18196e-05
NIPAL2	1.2457e-07	1.63287e-07	1.22953e-07	2.89735e-08	7.3627e-07	0.000145528	6.3173e-08	1.61096e-12	1.55505e-12	5.15998e-06	5.00478e-07
NIPSNAP1	4.25531e-06	2.05768e-05	1.82208e-05	1.38278e-06	3.7e-06	0.000114412	0.000343177	5.18168e-06	9.56367e-06	1.36687e-05	3.89765e-06
NIPSNAP3B	6.05797e-05	6.38984e-05	5.90166e-05	3.2301e-05	4.08087e-05	7.84888e-05	0.00022197	4.59828e-05	5.81832e-05	3.10191e-05	2.39705e-05
NIT1	2.56115e-05	3.68615e-05	3.37905e-05	3.75204e-05	2.19534e-05	8.70175e-05	0.000188943	2.89652e-05	3.56652e-05	4.12185e-05	5.941e-05
NIT2	2.19545e-05	2.41932e-05	2.25437e-05	2.84908e-05	2.48062e-05	0.000113897	0.000368779	1.3256e-05	2.7184e-05	3.62462e-05	3.0002e-05
NKAIN4	1.16722e-07	5.96422e-08	1.11019e-07	4.48282e-07	3.28724e-07	1.38974e-05	4.72631e-08	6.63983e-07	1.55505e-12	4.7487e-05	6.49134e-06
NKD1	3.89691e-06	1.78691e-06	1.17689e-06	0.000435304	5.93372e-05	1.80993e-06	1.24943e-05	3.97529e-06	5.12516e-06	7.17857e-05	0.00017312
NKG7	1.97035e-05	0.00283321	3.27272e-05	2.59767e-07	4.23893e-05	1.94334e-05	3.80034e-05	7.02141e-05	5.51897e-05	5.69634e-08	1.27304e-12
NLRC5	2.57977e-05	0.000153447	3.82911e-05	1.02083e-05	1.88204e-05	1.63682e-05	2.07442e-05	1.73897e-05	3.97906e-05	3.62596e-07	7.3372e-07
NLRP12	7.0594e-07	5.6605e-07	7.57236e-07	1.30156e-12	5.59989e-07	3.82115e-07	7.73525e-05	1.26646e-07	5.72411e-07	1.2979e-12	1.27304e-12
NLRP3	5.67171e-05	2.9242e-06	6.68299e-06	1.37668e-08	2.83192e-06	1.78698e-06	2.27804e-06	2.37445e-06	6.43152e-06	1.2979e-12	1.27304e-12
NLRP6	4.24386e-07	1.37941e-06	2.29929e-06	1.13598e-08	8.01668e-07	1.00732e-07	5.33514e-05	6.84424e-07	1.55505e-12	1.2979e-12	1.27304e-12
NLRX1	1.1389e-05	3.21082e-06	2.79231e-06	5.06507e-06	8.62705e-06	4.68721e-06	4.75556e-06	6.6165e-07	3.4525e-06	9.65979e-06	7.72842e-06
NME2	2.71545e-05	3.03602e-05	3.08469e-05	2.6088e-05	3.32247e-05	4.02153e-05	5.81931e-05	0.000136041	4.44065e-05	4.14513e-05	3.73258e-05
NME5	3.00704e-08	8.10714e-08	2.78583e-07	1.25491e-06	8.34649e-08	4.47561e-05	3.15865e-08	1.61096e-12	1.55505e-12	6.67155e-06	5.27899e-06
NMNAT2	4.2353e-07	5.78896e-06	1.85938e-12	1.92388e-06	1.969e-06	1.21138e-07	1.24397e-12	1.61096e-12	2.47109e-07	1.34603e-06	1.45594e-05
NNAT	7.40958e-08	3.30844e-06	4.51168e-07	4.06773e-05	1.45677e-07	1.31391e-12	8.7404e-07	1.61096e-12	7.01043e-07	1.65977e-06	7.43298e-07
NOD2	5.96427e-06	2.37543e-06	6.136e-07	8.63907e-07	2.30477e-06	1.31391e-12	2.10369e-07	6.18435e-06	2.85738e-06	4.21832e-08	2.47696e-08
NOL4L	8.01189e-06	8.67526e-06	4.14806e-06	8.03504e-06	3.28302e-05	7.73181e-06	1.87324e-06	9.83751e-06	2.66729e-06	5.02996e-06	4.9513e-06
NOS3	1.90379e-05	3.19885e-06	5.21107e-06	1.38473e-07	0.000109502	4.03894e-06	7.17255e-06	9.88618e-06	6.58151e-06	1.16153e-06	6.74757e-07
NOSTRIN	3.83854e-05	3.94886e-06	7.56619e-06	1.35866e-05	0.000197248	4.22005e-05	5.70318e-05	1.20353e-05	8.00761e-06	3.13654e-06	1.53522e-05
NOTCH1	9.8029e-05	0.000105375	2.58149e-05	7.0295e-05	0.000509331	2.66114e-05	4.27415e-05	6.69952e-05	0.000163102	9.9458e-06	4.38565e-05
NOTCH3	1.19946e-07	1.48794e-07	8.26646e-08	2.35923e-05	8.32132e-08	1.1316e-06	1.24397e-12	2.18204e-07	1.96682e-05	2.4836e-05	0.000438505
NOTCH4	1.39692e-05	1.90296e-06	4.66356e-06	4.51274e-06	4.74868e-05	3.12401e-06	5.22983e-06	6.53135e-06	6.1352e-06	2.18515e-06	3.37485e-06
NOTUM	3.33147e-07	2.15491e-07	1.85938e-12	3.65147e-06	2.67906e-07	1.77834e-06	5.02704e-06	1.61096e-12	1.55505e-12	1.06242e-05	1.64807e-06
NOVA2	1.59276e-05	8.50971e-07	1.61635e-06	7.01597e-07	8.03092e-05	1.20196e-06	4.43471e-06	4.64148e-06	3.16948e-06	9.81976e-07	1.83292e-07
NOX4	1.88777e-07	2.41192e-07	9.27044e-07	6.05613e-07	1.17338e-07	5.7931e-07	2.01419e-05	6.71362e-07	1.55505e-12	5.11762e-05	5.20288e-06
NPC1	6.33778e-05	3.61666e-05	3.12135e-05	1.77024e-05	2.80722e-05	5.16735e-05	1.66858e-05	2.6109e-05	0.000264229	3.55469e-05	1.1858e-05
NPL	1.79322e-05	2.8051e-06	3.74426e-06	3.07876e-07	0.000113221	2.1759e-06	8.60473e-06	1.01016e-05	7.72437e-06	1.34933e-06	3.69484e-07
NPNT	3.23643e-08	1.4458e-06	2.35966e-07	1.79344e-08	1.44381e-07	1.7044e-06	2.05253e-07	1.61096e-12	1.55505e-12	6.50955e-06	3.36478e-05
NPR1	4.40673e-05	7.65801e-06	1.43872e-05	1.95692e-05	0.000445802	1.07133e-05	2.57058e-05	3.07641e-05	2.58319e-05	7.14108e-05	1.42574e-05
NPR3	5.00672e-06	1.32311e-07	9.27448e-07	5.24686e-05	2.06772e-05	4.13568e-07	1.8629e-06	3.93842e-07	1.55505e-12	9.17325e-06	3.87271e-06
NPY1R	9.55214e-08	1.64514e-07	4.44356e-08	8.05788e-07	1.54086e-07	1.31391e-12	1.24397e-12	1.61096e-12	1.55505e-12	1.85192e-05	0.000268715
NR1H3	0.000316845	8.47442e-06	1.23658e-05	1.31584e-05	1.12212e-05	2.17851e-05	0.000114538	1.00662e-05	1.50135e-05	4.18173e-05	1.57893e-05
NR1H4	7.57802e-07	9.01919e-07	1.27982e-06	0.000256282	2.72776e-06	1.16206e-05	8.05548e-05	7.94842e-08	1.55505e-12	1.17151e-05	2.77312e-06
NR1H5	1.74665e-07	1.70754e-07	5.15545e-07	9.66195e-05	3.49691e-07	1.31391e-12	1.43662e-06	4.56831e-07	3.41968e-07	6.00271e-07	8.58195e-08
NR1I2	3.27102e-07	1.14664e-06	8.82052e-07	2.2451e-08	2.72162e-07	1.79276e-05	5.16993e-05	1.61096e-12	7.07602e-07	3.61225e-08	1.27304e-12
NR1I3	5.67129e-07	9.32544e-07	2.53171e-07	1.53667e-07	4.14316e-07	3.91543e-07	9.51439e-05	1.61096e-12	3.00507e-07	3.51737e-08	2.22828e-07
NR2C2AP	5.27539e-05	5.46022e-05	6.41095e-05	1.94832e-05	3.07608e-05	6.2354e-05	4.24086e-05	5.1286e-05	0.000133701	3.38658e-05	2.75046e-05
NRADD	4.74624e-06	7.66598e-06	4.943e-06	2.84553e-05	4.59829e-06	9.04614e-05	3.37879e-06	3.31513e-06	1.55505e-12	2.79326e-05	9.82779e-06
NRARP	1.61952e-05	1.18317e-05	5.55904e-06	2.58836e-07	9.25965e-05	6.13909e-06	8.24707e-06	6.02385e-06	1.94844e-06	1.54421e-05	0.000504508
NRAS	9.81025e-05	9.65802e-05	9.35324e-05	6.67896e-05	0.000203612	7.59035e-05	6.06385e-05	7.4232e-05	9.21048e-05	8.68052e-05	4.97635e-05
NRG1	6.45319e-06	6.87348e-07	5.12413e-07	1.99858e-07	3.55629e-05	6.52128e-06	5.97991e-06	1.20848e-06	2.69488e-06	3.80846e-06	1.75374e-07
NRGN	9.31712e-07	2.40077e-05	2.55575e-06	5.10954e-06	1.04027e-06	8.83334e-08	1.24397e-12	3.72297e-07	4.53686e-07	5.88109e-06	0.000116693
NRM	2.38617e-05	2.19162e-05	0.00017048	3.221e-05	6.79819e-06	8.35161e-06	5.53426e-06	1.05332e-05	3.65555e-05	7.4467e-06	2.21386e-05
NRN1	2.49948e-06	1.88059e-05	3.24284e-06	1.58951e-07	1.85238e-06	0.000156975	0.000572609	5.01627e-06	3.71228e-06	2.11735e-06	3.88863e-07
NRP1	0.000194635	8.99341e-05	2.66876e-05	0.000128839	0.00188107	3.65651e-05	7.93165e-05	0.000176177	0.000192669	0.000190695	7.89503e-05
NRP2	8.61543e-05	1.07387e-05	1.73062e-05	6.93733e-07	0.000509648	7.72464e-06	2.89914e-05	3.59617e-05	2.05891e-05	1.67331e-05	4.86436e-06
NRXN1	5.11626e-07	1.01966e-06	1.3768e-06	0.000265321	4.23333e-07	2.02128e-07	9.77747e-07	1.61096e-12	1.55505e-12	4.51021e-06	7.96354e-06
NRXN2	1.11168e-06	2.00813e-07	4.48128e-06	0.000131227	7.57022e-06	2.19929e-07	1.38306e-06	7.95051e-07	4.49951e-05	3.87614e-05	4.06813e-06
NT5DC2	1.66083e-05	1.19299e-06	6.71711e-07	0.000250306	9.86572e-06	2.99597e-06	7.49013e-06	3.87705e-06	1.61256e-06	2.02336e-05	2.08866e-05
NTF3	4.60733e-07	5.82542e-08	2.53403e-07	7.92118e-05	1.74134e-05	1.32521e-07	9.03833e-07	1.00637e-06	4.63818e-06	4.35558e-05	0.000356876
NTN1	1.21911e-06	7.68846e-07	7.25643e-07	0.000241338	1.63243e-05	9.81193e-07	1.10831e-06	2.79173e-06	1.55505e-12	7.05275e-05	7.82124e-06
NTN4	0.000136171	5.31521e-06	8.35932e-06	2.45235e-06	0.000770228	4.90787e-05	4.32119e-05	3.93947e-05	1.59737e-05	1.20008e-05	1.92385e-05
NTRK1	6.08923e-09	1.75695e-12	1.85938e-12	2.85392e-07	1.37408e-12	1.31391e-12	1.24397e-12	1.61096e-12	1.11484e-06	3.21045e-05	1.71258e-06
NTRK2	1.84028e-07	5.26192e-07	9.77062e-07	1.24022e-06	1.35746e-07	9.31888e-06	9.15208e-06	1.61096e-12	1.55505e-12	0.000109974	4.47049e-05
NUAK1	2.65869e-05	1.76239e-06	3.78281e-06	4.48362e-06	6.01037e-05	1.28802e-05	1.15961e-06	2.86345e-06	6.68989e-07	1.33629e-05	5.14649e-06
NUCB2	4.38627e-05	4.29418e-06	2.93291e-05	7.94899e-05	3.92665e-05	0.000163508	5.91696e-06	2.75618e-05	0.00046247	0.000176913	1.39439e-05
NUDCD1	6.85121e-06	1.22944e-05	1.53327e-05	9.12741e-06	1.09507e-05	1.13741e-05	1.68093e-05	3.7069e-05	1.06639e-05	1.10299e-05	5.73853e-06
NUDT1	1.34947e-05	2.02423e-05	8.49879e-06	2.06672e-05	1.06434e-05	3.36239e-05	8.33107e-05	8.72474e-06	1.25126e-05	1.11206e-05	1.27541e-05
NUDT16	2.19418e-05	3.28641e-05	2.89302e-05	1.17828e-05	1.93798e-05	1.37736e-05	1.1058e-05	1.59574e-05	6.85727e-05	2.55035e-05	2.30538e-05
NUDT19	4.09543e-05	5.20322e-05	3.6176e-05	5.52494e-05	2.86882e-05	0.000508179	6.93528e-05	1.87691e-05	0.000140672	4.8054e-05	5.665e-05
NUDT7	5.82152e-06	1.22403e-05	1.14422e-05	1.32364e-05	1.2991e-05	1.99913e-05	0.000430831	7.59101e-06	1.20813e-05	1.23422e-05	9.28349e-06
NUPR1	9.60502e-05	2.96522e-06	3.11239e-06	0.000220969	4.72654e-06	6.48673e-06	1.90002e-05	2.07616e-05	3.18867e-06	0.000973878	0.00011096
NUSAP1	7.16958e-06	1.73211e-06	4.2991e-06	5.8846e-05	9.20909e-07	8.76817e-07	4.64044e-06	1.02815e-06	1.55505e-12	2.41424e-06	3.63891e-07
NXN	2.2755e-05	2.14676e-05	2.26537e-05	5.06135e-05	0.000115625	1.81348e-05	9.59592e-06	2.40484e-05	1.37016e-05	2.43266e-05	4.82833e-05
NYNRIN	5.33816e-06	1.33968e-06	6.40584e-07	1.37842e-05	4.82971e-05	2.00026e-05	5.73103e-06	2.60204e-06	1.58451e-06	1.37683e-05	1.31851e-05
OAS3	4.9648e-05	2.74701e-05	3.00019e-06	2.41463e-07	1.79181e-06	1.40864e-06	3.03898e-06	1.70252e-06	4.06161e-06	5.68027e-08	1.27304e-12
OAT	7.41714e-05	5.39349e-05	0.000107286	0.000337651	7.24796e-05	1.4268e-05	0.00111937	5.68845e-05	4.42839e-05	0.000351266	0.000344723
OBSCN	5.00763e-07	2.99898e-07	2.51925e-07	8.38446e-08	7.17758e-07	2.87883e-07	1.24397e-12	1.8049e-07	4.45162e-05	1.91348e-06	4.77116e-07
OCIAD2	4.09149e-07	3.15392e-06	3.73437e-07	4.06279e-07	3.50129e-07	5.86414e-07	6.37181e-05	3.16653e-06	2.40374e-06	1.25961e-05	5.71962e-07
OCLN	8.50748e-07	1.75854e-07	9.36236e-07	1.30156e-12	1.01869e-06	9.73879e-05	3.28119e-06	1.08553e-06	1.14243e-06	1.2979e-12	1.27304e-12
OGFRL1	0.00011088	1.13521e-05	2.9011e-05	3.46417e-05	3.00903e-05	2.81347e-05	2.0794e-05	4.98149e-05	0.000112638	4.56249e-05	1.0839e-05
OGN	1.41968e-07	2.70139e-07	1.85938e-12	3.26779e-05	4.00394e-07	5.14341e-07	1.41366e-07	1.23476e-07	1.55505e-12	0.000966817	0.000254927
OIP5	1.28564e-06	8.92763e-07	1.85938e-12	2.45423e-06	4.85608e-07	8.98083e-07	7.75756e-07	8.80297e-07	1.55505e-12	1.78058e-06	1.06972e-06
OIT3	9.92938e-05	8.31879e-06	1.38767e-05	3.74547e-07	0.00088778	1.46609e-05	5.00047e-05	5.88583e-05	3.6093e-05	2.4686e-07	3.01172e-07
OLFML2B	4.63216e-07	5.00318e-08	1.15903e-07	1.12455e-05	4.33298e-07	7.92771e-08	1.24397e-12	1.61096e-12	1.55505e-12	0.000212108	7.89208e-05
ONECUT1	1.35208e-12	8.82557e-08	1.85938e-12	1.30156e-12	1.37408e-12	5.63634e-05	9.90747e-06	1.61096e-12	1.55505e-12	4.84134e-08	1.27304e-12
ONECUT2	1.29405e-06	2.37263e-06	2.01523e-06	6.19353e-08	1.92667e-06	0.000707004	8.27192e-05	2.16147e-05	8.1687e-07	1.14115e-07	1.27304e-12
ORAI3	4.43528e-05	3.84948e-05	5.66573e-05	5.41516e-05	5.30041e-05	4.71508e-05	2.30428e-05	2.16067e-05	0.000186851	5.80756e-05	8.37248e-05
ORM1	9.02464e-06	2.21424e-05	2.74051e-05	1.12583e-06	3.58982e-06	9.3833e-06	0.00122103	5.16355e-06	4.47303e-06	7.75544e-07	3.44934e-07
ORM2	5.23798e-07	8.60087e-07	1.32056e-06	2.33e-07	3.68736e-07	6.9291e-07	5.64282e-05	7.75266e-07	1.55505e-12	1.28575e-08	1.27304e-12
ORM3	5.94054e-08	1.75695e-12	1.85938e-12	1.97675e-08	1.12588e-07	1.29972e-07	1.60521e-05	1.61096e-12	1.55505e-12	6.45291e-08	1.27304e-12
[truncated: 1,097 more rows]
