# Supplementary material for: Stromal Expression of the Core Clock Gene Period 2 Is Essential for Tumor Initiation and Metastatic Colonization
Source: Front Cell Dev Biol. 2020 Oct 2;8:587697. doi: 10.3389/fcell.2020.587697 (PMC7573548; doi:10.3389/fcell.2020.587697)
Supplement: Supplementary file 6 [file Table_4.XLSX]

## Sheet: CIBERSORT results
Supplementary Table 4. CIBERSORT deconvolution analysis of hepatic cell types. The fraction of each cell type based on the expression data of bulk livers from Per2-/- and WT mice one week post-injection of MC38 or PBS. P-value represents the empirical CIBERSORT p-value. Pearson Correlation was calculated between the reference gene signature and the expression in each sample. RMSE- Root mean squar…
Input Sample	Macrophages	T cell	B cell	HSC	Endothelial	Cholangiocytes	Hepatocytes	Plasma B cells	Dendritic cells	FB	VSMC	P-value	Pearson Correlation	RMSE
Per2-/-_PBS_1	0	0	0	0.00864165	0	0.012538	0.977823	0	0	0.001	0	p<0.01	0.455231	1.02146
Per2-/-_PBS_2	0.00665908	0	0	0.0107518	0	0.0101729	0.971631	0	0	0.0008	0	p<0.01	0.456781	1.01709
Per2-/-_MC38_1	0	0	0	0.010282	0	0.00591894	0.983588	0	0	0.0002	0	p<0.01	0.508721	0.972716
Per2-/-_MC38_2	0.00840767	0	0	0.011346	0	0.0240292	0.956085	0	0	0.0001	0	p<0.01	0.47965	0.989072
Per2-/-_MC38_3	0	0	0	0.0142724	0	0.00869991	0.973265	0	0.00241714	0.001	0.0004	p<0.01	0.509484	0.967464
Per2-/-_MC38_4	0.00519189	0	0	0.017883	0	0.0132219	0.962766	0	0	0.0009	0	p<0.01	0.50935	0.963197
WT_PBS_1	0	0	0	0.0149874	0	0	0.983056	0	0	0.00195682	0	p<0.01	0.54237	0.93865
WT_PBS_2	0	0	0	0.0120736	0	0	0.986218	0	0	0.0017087	0	p<0.01	0.505127	0.977268
WT_MC38_1	0	0	0	0.010169	0	0	0.988076	0	0	0.00175533	0	p<0.01	0.542404	0.940774
WT_MC38_2	0	0	0	0.0125863	0	0	0.985692	0	0	0.00172212	0	p<0.01	0.524868	0.957467
WT_MC38_3	0	0	0	0.0134318	0	0.00765636	0.978598	0	0	0.0003	0	p<0.01	0.449381	1.02711
WT_MC38_4	0	0	0	0.0117672	0	0.00413007	0.982517	0	0	0.0009	0.0007	p<0.01	0.506943	0.973935
